# Supplementary material for: Historical exposure to chemicals reduces tolerance to novel chemical stress in Daphnia (waterflea)
Source: Mol Ecol. 2022 Apr 15;31(11):3098–111. doi: 10.1111/mec.16451 (PMC9321109; doi:10.1111/mec.16451)
Supplement: Supplementary file 2 — Table S3 [file MEC-31-3098-s003.xlsx]

## Sheet: LRV0_1EvsLRV12_3N 
Divergent genes between pairs of genotypes
D. magna geneID	LRV0_1E_SNP No	LRV12_3N _SNP No	Gene length (bp)	Gene_Start	Gene_End	P-value	Chromosome
Dmagna000158	15.6251	88.2077	588	778051	778639	0.0792381	Chromosome_1
Dmagna000346	105.469	16.0378	2330	1622041	1624371	0.0473184	Chromosome_1
Dmagna000681	74.219	5.34592	3212	3100986	3104198	0.0612131	Chromosome_1
Dmagna000747	82.0316	16.0378	1132	3468920	3470052	0.0977637	Chromosome_1
Dmagna000889	1.95313	147.013	3045	4079833	4082878	0.00640214	Chromosome_1
Dmagna001007	1.95313	56.1322	960	4495557	4496517	0.0990422	Chromosome_1
Dmagna001030	27.3439	122.956	1325	4556180	4557505	0.0766456	Chromosome_1
Dmagna001084	31.2501	267.296	2172	4697145	4699317	0.00797744	Chromosome_1
Dmagna001088	31.2501	259.277	2367	4703231	4705598	0.00988126	Chromosome_1
Dmagna001223	1.95313	109.591	5149	5202646	5207795	0.018676	Chromosome_1
Dmagna001361	11.7188	72.1699	2821	5730602	5733423	0.0951059	Chromosome_1
Dmagna001364	3.90627	147.013	5854	5740613	5746467	0.00662775	Chromosome_1
Dmagna001375	1.95313	96.2266	2376	5771534	5773910	0.0280566	Chromosome_1
Dmagna001404	1.95313	64.1511	3380	5935030	5938410	0.0759034	Chromosome_1
Dmagna001405	1.95313	58.8051	2439	5939414	5941853	0.0913537	Chromosome_1
Dmagna001425	19.5313	125.629	5520	5999080	6004600	0.0378053	Chromosome_1
Dmagna001465	1.95313	61.4781	4487	6175838	6180325	0.0840293	Chromosome_1
Dmagna001467	1.95313	80.1888	5653	6184035	6189688	0.0455432	Chromosome_1
Dmagna001478	218.751	56.1322	7654	6236810	6244464	0.0949198	Chromosome_1
Dmagna001723	1.95313	125.629	4158	7311639	7315797	0.0114308	Chromosome_1
Dmagna001727	1.95313	168.397	4019	7328282	7332301	0.00359193	Chromosome_1
Dmagna001729	1.95313	56.1322	3879	7333342	7337221	0.0990422	Chromosome_1
Dmagna001774	1.95313	160.378	2135	7557191	7559326	0.00426479	Chromosome_1
Dmagna001776	1.95313	165.724	3755	7562065	7565820	0.0038116	Chromosome_1
Dmagna001777	1.95313	80.1888	975	7567169	7568144	0.0455432	Chromosome_1
Dmagna001789	11.7188	173.742	4370	7599890	7604260	0.00432021	Chromosome_1
Dmagna001817	3.90627	96.2266	2485	7702040	7704525	0.0297744	Chromosome_1
Dmagna001818	23.4376	155.032	3138	7704820	7707958	0.0272017	Chromosome_1
Dmagna001843	1.95313	58.8051	2499	7834896	7837395	0.0913537	Chromosome_1
Dmagna001873	1.95313	58.8051	4436	7965857	7970293	0.0913537	Chromosome_1
Dmagna001897	39.0627	168.397	3215	8057744	8060959	0.0700673	Chromosome_1
Dmagna001901	234.376	42.7674	2717	8069834	8072551	0.0394716	Chromosome_1
Dmagna001904	70.3128	5.34592	875	8077764	8078639	0.0698536	Chromosome_1
Dmagna001952	1.95313	85.5347	2092	8309452	8311544	0.0397447	Chromosome_1
Dmagna001997	1.95313	58.8051	6136	8510194	8516330	0.0913537	Chromosome_1
Dmagna002053	89.8441	16.0378	5132	8789352	8794484	0.0781793	Chromosome_1
Dmagna002119	3.90627	85.5347	653	9063548	9064201	0.0417376	Chromosome_1
Dmagna002120	7.81253	197.799	2538	9066550	9069088	0.00198694	Chromosome_1
Dmagna002129	27.3439	128.302	2627	9100569	9103196	0.0658678	Chromosome_1
Dmagna002168	1.95313	58.8051	2820	9273983	9276803	0.0913537	Chromosome_1
Dmagna002189	85.9378	1.33648	1344	9354347	9355691	0.0382446	Chromosome_1
Dmagna002190	179.688	16.0378	1539	9360361	9361900	0.00579458	Chromosome_1
Dmagna002321	160.157	40.0944	5357	9844720	9850077	0.092072	Chromosome_1
Dmagna002323	66.4065	5.34592	1049	9864157	9865206	0.0790798	Chromosome_1
Dmagna002324	167.969	29.4026	5644	9866561	9872205	0.03887	Chromosome_1
Dmagna002327	62.5002	5.34592	806	9883607	9884413	0.0900178	Chromosome_1
Dmagna002359	1.95313	96.2266	3841	10005842	10009683	0.0280566	Chromosome_1
Dmagna002360	1.95313	90.8807	1681	10010878	10012559	0.0325945	Chromosome_1
Dmagna002363	1.95313	72.1699	7364	10016685	10024049	0.0588997	Chromosome_1
Dmagna002381	11.7188	120.283	2998	10106488	10109486	0.0208193	Chromosome_1
Dmagna002390	7.81253	144.34	7897	10144969	10152866	0.00780526	Chromosome_1
Dmagna002393	1.95313	336.793	7533	10159747	10167280	9.69721e-05	Chromosome_1
Dmagna002425	93.7504	10.6918	1526	10281657	10283183	0.0438037	Chromosome_1
Dmagna002487	3.90627	61.4781	2688	10491918	10494606	0.0890758	Chromosome_1
Dmagna002540	93.7504	10.6918	1526	10667945	10669471	0.0438037	Chromosome_1
Dmagna002561	78.1253	13.3648	2596	10746379	10748975	0.0888502	Chromosome_1
Dmagna002586	1.95313	90.8807	4144	10830261	10834405	0.0325945	Chromosome_1
Dmagna002588	1.95313	69.497	5160	10835009	10840169	0.0636295	Chromosome_1
Dmagna002592	1.95313	122.956	4161	10863244	10867405	0.012547	Chromosome_1
Dmagna002637	74.219	1.33648	1530	11083365	11084895	0.054526	Chromosome_1
Dmagna002672	148.438	37.4214	6424	11260346	11266770	0.0981615	Chromosome_1
Dmagna002674	78.1253	10.6918	1298	11269028	11270326	0.0711201	Chromosome_1
Dmagna002706	1.95313	72.1699	1988	11391415	11393403	0.0588997	Chromosome_1
Dmagna002827	1.95313	56.1322	623	11789387	11790010	0.0990422	Chromosome_1
Dmagna002875	3.90627	98.8995	9717	11995955	12005672	0.0269978	Chromosome_1
Dmagna002896	74.219	10.6918	2614	12093262	12095876	0.0798298	Chromosome_1
Dmagna002898	109.375	24.0566	3445	12098588	12102033	0.0843242	Chromosome_1
Dmagna002900	97.6566	5.34592	2018	12104562	12106580	0.0297744	Chromosome_1
Dmagna002903	152.344	37.4214	4295	12116734	12121029	0.0876905	Chromosome_1
Dmagna003020	1.95313	58.8051	3419	12652594	12656013	0.0913537	Chromosome_1
Dmagna003049	113.282	26.7296	3668	12782198	12785866	0.0966099	Chromosome_1
Dmagna003083	3.90627	133.648	1224	12931894	12933118	0.00980012	Chromosome_1
Dmagna003107	62.5002	5.34592	1795	13055801	13057596	0.0900178	Chromosome_1
Dmagna003173	70.3128	10.6918	6391	13375124	13381515	0.0917871	Chromosome_1
Dmagna003227	3.90627	69.497	2843	13700354	13703197	0.0681852	Chromosome_1
Dmagna003234	1.95313	66.824	2718	13758879	13761597	0.0698793	Chromosome_1
Dmagna003245	78.1253	10.6918	766	13797416	13798182	0.0711201	Chromosome_1
Dmagna003248	1.95313	90.8807	3137	13816204	13819341	0.0325945	Chromosome_1
Dmagna003299	7.81253	213.837	15066	14031717	14046783	0.00134376	Chromosome_1
Dmagna003303	3.90627	82.8618	3110	14055766	14058876	0.0448664	Chromosome_1
Dmagna003306	1.95313	56.1322	2937	14078534	14081471	0.0990422	Chromosome_1
Dmagna003335	93.7504	10.6918	1577	14201510	14203087	0.0438037	Chromosome_1
Dmagna003488	101.563	1.33648	2514	14852211	14854725	0.0232397	Chromosome_1
Dmagna003528	58.594	2.67296	3640	15113327	15116967	0.0942252	Chromosome_1
Dmagna003625	93.7504	16.0378	1397	15600686	15602083	0.0696438	Chromosome_1
Dmagna003725	58.594	2.67296	1723	16103259	16104982	0.0942252	Chromosome_1
Dmagna003842	101.563	16.0378	6328	371797	378125	0.0552226	Chromosome_10
Dmagna003852	11.7188	82.8618	5446	411855	417301	0.0661152	Chromosome_10
Dmagna003886	1.95313	122.956	24810	532266	557076	0.012547	Chromosome_10
Dmagna003922	156.251	29.4026	2510	650694	653204	0.0494973	Chromosome_10
Dmagna004123	74.219	1.33648	2379	1390587	1392966	0.054526	Chromosome_10
Dmagna004149	1.95313	61.4781	2746	1518798	1521544	0.0840293	Chromosome_10
Dmagna004161	1.95313	120.283	814	1548914	1549728	0.0134198	Chromosome_10
Dmagna004261	1.95313	88.2077	1566	1938956	1940522	0.0351415	Chromosome_10
Dmagna004280	74.219	10.6918	3969	1992458	1996427	0.0798298	Chromosome_10
Dmagna004396	7.81253	64.1511	977	2357208	2358185	0.0958401	Chromosome_10
Dmagna004418	1.95313	61.4781	1440	2419736	2421176	0.0840293	Chromosome_10
Dmagna004419	3.90627	219.183	4122	2421492	2425614	0.0010469	Chromosome_10
Dmagna004439	1.95313	106.918	8847	2510669	2519516	0.0202236	Chromosome_10
Dmagna004449	1.95313	93.5536	7387	2557726	2565113	0.0303503	Chromosome_10
Dmagna004472	1.95313	69.497	3938	2635609	2639547	0.0636295	Chromosome_10
Dmagna004504	11.7188	179.088	6911	2750406	2757317	0.00380764	Chromosome_10
Dmagna004506	1.95313	106.918	5141	2764125	2769266	0.0202236	Chromosome_10
Dmagna004508	1.95313	56.1322	5688	2775150	2780838	0.0990422	Chromosome_10
Dmagna004552	1.95313	120.283	4805	2923809	2928614	0.0134198	Chromosome_10
Dmagna004560	1.95313	104.245	3791	2971945	2975736	0.0219335	Chromosome_10
Dmagna004590	1.95313	58.8051	2930	3060028	3062958	0.0913537	Chromosome_10
Dmagna004592	1.95313	77.5159	1854	3064405	3066259	0.049244	Chromosome_10
Dmagna004623	70.3128	2.67296	1307	3164198	3165505	0.0633683	Chromosome_10
Dmagna004624	136.719	8.01888	2659	3165699	3168358	0.0101484	Chromosome_10
Dmagna004643	7.81253	72.1699	2014	3224214	3226228	0.072355	Chromosome_10
Dmagna004644	1.95313	109.591	3199	3227003	3230202	0.018676	Chromosome_10
Dmagna004667	1.95313	69.497	6592	3324673	3331265	0.0636295	Chromosome_10
Dmagna004668	1.95313	104.245	2960	3333306	3336266	0.0219335	Chromosome_10
Dmagna004669	1.95313	74.8429	1242	3336758	3338000	0.054526	Chromosome_10
Dmagna004670	1.95313	66.824	2675	3338338	3341013	0.0698793	Chromosome_10
Dmagna004689	7.81253	160.378	9146	3444810	3453956	0.00501484	Chromosome_10
Dmagna004702	1.95313	69.497	3489	3494642	3498131	0.0636295	Chromosome_10
Dmagna004703	1.95313	56.1322	1895	3498293	3500188	0.0990422	Chromosome_10
Dmagna004708	1.95313	56.1322	2539	3510314	3512853	0.0990422	Chromosome_10
Dmagna004711	1.95313	77.5159	3388	3517108	3520496	0.049244	Chromosome_10
Dmagna004713	1.95313	125.629	4326	3526724	3531050	0.0114308	Chromosome_10
Dmagna004714	1.95313	74.8429	4475	3532211	3536686	0.054526	Chromosome_10
Dmagna004718	1.95313	136.321	7522	3540438	3547960	0.00824065	Chromosome_10
Dmagna004719	23.4376	235.221	20047	3548530	3568577	0.00491193	Chromosome_10
Dmagna004720	1.95313	109.591	4796	3576963	3581759	0.018676	Chromosome_10
Dmagna004723	1.95313	128.302	6299	3586132	3592431	0.0107006	Chromosome_10
Dmagna004724	1.95313	128.302	1835	3593952	3595787	0.0107006	Chromosome_10
Dmagna004732	1.95313	66.824	3144	3611498	3614642	0.0698793	Chromosome_10
Dmagna004740	1.95313	66.824	4647	3649870	3654517	0.0698793	Chromosome_10
Dmagna004741	1.95313	235.221	15792	3655378	3671170	0.000712448	Chromosome_10
Dmagna004751	3.90627	72.1699	5661	3727684	3733345	0.0624876	Chromosome_10
Dmagna004755	1.95313	69.497	5037	3744496	3749533	0.0636295	Chromosome_10
Dmagna004757	1.95313	85.5347	5652	3751914	3757566	0.0397447	Chromosome_10
Dmagna004761	1.95313	101.573	5067	3766593	3771660	0.0236216	Chromosome_10
Dmagna004764	1.95313	80.1888	5613	3774607	3780220	0.0455432	Chromosome_10
Dmagna004765	1.95313	96.2266	8147	3780511	3788658	0.0280566	Chromosome_10
Dmagna004769	3.90627	181.761	12055	3798529	3810584	0.00265189	Chromosome_10
Dmagna004771	1.95313	69.497	3517	3812263	3815780	0.0636295	Chromosome_10
Dmagna004775	1.95313	187.107	5551	3828313	3833864	0.00223827	Chromosome_10
Dmagna004776	1.95313	72.1699	2936	3839903	3842839	0.0588997	Chromosome_10
Dmagna004805	1.95313	56.1322	993	3939007	3940000	0.0990422	Chromosome_10
Dmagna004840	136.719	32.0755	1730	4079811	4081541	0.0858876	Chromosome_10
Dmagna004844	7.81253	147.013	6017	4109980	4115997	0.00728676	Chromosome_10
Dmagna004845	1.95313	120.283	6032	4116055	4122087	0.0134198	Chromosome_10
Dmagna004847	3.90627	173.742	5195	4130478	4135673	0.00328122	Chromosome_10
Dmagna004848	1.95313	58.8051	4184	4139693	4143877	0.0913537	Chromosome_10
Dmagna004849	11.7188	253.931	7144	4144010	4151154	0.000623392	Chromosome_10
Dmagna004851	1.95313	74.8429	3299	4160517	4163816	0.054526	Chromosome_10
Dmagna004852	1.95313	200.472	7762	4164014	4171776	0.00164853	Chromosome_10
Dmagna004857	1.95313	120.283	4464	4176887	4181351	0.0134198	Chromosome_10
Dmagna004858	1.95313	80.1888	4858	4181571	4186429	0.0455432	Chromosome_10
Dmagna004863	1.95313	82.8618	5684	4193945	4199629	0.0426262	Chromosome_10
Dmagna004864	1.95313	109.591	4146	4202901	4207047	0.018676	Chromosome_10
Dmagna004865	1.95313	232.548	9069	4208318	4217387	0.000744112	Chromosome_10
Dmagna004867	15.6251	157.705	5432	4222478	4227910	0.0102078	Chromosome_10
Dmagna004868	1.95313	88.2077	2479	4230646	4233125	0.0351415	Chromosome_10
Dmagna004869	1.95313	61.4781	4359	4233790	4238149	0.0840293	Chromosome_10
Dmagna004873	1.95313	58.8051	1818	4246618	4248436	0.0913537	Chromosome_10
Dmagna004874	1.95313	66.824	2183	4248721	4250904	0.0698793	Chromosome_10
Dmagna004877	1.95313	82.8618	3669	4254508	4258177	0.0426262	Chromosome_10
Dmagna004878	1.95313	101.573	2734	4262448	4265182	0.0236216	Chromosome_10
Dmagna004879	1.95313	243.239	11966	4265662	4277628	0.00060756	Chromosome_10
Dmagna004890	1.95313	88.2077	6384	4320105	4326489	0.0351415	Chromosome_10
Dmagna004896	1.95313	82.8618	3628	4352443	4356071	0.0426262	Chromosome_10
Dmagna004901	1.95313	64.1511	2681	4365710	4368391	0.0759034	Chromosome_10
Dmagna004903	1.95313	56.1322	2848	4371176	4374024	0.0990422	Chromosome_10
Dmagna004904	1.95313	74.8429	3339	4374205	4377544	0.054526	Chromosome_10
Dmagna004908	1.95313	77.5159	4431	4388318	4392749	0.049244	Chromosome_10
Dmagna004911	1.95313	74.8429	2715	4404361	4407076	0.054526	Chromosome_10
Dmagna004914	23.4376	136.321	3981	4413072	4417053	0.0446289	Chromosome_10
Dmagna004931	70.3128	2.67296	1862	4479695	4481557	0.0633683	Chromosome_10
Dmagna004936	476.564	112.264	5941	4486612	4492553	0.0697645	Chromosome_10
Dmagna004938	191.407	18.7107	1990	4494132	4496122	0.00642193	Chromosome_10
Dmagna004939	218.751	48.1133	1120	4497553	4498673	0.0581694	Chromosome_10
Dmagna004943	292.97	13.3648	4246	4513609	4517855	0.000312686	Chromosome_10
Dmagna004965	128.907	26.7296	3498	4561179	4564677	0.0642688	Chromosome_10
Dmagna004966	78.1253	1.33648	1458	4565535	4566993	0.0472254	Chromosome_10
Dmagna004969	125	2.67296	1618	4570600	4572218	0.0119276	Chromosome_10
Dmagna005006	1.95313	56.1322	6509	4684637	4691146	0.0990422	Chromosome_10
Dmagna005037	1.95313	56.1322	2316	4770759	4773075	0.0990422	Chromosome_10
Dmagna005206	23.4376	133.648	3405	5287202	5290607	0.0471462	Chromosome_10
Dmagna005311	1.95313	104.245	1632	5654389	5656021	0.0219335	Chromosome_10
Dmagna005367	3.90627	72.1699	1122	5828703	5829825	0.0624876	Chromosome_10
Dmagna005379	1.95313	117.61	3382	5888037	5891419	0.0144013	Chromosome_10
Dmagna005403	1.95313	88.2077	3027	5995980	5999007	0.0351415	Chromosome_10
Dmagna005478	11.7188	117.61	3101	6300884	6303985	0.0225688	Chromosome_10
Dmagna005533	1.95313	66.824	849	6548518	6549367	0.0698793	Chromosome_10
Dmagna005541	3.90627	109.591	4214	6579217	6583431	0.0197071	Chromosome_10
Dmagna005542	1.95313	88.2077	2879	6583620	6586499	0.0351415	Chromosome_10
Dmagna005547	7.81253	96.2266	4231	6597384	6601615	0.0332555	Chromosome_10
Dmagna005549	3.90627	101.573	11263	6607966	6619229	0.0246843	Chromosome_10
Dmagna005565	1.95313	56.1322	5842	6671621	6677463	0.0990422	Chromosome_10
Dmagna005568	1.95313	61.4781	885	6681515	6682400	0.0840293	Chromosome_10
Dmagna005569	1.95313	77.5159	1907	6682810	6684717	0.049244	Chromosome_10
Dmagna005579	1.95313	58.8051	2770	6700350	6703120	0.0913537	Chromosome_10
Dmagna005599	1.95313	98.8995	3923	6785625	6789548	0.0254285	Chromosome_10
Dmagna005659	1.95313	117.61	5624	7101085	7106709	0.0144013	Chromosome_10
Dmagna005667	1.95313	64.1511	5673	7128410	7134083	0.0759034	Chromosome_10
Dmagna005668	7.81253	173.742	9622	7134399	7144021	0.00364536	Chromosome_10
Dmagna005801	3.90627	61.4781	1790	7792044	7793834	0.0890758	Chromosome_10
Dmagna005807	3.90627	85.5347	1781	7827221	7829002	0.0417376	Chromosome_10
Dmagna005820	1.95313	64.1511	2486	7909505	7911991	0.0759034	Chromosome_10
Dmagna005837	1.95313	58.8051	675	7982500	7983175	0.0913537	Chromosome_10
Dmagna005838	1.95313	90.8807	1365	7988316	7989681	0.0325945	Chromosome_10
Dmagna005853	1.95313	61.4781	4733	8035931	8040664	0.0840293	Chromosome_10
Dmagna005914	1.95313	58.8051	1488	8314046	8315534	0.0913537	Chromosome_10
Dmagna005939	1.95313	56.1322	1887	8461082	8462969	0.0990422	Chromosome_10
Dmagna005949	1.95313	74.8429	1907	8530560	8532467	0.054526	Chromosome_10
Dmagna006599	1.95313	114.937	2762	405593	408355	0.0158104	Chromosome_13
Dmagna006602	15.6251	101.573	1365	410725	412090	0.0513537	Chromosome_13
Dmagna006603	1.95313	69.497	802	413873	414675	0.0636295	Chromosome_13
Dmagna006631	3.90627	96.2266	2084	32752	34836	0.0297744	Chromosome_14
Dmagna006633	1.95313	136.321	3554	42441	45995	0.00824065	Chromosome_14
Dmagna006635	1.95313	56.1322	1754	49388	51142	0.0990422	Chromosome_14
Dmagna006663	11.7188	114.937	3277	172331	175608	0.0245973	Chromosome_14
Dmagna006701	1.95313	58.8051	808	88860	89668	0.0913537	Chromosome_15
Dmagna006988	1.95313	74.8429	4427	160159	164586	0.054526	Chromosome_2
Dmagna007082	15.6251	179.088	4515	548655	553170	0.00562636	Chromosome_2
Dmagna007083	11.7188	85.5347	1053	553662	554715	0.0609005	Chromosome_2
Dmagna007121	19.5313	203.145	7738	717787	725525	0.0055947	Chromosome_2
Dmagna007144	82.0316	16.0378	6200	861452	867652	0.0977637	Chromosome_2
Dmagna007221	19.5313	291.353	2778	1246023	1248801	0.000724322	Chromosome_2
Dmagna007264	1.95313	61.4781	1701	1435808	1437509	0.0840293	Chromosome_2
Dmagna007277	117.188	26.7296	5831	1464601	1470432	0.081795	Chromosome_2
Dmagna007285	105.469	24.0566	3642	1501042	1504684	0.0899505	Chromosome_2
Dmagna007340	109.375	24.0566	6036	1773305	1779341	0.0843242	Chromosome_2
Dmagna007343	23.4376	117.61	6170	1802176	1808346	0.068017	Chromosome_2
Dmagna007345	3.90627	106.918	5301	1812698	1817999	0.0215852	Chromosome_2
Dmagna007383	19.5313	109.591	4315	1990428	1994743	0.0599367	Chromosome_2
Dmagna007409	164.063	37.4214	5517	2076604	2082121	0.0658124	Chromosome_2
Dmagna007428	1.95313	56.1322	3867	2145175	2149042	0.0990422	Chromosome_2
Dmagna007429	1.95313	69.497	2747	2153930	2156677	0.0636295	Chromosome_2
Dmagna007434	1.95313	74.8429	1748	2163505	2165253	0.054526	Chromosome_2
Dmagna007441	7.81253	72.1699	5120	2192418	2197538	0.072355	Chromosome_2
Dmagna007469	1.95313	101.573	3288	2352764	2356052	0.0236216	Chromosome_2
Dmagna007493	3.90627	58.8051	722	2460083	2460805	0.0973501	Chromosome_2
Dmagna007515	1.95313	88.2077	5190	2555507	2560697	0.0351415	Chromosome_2
Dmagna007518	167.969	29.4026	4444	2590936	2595380	0.03887	Chromosome_2
Dmagna033915	1.95313	82.8618	5272	2604898	2610170	0.0426262	Chromosome_2
Dmagna007521	1.95313	141.667	11675	2610492	2622167	0.00717791	Chromosome_2
Dmagna007529	1.95313	64.1511	6191	2648366	2654557	0.0759034	Chromosome_2
Dmagna007534	1.95313	82.8618	6794	2665033	2671827	0.0426262	Chromosome_2
Dmagna007535	1.95313	64.1511	2903	2671980	2674883	0.0759034	Chromosome_2
Dmagna007536	1.95313	64.1511	2672	2675580	2678252	0.0759034	Chromosome_2
Dmagna007544	1.95313	90.8807	8924	2707762	2716686	0.0325945	Chromosome_2
Dmagna007554	23.4376	136.321	10519	2748111	2758630	0.0446289	Chromosome_2
Dmagna007572	1.95313	66.824	4222	2821188	2825410	0.0698793	Chromosome_2
Dmagna007601	7.81253	133.648	6084	2964437	2970521	0.0109559	Chromosome_2
Dmagna007620	11.7188	80.1888	6781	3026449	3033230	0.0721156	Chromosome_2
Dmagna007627	1.95313	77.5159	3720	3083534	3087254	0.049244	Chromosome_2
Dmagna007629	1.95313	56.1322	3413	3089372	3092785	0.0990422	Chromosome_2
Dmagna007630	3.90627	61.4781	3947	3093033	3096980	0.0890758	Chromosome_2
Dmagna007641	1.95313	69.497	3259	3145334	3148593	0.0636295	Chromosome_2
Dmagna007647	1.95313	72.1699	3674	3174680	3178354	0.0588997	Chromosome_2
Dmagna007662	1.95313	136.321	7747	3210577	3218324	0.00824065	Chromosome_2
Dmagna007663	1.95313	138.994	8834	3218745	3227579	0.00763111	Chromosome_2
Dmagna007664	1.95313	61.4781	3725	3231881	3235606	0.0840293	Chromosome_2
Dmagna007679	3.90627	147.013	3526	3270072	3273598	0.00662775	Chromosome_2
Dmagna007697	1.95313	179.088	5927	3339887	3345814	0.00269345	Chromosome_2
Dmagna007698	1.95313	66.824	2513	3348790	3351303	0.0698793	Chromosome_2
Dmagna007706	1.95313	61.4781	6391	3382698	3389089	0.0840293	Chromosome_2
Dmagna007719	1.95313	112.264	8297	3449441	3457738	0.0171185	Chromosome_2
Dmagna007728	19.5313	144.34	2424	3528139	3530563	0.0234138	Chromosome_2
Dmagna007734	1.95313	61.4781	1808	3536757	3538565	0.0840293	Chromosome_2
Dmagna007735	1.95313	58.8051	2644	3539670	3542314	0.0913537	Chromosome_2
Dmagna007790	1.95313	74.8429	3266	3761050	3764316	0.054526	Chromosome_2
Dmagna007792	3.90627	74.8429	3020	3768295	3771315	0.0578112	Chromosome_2
Dmagna007793	1.95313	542.611	15015	3772449	3787464	5.93707e-06	Chromosome_2
Dmagna007796	1.95313	72.1699	3030	3805657	3808687	0.0588997	Chromosome_2
Dmagna007803	1.95313	69.497	2051	3832471	3834522	0.0636295	Chromosome_2
Dmagna007806	15.6251	197.799	17544	3853491	3871035	0.00352068	Chromosome_2
Dmagna007820	1.95313	72.1699	3464	3926959	3930423	0.0588997	Chromosome_2
Dmagna007821	1.95313	144.34	3971	3931823	3935794	0.00671878	Chromosome_2
Dmagna007823	1.95313	358.177	4598	3938267	3942865	6.53077e-05	Chromosome_2
Dmagna007824	15.6251	213.837	6716	3943005	3949721	0.00237878	Chromosome_2
Dmagna007825	1.95313	66.824	1524	3953082	3954606	0.0698793	Chromosome_2
Dmagna007859	3.90627	82.8618	2438	4085320	4087758	0.0448664	Chromosome_2
Dmagna007866	1.95313	69.497	2258	4114060	4116318	0.0636295	Chromosome_2
Dmagna007868	19.5313	184.434	10739	4120412	4131151	0.00824065	Chromosome_2
Dmagna007877	1.95313	294.026	3417	4180683	4184100	0.000247378	Chromosome_2
Dmagna007878	1.95313	203.145	3586	4184543	4188129	0.0015377	Chromosome_2
Dmagna007880	1.95313	58.8051	2668	4191911	4194579	0.0913537	Chromosome_2
Dmagna007889	1.95313	64.1511	4738	4224350	4229088	0.0759034	Chromosome_2
Dmagna007891	1.95313	104.245	5228	4236421	4241649	0.0219335	Chromosome_2
Dmagna007909	7.81253	189.78	15823	4318851	4334674	0.00241837	Chromosome_2
Dmagna007919	42.9689	243.239	12792	4373136	4385928	0.0343578	Chromosome_2
Dmagna007932	3.90627	88.2077	6694	4426976	4433670	0.0387968	Chromosome_2
Dmagna007986	1.95313	66.824	5589	4653187	4658776	0.0698793	Chromosome_2
Dmagna007987	3.90627	88.2077	4713	4659203	4663916	0.0387968	Chromosome_2
Dmagna007989	1.95313	80.1888	3474	4669953	4673427	0.0455432	Chromosome_2
Dmagna007990	1.95313	58.8051	2454	4674848	4677302	0.0913537	Chromosome_2
Dmagna007994	3.90627	82.8618	7760	4681941	4689701	0.0448664	Chromosome_2
Dmagna007999	1.95313	69.497	2893	4706457	4709350	0.0636295	Chromosome_2
Dmagna008001	1.95313	58.8051	3951	4711535	4715486	0.0913537	Chromosome_2
Dmagna008002	1.95313	56.1322	4235	4715527	4719762	0.0990422	Chromosome_2
Dmagna008011	3.90627	80.1888	8061	4736252	4744313	0.0476667	Chromosome_2
Dmagna008038	1.95313	90.8807	4547	4860029	4864576	0.0325945	Chromosome_2
Dmagna008054	82.0316	16.0378	1371	4951146	4952517	0.0977637	Chromosome_2
Dmagna008055	1.95313	98.8995	3064	4958584	4961648	0.0254285	Chromosome_2
Dmagna008056	1.95313	82.8618	3944	4968224	4972168	0.0426262	Chromosome_2
Dmagna008060	3.90627	58.8051	2271	4993846	4996117	0.0973501	Chromosome_2
Dmagna008063	1.95313	64.1511	2634	4999752	5002386	0.0759034	Chromosome_2
Dmagna008073	3.90627	58.8051	1041	5046650	5047691	0.0973501	Chromosome_2
Dmagna008077	1.95313	125.629	4211	5066822	5071033	0.0114308	Chromosome_2
Dmagna008078	1.95313	106.918	4583	5071450	5076033	0.0202236	Chromosome_2
Dmagna008079	1.95313	141.667	4286	5078926	5083212	0.00717791	Chromosome_2
Dmagna008080	1.95313	130.975	7997	5083649	5091646	0.00999208	Chromosome_2
Dmagna008112	1.95313	58.8051	4348	5208082	5212430	0.0913537	Chromosome_2
Dmagna008178	1.95313	82.8618	7656	5459602	5467258	0.0426262	Chromosome_2
Dmagna008190	3.90627	82.8618	5352	5499468	5504820	0.0448664	Chromosome_2
Dmagna008244	1.95313	112.264	8403	5727650	5736053	0.0171185	Chromosome_2
Dmagna008305	1.95313	64.1511	4293	6024420	6028713	0.0759034	Chromosome_2
Dmagna008310	1.95313	176.415	7472	6050031	6057503	0.00286958	Chromosome_2
Dmagna008316	3.90627	74.8429	1298	6076699	6077997	0.0578112	Chromosome_2
Dmagna008317	1.95313	328.774	7235	6081421	6088656	0.000112804	Chromosome_2
Dmagna008318	3.90627	101.573	6590	6088851	6095441	0.0246843	Chromosome_2
Dmagna008324	1.95313	72.1699	2852	6120575	6123427	0.0588997	Chromosome_2
Dmagna008326	1.95313	69.497	2675	6132661	6135336	0.0636295	Chromosome_2
Dmagna008347	7.81253	74.8429	8374	6217689	6226063	0.0663091	Chromosome_2
Dmagna008350	1.95313	80.1888	4785	6240240	6245025	0.0455432	Chromosome_2
Dmagna008370	1.95313	82.8618	5075	6318111	6323186	0.0426262	Chromosome_2
Dmagna008377	7.81253	69.497	3260	6362575	6365835	0.0785138	Chromosome_2
Dmagna008378	1.95313	72.1699	3218	6367067	6370285	0.0588997	Chromosome_2
Dmagna008380	3.90627	323.428	6070	6378531	6384601	0.000140511	Chromosome_2
Dmagna008390	1.95313	56.1322	925	6418586	6419511	0.0990422	Chromosome_2
Dmagna008409	1.95313	80.1888	3286	6495020	6498306	0.0455432	Chromosome_2
Dmagna008410	1.95313	56.1322	2707	6498645	6501352	0.0990422	Chromosome_2
Dmagna008418	1.95313	109.591	7704	6518914	6526618	0.018676	Chromosome_2
Dmagna008426	1.95313	64.1511	1953	6555809	6557762	0.0759034	Chromosome_2
Dmagna008431	1.95313	88.2077	7627	6572930	6580557	0.0351415	Chromosome_2
Dmagna008434	1.95313	109.591	9400	6589819	6599219	0.018676	Chromosome_2
Dmagna008439	1.95313	128.302	4513	6623452	6627965	0.0107006	Chromosome_2
Dmagna033925	1.95313	133.648	4293	6628128	6632421	0.00925391	Chromosome_2
Dmagna008482	19.5313	120.283	10242	6841240	6851482	0.0447615	Chromosome_2
Dmagna008485	1.95313	163.051	3307	6858529	6861836	0.00404116	Chromosome_2
Dmagna008499	19.5313	106.918	2961	6928293	6931254	0.0661409	Chromosome_2
Dmagna008512	1.95313	163.051	3417	6983963	6987380	0.00404116	Chromosome_2
Dmagna008516	3.90627	109.591	5436	6994885	7000321	0.0197071	Chromosome_2
Dmagna008536	1.95313	56.1322	2492	7081836	7084328	0.0990422	Chromosome_2
Dmagna008543	1.95313	93.5536	4720	7115428	7120148	0.0303503	Chromosome_2
Dmagna008562	19.5313	96.2266	1435	7177935	7179370	0.0830893	Chromosome_2
Dmagna008567	1.95313	61.4781	969	7199432	7200401	0.0840293	Chromosome_2
Dmagna008570	1.95313	82.8618	719	7209871	7210590	0.0426262	Chromosome_2
Dmagna008571	11.7188	104.245	852	7211954	7212806	0.0340926	Chromosome_2
Dmagna008577	1.95313	69.497	1861	7240821	7242682	0.0636295	Chromosome_2
Dmagna008578	1.95313	82.8618	3431	7242431	7245862	0.0426262	Chromosome_2
Dmagna008582	1.95313	88.2077	662	7259256	7259918	0.0351415	Chromosome_2
Dmagna008583	1.95313	69.497	712	7262172	7262884	0.0636295	Chromosome_2
Dmagna008585	11.7188	80.1888	800	7272006	7272806	0.0721156	Chromosome_2
Dmagna008600	1.95313	93.5536	806	7312919	7313725	0.0303503	Chromosome_2
Dmagna008605	19.5313	149.686	3550	7342836	7346386	0.0201742	Chromosome_2
Dmagna008620	1.95313	104.245	15785	7387110	7402895	0.0219335	Chromosome_2
Dmagna008636	238.282	29.4026	2141	7472805	7474946	0.0107342	Chromosome_2
Dmagna008651	1.95313	88.2077	1220	7506463	7507683	0.0351415	Chromosome_2
Dmagna008664	1.95313	66.824	3014	7574849	7577863	0.0698793	Chromosome_2
Dmagna008665	1.95313	61.4781	2356	7578635	7580991	0.0840293	Chromosome_2
Dmagna008676	1.95313	80.1888	1766	7622190	7623956	0.0455432	Chromosome_2
Dmagna008680	1.95313	69.497	1420	7638406	7639826	0.0636295	Chromosome_2
Dmagna008698	7.81253	286.007	14566	7724704	7739270	0.000294874	Chromosome_2
Dmagna008700	1.95313	56.1322	1767	7752566	7754333	0.0990422	Chromosome_2
Dmagna008707	1.95313	56.1322	5116	7776394	7781510	0.0990422	Chromosome_2
Dmagna008734	1.95313	125.629	4288	7891648	7895936	0.0114308	Chromosome_2
Dmagna008749	1.95313	56.1322	1052	7944896	7945948	0.0990422	Chromosome_2
Dmagna008756	1.95313	56.1322	10706	7964295	7975001	0.0990422	Chromosome_2
Dmagna008772	3.90627	112.264	2544	8104207	8106751	0.0182703	Chromosome_2
Dmagna008774	7.81253	69.497	1635	8108303	8109938	0.0785138	Chromosome_2
Dmagna008776	1.95313	112.264	2816	8115560	8118376	0.0171185	Chromosome_2
Dmagna008800	1.95313	64.1511	1456	8243586	8245042	0.0759034	Chromosome_2
Dmagna008803	1.95313	58.8051	3338	8250330	8253668	0.0913537	Chromosome_2
Dmagna008806	1.95313	61.4781	2493	8268992	8271485	0.0840293	Chromosome_2
Dmagna008815	3.90627	64.1511	1840	8299285	8301125	0.0828656	Chromosome_2
Dmagna008823	1.95313	88.2077	3739	8327730	8331469	0.0351415	Chromosome_2
Dmagna008837	1.95313	72.1699	3203	8386616	8389819	0.0588997	Chromosome_2
Dmagna008841	1.95313	58.8051	5767	8410137	8415904	0.0913537	Chromosome_2
Dmagna008845	3.90627	93.5536	12901	8430698	8443599	0.0319335	Chromosome_2
Dmagna008855	1.95313	74.8429	2466	8475662	8478128	0.054526	Chromosome_2
Dmagna008857	3.90627	80.1888	2238	8491196	8493434	0.0476667	Chromosome_2
Dmagna008865	1.95313	155.032	3231	8517127	8520358	0.00492777	Chromosome_2
Dmagna008866	1.95313	88.2077	1650	8523082	8524732	0.0351415	Chromosome_2
Dmagna008873	1.95313	93.5536	1687	8543530	8545217	0.0303503	Chromosome_2
Dmagna008875	1.95313	58.8051	769	8552256	8553025	0.0913537	Chromosome_2
Dmagna008885	1.95313	98.8995	1591	8588984	8590575	0.0254285	Chromosome_2
Dmagna008932	1.95313	112.264	1367	8760580	8761947	0.0171185	Chromosome_2
Dmagna008940	1.95313	90.8807	686	8790527	8791213	0.0325945	Chromosome_2
Dmagna009016	1.95313	69.497	2422	9086726	9089148	0.0636295	Chromosome_2
Dmagna009076	1.95313	85.5347	5147	9239242	9244389	0.0397447	Chromosome_2
Dmagna009089	3.90627	88.2077	5040	9288053	9293093	0.0387968	Chromosome_2
Dmagna009093	3.90627	147.013	7629	9314756	9322385	0.00662775	Chromosome_2
Dmagna009103	1.95313	58.8051	1746	9365808	9367554	0.0913537	Chromosome_2
Dmagna009182	15.6251	141.667	13923	9711688	9725611	0.0164536	Chromosome_2
Dmagna009185	1.95313	58.8051	2063	9745924	9747987	0.0913537	Chromosome_2
Dmagna009186	1.95313	197.799	10407	9751816	9762223	0.00174154	Chromosome_2
Dmagna009188	1.95313	163.051	4125	9765781	9769906	0.00404116	Chromosome_2
Dmagna009197	1.95313	120.283	5532	9790903	9796435	0.0134198	Chromosome_2
Dmagna009199	1.95313	56.1322	2773	9797938	9800711	0.0990422	Chromosome_2
Dmagna009234	1.95313	80.1888	5290	9894799	9900089	0.0455432	Chromosome_2
Dmagna009237	1.95313	66.824	8212	9908878	9917090	0.0698793	Chromosome_2
Dmagna009252	1.95313	80.1888	4058	9985730	9989788	0.0455432	Chromosome_2
Dmagna009258	1.95313	157.705	5573	10019824	10025397	0.00457352	Chromosome_2
Dmagna009260	1.95313	64.1511	837	10032041	10032878	0.0759034	Chromosome_2
Dmagna009262	1.95313	72.1699	934	10035444	10036378	0.0588997	Chromosome_2
Dmagna009275	1.95313	104.245	11372	10109814	10121186	0.0219335	Chromosome_2
Dmagna009310	7.81253	66.824	1666	10237150	10238816	0.0877875	Chromosome_2
Dmagna009408	1.95313	88.2077	7083	10493461	10500544	0.0351415	Chromosome_2
Dmagna009414	93.7504	21.3837	4903	10510929	10515832	0.0992282	Chromosome_2
Dmagna009424	3.90627	61.4781	3278	10541047	10544325	0.0890758	Chromosome_2
Dmagna009436	1.95313	56.1322	1778	10593209	10594987	0.0990422	Chromosome_2
Dmagna009437	1.95313	408.963	7141	10595826	10602967	2.37483e-05	Chromosome_2
Dmagna009439	1.95313	224.529	4725	10606784	10611509	0.000920245	Chromosome_2
Dmagna009441	1.95313	106.918	3618	10615391	10619009	0.0202236	Chromosome_2
Dmagna009447	11.7188	96.2266	4125	10635217	10639342	0.0442905	Chromosome_2
Dmagna009456	1.95313	64.1511	1868	10660424	10662292	0.0759034	Chromosome_2
Dmagna009469	1.95313	80.1888	3765	10710182	10713947	0.0455432	Chromosome_2
Dmagna009476	11.7188	72.1699	7739	10736958	10744697	0.0951059	Chromosome_2
Dmagna009478	1.95313	69.497	8883	10757122	10766005	0.0636295	Chromosome_2
Dmagna009491	1.95313	90.8807	6228	10811188	10817416	0.0325945	Chromosome_2
Dmagna009493	1.95313	171.069	5019	10827897	10832916	0.00338215	Chromosome_2
Dmagna009500	1.95313	96.2266	3696	10855558	10859254	0.0280566	Chromosome_2
Dmagna009505	1.95313	88.2077	4928	10875782	10880710	0.0351415	Chromosome_2
Dmagna009523	1.95313	61.4781	3442	10941380	10944822	0.0840293	Chromosome_2
Dmagna009524	1.95313	237.893	7703	10942385	10950088	0.000666931	Chromosome_2
Dmagna009528	7.81253	114.937	2979	10957156	10960135	0.0190995	Chromosome_2
Dmagna009529	3.90627	88.2077	2536	10960503	10963039	0.0387968	Chromosome_2
Dmagna009531	1.95313	88.2077	2399	10964987	10967386	0.0351415	Chromosome_2
Dmagna009532	1.95313	104.245	2133	10967956	10970089	0.0219335	Chromosome_2
Dmagna009533	3.90627	93.5536	3505	10970162	10973667	0.0319335	Chromosome_2
Dmagna009538	1.95313	58.8051	2719	10980085	10982804	0.0913537	Chromosome_2
Dmagna009545	1.95313	93.5536	2133	11011990	11014123	0.0303503	Chromosome_2
Dmagna009546	1.95313	117.61	2385	11014389	11016774	0.0144013	Chromosome_2
Dmagna009548	1.95313	90.8807	1416	11019505	11020921	0.0325945	Chromosome_2
Dmagna009549	1.95313	56.1322	1184	11020858	11022042	0.0990422	Chromosome_2
Dmagna009550	1.95313	64.1511	1202	11023033	11024235	0.0759034	Chromosome_2
Dmagna009553	1.95313	128.302	11655	11032058	11043713	0.0107006	Chromosome_2
Dmagna009555	1.95313	187.107	9477	11047803	11057280	0.00223827	Chromosome_2
Dmagna009568	1.95313	130.975	3580	11084976	11088556	0.00999208	Chromosome_2
Dmagna009572	1.95313	69.497	1727	11098631	11100358	0.0636295	Chromosome_2
Dmagna009578	1.95313	66.824	1505	11107036	11108541	0.0698793	Chromosome_2
Dmagna009579	1.95313	61.4781	2161	11109197	11111358	0.0840293	Chromosome_2
Dmagna009591	1.95313	98.8995	3655	11138497	11142152	0.0254285	Chromosome_2
Dmagna009593	1.95313	98.8995	2620	11143013	11145633	0.0254285	Chromosome_2
Dmagna009594	1.95313	128.302	4468	11146202	11150670	0.0107006	Chromosome_2
Dmagna009599	1.95313	187.107	20095	11171717	11191812	0.00223827	Chromosome_2
Dmagna009600	1.95313	72.1699	3104	11200158	11203262	0.0588997	Chromosome_2
Dmagna009603	1.95313	152.359	10792	11206533	11217325	0.00544231	Chromosome_2
Dmagna009604	15.6251	237.893	14541	11218112	11232653	0.00124481	Chromosome_2
Dmagna009620	1.95313	141.667	10714	11289442	11300156	0.00717791	Chromosome_2
Dmagna009627	1.95313	80.1888	2363	11314959	11317322	0.0455432	Chromosome_2
Dmagna009629	1.95313	64.1511	4194	11319615	11323809	0.0759034	Chromosome_2
Dmagna009630	1.95313	163.051	2656	11324144	11326800	0.00404116	Chromosome_2
Dmagna009632	1.95313	74.8429	3913	11328731	11332644	0.054526	Chromosome_2
Dmagna009639	3.90627	85.5347	2373	11351297	11353670	0.0417376	Chromosome_2
Dmagna009641	1.95313	64.1511	3796	11355486	11359282	0.0759034	Chromosome_2
Dmagna009648	15.6251	197.799	10566	11383728	11394294	0.00352068	Chromosome_2
Dmagna009685	11.7188	227.202	5744	11512614	11518358	0.0010845	Chromosome_2
Dmagna009694	11.7188	77.5159	4915	11556643	11561558	0.0772947	Chromosome_2
Dmagna009696	3.90627	77.5159	4043	11573782	11577825	0.0526103	Chromosome_2
Dmagna009698	1.95313	120.283	2860	11581178	11584038	0.0134198	Chromosome_2
Dmagna009740	1.95313	56.1322	1453	11721044	11722497	0.0990422	Chromosome_2
Dmagna009742	1.95313	69.497	1501	11723110	11724611	0.0636295	Chromosome_2
Dmagna033934	1.95313	109.591	2383	11724843	11727226	0.018676	Chromosome_2
Dmagna009775	66.4065	395.598	3071	11810854	11813925	0.0293232	Chromosome_2
Dmagna009842	1.95313	90.8807	2570	12055680	12058250	0.0325945	Chromosome_2
Dmagna009843	1.95313	74.8429	2087	12058417	12060504	0.054526	Chromosome_2
Dmagna009844	1.95313	72.1699	2159	12061367	12063526	0.0588997	Chromosome_2
Dmagna009930	74.219	8.01888	1491	12361090	12362581	0.0685098	Chromosome_2
Dmagna009932	113.282	21.3837	1608	12365458	12367066	0.0649594	Chromosome_2
Dmagna009973	121.094	21.3837	2550	12531770	12534320	0.0528439	Chromosome_2
Dmagna010032	1.95313	61.4781	3566	12773675	12777241	0.0840293	Chromosome_2
Dmagna010061	1.95313	58.8051	1530	12920231	12921761	0.0913537	Chromosome_2
Dmagna010062	1.95313	106.918	2643	12923174	12925817	0.0202236	Chromosome_2
Dmagna010160	1.95313	138.994	4118	13296622	13300740	0.00763111	Chromosome_2
Dmagna010194	1.95313	56.1322	1426	13402753	13404179	0.0990422	Chromosome_2
Dmagna033936	23.4376	237.893	8052	13433265	13441317	0.00472591	Chromosome_2
Dmagna010207	1.95313	64.1511	2072	13445576	13447648	0.0759034	Chromosome_2
Dmagna010208	1.95313	77.5159	2776	13448060	13450836	0.049244	Chromosome_2
Dmagna010215	39.0627	229.875	6754	13460921	13467675	0.0310073	Chromosome_2
Dmagna010234	3.90627	168.397	2830	13515317	13518147	0.00375816	Chromosome_2
Dmagna010235	1.95313	72.1699	2853	13518412	13521265	0.0588997	Chromosome_2
Dmagna010238	3.90627	138.994	3151	13533146	13536297	0.00812587	Chromosome_2
Dmagna010259	1.95313	85.5347	2068	13612279	13614347	0.0397447	Chromosome_2
Dmagna010292	1.95313	128.302	5349	13751869	13757218	0.0107006	Chromosome_2
Dmagna010294	1.95313	318.082	13897	13763417	13777314	0.000158322	Chromosome_2
Dmagna010296	1.95313	66.824	2995	13781731	13784726	0.0698793	Chromosome_2
Dmagna010298	3.90627	130.975	4407	13786394	13790801	0.0105502	Chromosome_2
Dmagna010301	1.95313	69.497	5577	13795313	13800890	0.0636295	Chromosome_2
Dmagna010303	3.90627	74.8429	2231	13802095	13804326	0.0578112	Chromosome_2
Dmagna010305	1.95313	90.8807	2031	13808089	13810120	0.0325945	Chromosome_2
Dmagna010306	1.95313	69.497	2512	13810970	13813482	0.0636295	Chromosome_2
Dmagna010309	1.95313	101.573	7684	13817036	13824720	0.0236216	Chromosome_2
Dmagna010310	1.95313	61.4781	2710	13825015	13827725	0.0840293	Chromosome_2
Dmagna010366	1.95313	120.283	5931	14051666	14057597	0.0134198	Chromosome_2
Dmagna010372	1.95313	130.975	5459	14096940	14102399	0.00999208	Chromosome_2
Dmagna010373	1.95313	80.1888	3337	14107179	14110516	0.0455432	Chromosome_2
Dmagna010378	3.90627	77.5159	1407	14132680	14134087	0.0526103	Chromosome_2
Dmagna010379	1.95313	93.5536	3303	14138100	14141403	0.0303503	Chromosome_2
Dmagna010380	1.95313	122.956	6810	14144415	14151225	0.012547	Chromosome_2
Dmagna010381	15.6251	96.2266	2191	14151467	14153658	0.0620146	Chromosome_2
Dmagna010383	15.6251	117.61	3560	14155789	14159349	0.0325925	Chromosome_2
Dmagna010384	1.95313	74.8429	3107	14160644	14163751	0.054526	Chromosome_2
Dmagna010397	1.95313	261.95	1113	14198367	14199480	0.000415595	Chromosome_2
Dmagna010405	1.95313	64.1511	2694	14223242	14225936	0.0759034	Chromosome_2
Dmagna010407	1.95313	120.283	5444	14227168	14232612	0.0134198	Chromosome_2
Dmagna010409	1.95313	286.007	8526	14234993	14243519	0.000273105	Chromosome_2
Dmagna010410	1.95313	80.1888	5885	14247950	14253835	0.0455432	Chromosome_2
Dmagna010413	1.95313	101.573	1909	14256903	14258812	0.0236216	Chromosome_2
Dmagna010448	121.094	26.7296	1442	14381960	14383402	0.0778923	Chromosome_2
Dmagna010464	1.95313	163.051	5811	14440104	14445915	0.00404116	Chromosome_2
Dmagna010465	1.95313	227.202	4789	14447123	14451912	0.000868791	Chromosome_2
Dmagna010472	11.7188	200.472	16602	14479919	14496521	0.0021789	Chromosome_2
Dmagna010479	1.95313	138.994	4798	14543137	14547935	0.00763111	Chromosome_2
Dmagna010480	1.95313	64.1511	4470	14549501	14553971	0.0759034	Chromosome_2
Dmagna010483	11.7188	98.8995	5699	14558860	14564559	0.0400218	Chromosome_2
Dmagna010521	1.95313	74.8429	1458	68914	70372	0.054526	Chromosome_20
Dmagna010786	62.5002	5.34592	1060	294991	296051	0.0900178	Chromosome_3
Dmagna010789	144.532	24.0566	3080	307598	310678	0.0377459	Chromosome_3
Dmagna010790	58.594	2.67296	1806	310795	312601	0.0942252	Chromosome_3
Dmagna010801	101.563	16.0378	2265	341659	343924	0.0552226	Chromosome_3
Dmagna010833	109.375	21.3837	2220	435433	437653	0.0716644	Chromosome_3
Dmagna011081	3.90627	77.5159	3324	1605121	1608445	0.0526103	Chromosome_3
Dmagna011108	93.7504	18.7107	2300	1748748	1751048	0.0852959	Chromosome_3
Dmagna011111	191.407	24.0566	2474	1764280	1766754	0.01377	Chromosome_3
Dmagna011191	1.95313	90.8807	6605	2110473	2117078	0.0325945	Chromosome_3
Dmagna011311	515.627	104.245	6035	2582640	2588675	0.0456481	Chromosome_3
Dmagna011369	11.7188	106.918	3472	2850429	2853901	0.0311142	Chromosome_3
Dmagna011378	3.90627	61.4781	918	2909572	2910490	0.0890758	Chromosome_3
Dmagna011442	1.95313	58.8051	1468	3188487	3189955	0.0913537	Chromosome_3
Dmagna011452	74.219	5.34592	1931	3283465	3285396	0.0612131	Chromosome_3
Dmagna011453	70.3128	5.34592	2119	3285578	3287697	0.0698536	Chromosome_3
Dmagna011536	265.626	64.1511	7758	3635250	3643008	0.0775421	Chromosome_3
Dmagna011614	101.563	10.6918	5148	3909198	3914346	0.0336493	Chromosome_3
Dmagna011617	82.0316	13.3648	1176	3921539	3922715	0.0775717	Chromosome_3
Dmagna011738	66.4065	8.01888	624	4471543	4472167	0.0899268	Chromosome_3
Dmagna011765	82.0316	13.3648	1845	4617861	4619706	0.0775717	Chromosome_3
Dmagna011785	101.563	16.0378	2670	4682243	4684913	0.0552226	Chromosome_3
Dmagna011809	191.407	48.1133	3001	4768715	4771716	0.0907461	Chromosome_3
Dmagna011891	1.95313	74.8429	7529	5052574	5060103	0.054526	Chromosome_3
Dmagna011897	1.95313	56.1322	4971	5087152	5092123	0.0990422	Chromosome_3
Dmagna011900	1.95313	69.497	2189	5102294	5104483	0.0636295	Chromosome_3
Dmagna011901	1.95313	74.8429	2699	5105014	5107713	0.054526	Chromosome_3
Dmagna011902	1.95313	80.1888	4535	5107849	5112384	0.0455432	Chromosome_3
Dmagna011909	1.95313	69.497	2238	5144094	5146332	0.0636295	Chromosome_3
Dmagna012048	7.81253	74.8429	8414	5726971	5735385	0.0663091	Chromosome_3
Dmagna012096	1.95313	117.61	3982	5883663	5887645	0.0144013	Chromosome_3
Dmagna012180	152.344	29.4026	5776	6205543	6211319	0.0520107	Chromosome_3
Dmagna012268	1.95313	56.1322	4195	6522151	6526346	0.0990422	Chromosome_3
Dmagna012269	3.90627	69.497	11777	6528423	6540200	0.0681852	Chromosome_3
Dmagna012295	207.032	37.4214	4195	6675454	6679649	0.0393509	Chromosome_3
Dmagna012305	187.501	42.7674	5378	6726722	6732100	0.0624481	Chromosome_3
Dmagna012414	1.95313	58.8051	1389	7183986	7185375	0.0913537	Chromosome_3
Dmagna012416	3.90627	136.321	5776	7186850	7192626	0.00900851	Chromosome_3
Dmagna012495	1.95313	64.1511	2515	7457902	7460417	0.0759034	Chromosome_3
Dmagna012523	1.95313	280.661	3234	7583343	7586577	0.000294874	Chromosome_3
Dmagna012524	1.95313	56.1322	2815	7586702	7589517	0.0990422	Chromosome_3
Dmagna012527	1.95313	144.34	5283	7599223	7604506	0.00671878	Chromosome_3
Dmagna012528	3.90627	117.61	2202	7605508	7607710	0.015379	Chromosome_3
Dmagna012529	1.95313	80.1888	1342	7608452	7609794	0.0455432	Chromosome_3
Dmagna012530	1.95313	117.61	2309	7610183	7612492	0.0144013	Chromosome_3
Dmagna012531	1.95313	61.4781	1878	7612478	7614356	0.0840293	Chromosome_3
Dmagna012543	3.90627	61.4781	4851	7666030	7670881	0.0890758	Chromosome_3
Dmagna012566	1.95313	58.8051	1493	7745006	7746499	0.0913537	Chromosome_3
Dmagna012580	1.95313	58.8051	3209	7800293	7803502	0.0913537	Chromosome_3
Dmagna012591	113.282	18.7107	3145	7827377	7830522	0.050287	Chromosome_3
Dmagna012596	105.469	21.3837	5443	7847209	7852652	0.0766436	Chromosome_3
Dmagna012616	1.95313	56.1322	488	7938293	7938781	0.0990422	Chromosome_3
Dmagna012639	1.95313	69.497	4008	8046403	8050411	0.0636295	Chromosome_3
Dmagna012753	1.95313	189.78	6983	8542828	8549811	0.00211755	Chromosome_3
Dmagna012830	3.90627	93.5536	1049	8870138	8871187	0.0319335	Chromosome_3
Dmagna012831	1.95313	56.1322	602	8871444	8872046	0.0990422	Chromosome_3
Dmagna012856	11.7188	90.8807	648	8995573	8996221	0.0517277	Chromosome_3
Dmagna012912	7.81253	66.824	2032	9267691	9269723	0.0877875	Chromosome_3
Dmagna013231	265.626	50.7863	4459	10595916	10600375	0.0414803	Chromosome_3
Dmagna013455	222.657	21.3837	1575	11618294	11619869	0.00482288	Chromosome_3
Dmagna013456	105.469	1.33648	1265	11622005	11623270	0.0206808	Chromosome_3
Dmagna013457	74.219	1.33648	552	11625821	11626373	0.054526	Chromosome_3
Dmagna013681	109.375	21.3837	2882	12310839	12313721	0.0716644	Chromosome_3
Dmagna013715	85.9378	10.6918	1909	12554520	12556429	0.0554265	Chromosome_3
Dmagna013730	3.90627	66.824	2519	12659062	12661581	0.0744013	Chromosome_3
Dmagna013744	7.81253	77.5159	1155	12749950	12751105	0.0609559	Chromosome_3
Dmagna013746	3.90627	248.585	4269	12759596	12763865	0.000558084	Chromosome_3
Dmagna013755	3.90627	82.8618	5079	12794770	12799849	0.0448664	Chromosome_3
Dmagna013756	7.81253	195.126	3231	12800735	12803966	0.0021512	Chromosome_3
Dmagna013761	1.95313	61.4781	567	12811798	12812365	0.0840293	Chromosome_3
Dmagna013764	1.95313	82.8618	763	12815401	12816164	0.0426262	Chromosome_3
Dmagna013779	1.95313	104.245	1694	12869033	12870727	0.0219335	Chromosome_3
Dmagna013782	1.95313	61.4781	1031	12881862	12882893	0.0840293	Chromosome_3
Dmagna013786	1.95313	56.1322	3566	12890849	12894415	0.0990422	Chromosome_3
Dmagna013790	1.95313	72.1699	1531	12912798	12914329	0.0588997	Chromosome_3
Dmagna013793	3.90627	77.5159	1623	12919158	12920781	0.0526103	Chromosome_3
Dmagna013813	1.95313	122.956	5227	12978486	12983713	0.012547	Chromosome_3
Dmagna013832	3.90627	112.264	811	13041862	13042673	0.0182703	Chromosome_3
Dmagna013837	1.95313	66.824	2596	13061014	13063610	0.0698793	Chromosome_3
Dmagna013878	1.95313	109.591	637	13159511	13160148	0.018676	Chromosome_3
Dmagna013880	1.95313	112.264	2010	13168722	13170732	0.0171185	Chromosome_3
Dmagna013882	3.90627	61.4781	1187	13179551	13180738	0.0890758	Chromosome_3
Dmagna013885	3.90627	58.8051	1561	13188617	13190178	0.0973501	Chromosome_3
Dmagna013894	1.95313	189.78	14958	13251703	13266661	0.00211755	Chromosome_3
Dmagna013909	3.90627	58.8051	2048	13313978	13316026	0.0973501	Chromosome_3
Dmagna013926	1.95313	56.1322	3301	13376542	13379843	0.0990422	Chromosome_3
Dmagna013927	3.90627	58.8051	4658	13380896	13385554	0.0973501	Chromosome_3
Dmagna014072	1.95313	72.1699	832	50604	51436	0.0588997	Chromosome_32
Dmagna014076	1.95313	56.1322	319	56040	56359	0.0990422	Chromosome_32
Dmagna014200	11.7188	74.8429	1472	15887	17359	0.0850109	Chromosome_4
Dmagna014299	1.95313	147.013	5304	284799	290103	0.00640214	Chromosome_4
Dmagna014304	1.95313	82.8618	3681	306362	310043	0.0426262	Chromosome_4
Dmagna014432	1.95313	58.8051	870	663798	664668	0.0913537	Chromosome_4
Dmagna014444	1.95313	117.61	992	718853	719845	0.0144013	Chromosome_4
Dmagna014573	3.90627	61.4781	1322	1103681	1105003	0.0890758	Chromosome_4
Dmagna014575	1.95313	152.359	2437	1106113	1108550	0.00544231	Chromosome_4
Dmagna014576	1.95313	114.937	2796	1109022	1111818	0.0158104	Chromosome_4
Dmagna014577	1.95313	133.648	1223	1114330	1115553	0.00925391	Chromosome_4
Dmagna014580	1.95313	72.1699	3874	1118494	1122368	0.0588997	Chromosome_4
Dmagna014583	1.95313	64.1511	2908	1130731	1133639	0.0759034	Chromosome_4
Dmagna014584	1.95313	66.824	4010	1134222	1138232	0.0698793	Chromosome_4
Dmagna014587	1.95313	58.8051	966	1141801	1142767	0.0913537	Chromosome_4
Dmagna014588	1.95313	72.1699	2980	1142888	1145868	0.0588997	Chromosome_4
Dmagna014589	1.95313	251.258	5630	1146226	1151856	0.000500693	Chromosome_4
Dmagna014590	1.95313	101.573	1242	1153089	1154331	0.0236216	Chromosome_4
Dmagna014604	1.95313	64.1511	1089	1199364	1200453	0.0759034	Chromosome_4
Dmagna014613	1.95313	120.283	2525	1209104	1211629	0.0134198	Chromosome_4
Dmagna014615	1.95313	58.8051	3035	1212519	1215554	0.0913537	Chromosome_4
Dmagna014616	1.95313	104.245	3549	1216137	1219686	0.0219335	Chromosome_4
Dmagna014617	1.95313	88.2077	2459	1219724	1222183	0.0351415	Chromosome_4
Dmagna014620	7.81253	112.264	8876	1226471	1235347	0.0206511	Chromosome_4
Dmagna014655	1.95313	90.8807	1517	1361136	1362653	0.0325945	Chromosome_4
Dmagna014661	1.95313	155.032	3452	1368060	1371512	0.00492777	Chromosome_4
Dmagna014662	1.95313	56.1322	1994	1372913	1374907	0.0990422	Chromosome_4
Dmagna014687	160.157	34.7485	5271	1443616	1448887	0.0620918	Chromosome_4
Dmagna014704	1.95313	80.1888	4235	1509109	1513344	0.0455432	Chromosome_4
Dmagna014802	66.4065	1.33648	870	1749700	1750570	0.0697685	Chromosome_4
Dmagna014804	62.5002	5.34592	706	1753926	1754632	0.0900178	Chromosome_4
Dmagna014998	1.95313	72.1699	627	2531241	2531868	0.0588997	Chromosome_4
Dmagna015054	121.094	8.01888	1807	2821004	2822811	0.0159232	Chromosome_4
Dmagna015081	113.282	1.33648	865	2965898	2966763	0.0163843	Chromosome_4
Dmagna015084	1.95313	114.937	575	2978522	2979097	0.0158104	Chromosome_4
Dmagna015123	11.7188	106.918	2510	3133660	3136170	0.0311142	Chromosome_4
Dmagna015136	1.95313	90.8807	522	3204683	3205205	0.0325945	Chromosome_4
Dmagna015137	1.95313	120.283	810	3205270	3206080	0.0134198	Chromosome_4
Dmagna015482	1.95313	58.8051	1755	4709623	4711378	0.0913537	Chromosome_4
Dmagna015581	160.157	26.7296	1995	5156628	5158623	0.0354542	Chromosome_4
Dmagna015650	101.563	2.67296	1019	5420302	5421321	0.0238611	Chromosome_4
Dmagna015839	66.4065	1.33648	695	6186565	6187260	0.0697685	Chromosome_4
Dmagna015923	23.4376	155.032	940	6568997	6569937	0.0272017	Chromosome_4
Dmagna015953	3.90627	61.4781	2215	6705531	6707746	0.0890758	Chromosome_4
Dmagna015964	1.95313	88.2077	1578	6762072	6763650	0.0351415	Chromosome_4
Dmagna016039	3.90627	85.5347	1023	7039786	7040809	0.0417376	Chromosome_4
Dmagna016086	7.81253	114.937	1845	7192547	7194392	0.0190995	Chromosome_4
Dmagna016116	152.344	24.0566	851	7323635	7324486	0.0326697	Chromosome_4
Dmagna016199	74.219	8.01888	3185	7682100	7685285	0.0685098	Chromosome_4
Dmagna016234	1.95313	66.824	650	7839884	7840534	0.0698793	Chromosome_4
Dmagna016278	7.81253	165.724	2648	8055811	8058459	0.00432812	Chromosome_4
Dmagna016316	1.95313	106.918	717	8245639	8246356	0.0202236	Chromosome_4
Dmagna016333	1.95313	74.8429	493	8312821	8313314	0.054526	Chromosome_4
Dmagna016597	7.81253	109.591	3427	9259080	9262507	0.0224045	Chromosome_4
Dmagna016607	1.95313	88.2077	2930	9292077	9295007	0.0351415	Chromosome_4
Dmagna016611	1.95313	66.824	1189	9302623	9303812	0.0698793	Chromosome_4
Dmagna016618	3.90627	141.667	2208	9319790	9321998	0.00752028	Chromosome_4
Dmagna016716	3.90627	66.824	4639	9630176	9634815	0.0744013	Chromosome_4
Dmagna016741	93.7504	16.0378	2737	9746410	9749147	0.0696438	Chromosome_4
Dmagna016749	85.9378	1.33648	1081	9764729	9765810	0.0382446	Chromosome_4
Dmagna016754	1.95313	74.8429	2689	9780498	9783187	0.054526	Chromosome_4
Dmagna016826	1.95313	112.264	2668	10001616	10004284	0.0171185	Chromosome_4
Dmagna016836	1.95313	64.1511	2886	10034283	10037169	0.0759034	Chromosome_4
Dmagna016896	273.439	53.4592	3703	10239853	10243556	0.0451197	Chromosome_4
Dmagna016897	289.064	26.7296	3781	10243795	10247576	0.00301801	Chromosome_4
Dmagna016902	1.95313	77.5159	3600	10272622	10276222	0.049244	Chromosome_4
Dmagna017109	3.90627	77.5159	3697	11063596	11067293	0.0526103	Chromosome_4
Dmagna017116	3.90627	93.5536	3778	11088789	11092567	0.0319335	Chromosome_4
Dmagna017160	179.688	40.0944	8469	11288749	11297218	0.0626855	Chromosome_4
Dmagna017269	1.95313	112.264	6325	11762819	11769144	0.0171185	Chromosome_4
Dmagna017275	3.90627	101.573	6855	11800152	11807007	0.0246843	Chromosome_4
Dmagna017279	1.95313	74.8429	3920	11817948	11821868	0.054526	Chromosome_4
Dmagna017286	3.90627	112.264	6195	11831960	11838155	0.0182703	Chromosome_4
Dmagna017289	3.90627	64.1511	2193	11841088	11843281	0.0828656	Chromosome_4
Dmagna017291	11.7188	189.78	9533	11857598	11867131	0.00283396	Chromosome_4
Dmagna017293	1.95313	82.8618	3423	11872325	11875748	0.0426262	Chromosome_4
Dmagna017299	7.81253	125.629	8167	11886619	11894786	0.0136909	Chromosome_4
Dmagna017307	1.95313	61.4781	563	11921841	11922404	0.0840293	Chromosome_4
Dmagna017428	1.95313	58.8051	7274	12456337	12463611	0.0913537	Chromosome_4
Dmagna017478	1.95313	58.8051	2679	12710155	12712834	0.0913537	Chromosome_4
Dmagna017574	1.95313	66.824	10454	13167895	13178349	0.0698793	Chromosome_4
Dmagna017621	421.877	37.4214	3124	13324138	13327262	0.00208193	Chromosome_4
Dmagna017775	1.95313	88.2077	1554	31148	32702	0.0351415	Chromosome_41
Dmagna017906	1.95313	101.573	11462	70317	81779	0.0236216	Chromosome_5
Dmagna017908	1.95313	61.4781	3125	85083	88208	0.0840293	Chromosome_5
Dmagna017922	7.81253	77.5159	7875	129648	137523	0.0609559	Chromosome_5
Dmagna017933	1.95313	120.283	7388	155417	162805	0.0134198	Chromosome_5
Dmagna017937	1.95313	58.8051	5015	168766	173781	0.0913537	Chromosome_5
Dmagna017961	1.95313	157.705	5670	237204	242874	0.00457352	Chromosome_5
Dmagna017963	1.95313	120.283	3867	245995	249862	0.0134198	Chromosome_5
Dmagna017964	1.95313	77.5159	2170	250251	252421	0.049244	Chromosome_5
Dmagna017973	1.95313	98.8995	1898	285348	287246	0.0254285	Chromosome_5
Dmagna017993	1.95313	82.8618	5138	348170	353308	0.0426262	Chromosome_5
Dmagna018002	1.95313	64.1511	4610	371419	376029	0.0759034	Chromosome_5
Dmagna018012	1.95313	64.1511	3412	401160	404572	0.0759034	Chromosome_5
Dmagna018013	1.95313	58.8051	2670	405160	407830	0.0913537	Chromosome_5
Dmagna018020	1.95313	64.1511	2803	419124	421927	0.0759034	Chromosome_5
Dmagna018022	1.95313	66.824	1814	425974	427788	0.0698793	Chromosome_5
Dmagna018024	1.95313	64.1511	1987	429628	431615	0.0759034	Chromosome_5
Dmagna018025	1.95313	245.912	3083	432372	435455	0.000573916	Chromosome_5
Dmagna018027	1.95313	232.548	2929	437551	440480	0.000744112	Chromosome_5
Dmagna018030	1.95313	93.5536	1635	445999	447634	0.0303503	Chromosome_5
Dmagna018031	1.95313	66.824	1500	447764	449264	0.0698793	Chromosome_5
Dmagna018033	7.81253	64.1511	1287	451590	452877	0.0958401	Chromosome_5
Dmagna018037	1.95313	109.591	1373	459743	461116	0.018676	Chromosome_5
Dmagna018038	1.95313	138.994	2436	461386	463822	0.00763111	Chromosome_5
Dmagna018043	1.95313	64.1511	2400	471707	474107	0.0759034	Chromosome_5
Dmagna018053	3.90627	58.8051	1001	490546	491547	0.0973501	Chromosome_5
Dmagna018064	3.90627	80.1888	1385	510965	512350	0.0476667	Chromosome_5
Dmagna018079	1.95313	72.1699	1476	540796	542272	0.0588997	Chromosome_5
Dmagna018085	3.90627	98.8995	2993	553386	556379	0.0269978	Chromosome_5
Dmagna018092	1.95313	77.5159	1638	568306	569944	0.049244	Chromosome_5
Dmagna018107	1.95313	93.5536	11161	604808	615969	0.0303503	Chromosome_5
Dmagna018112	1.95313	61.4781	2300	624972	627272	0.0840293	Chromosome_5
Dmagna018113	1.95313	66.824	1249	627330	628579	0.0698793	Chromosome_5
Dmagna018135	101.563	10.6918	2258	697918	700176	0.0336493	Chromosome_5
Dmagna018167	1.95313	74.8429	2287	804926	807213	0.054526	Chromosome_5
Dmagna018173	1.95313	144.34	7306	823434	830740	0.00671878	Chromosome_5
Dmagna018174	1.95313	88.2077	903	832149	833052	0.0351415	Chromosome_5
Dmagna018180	1.95313	160.378	4397	842800	847197	0.00426479	Chromosome_5
Dmagna018195	3.90627	69.497	2480	892931	895411	0.0681852	Chromosome_5
Dmagna018197	1.95313	69.497	1702	898261	899963	0.0636295	Chromosome_5
Dmagna018200	1.95313	122.956	6475	913642	920117	0.012547	Chromosome_5
Dmagna018207	11.7188	155.032	9880	935140	945020	0.00731447	Chromosome_5
Dmagna018208	1.95313	112.264	4969	946533	951502	0.0171185	Chromosome_5
Dmagna018212	1.95313	125.629	3001	961698	964699	0.0114308	Chromosome_5
Dmagna018213	1.95313	122.956	3505	964724	968229	0.012547	Chromosome_5
Dmagna018214	3.90627	216.51	2956	969357	972313	0.00112408	Chromosome_5
Dmagna018215	1.95313	187.107	2945	972365	975310	0.00223827	Chromosome_5
Dmagna018216	1.95313	64.1511	1582	975424	977006	0.0759034	Chromosome_5
Dmagna018217	1.95313	69.497	1968	977183	979151	0.0636295	Chromosome_5
Dmagna018219	1.95313	109.591	2974	980521	983495	0.018676	Chromosome_5
Dmagna018220	1.95313	64.1511	2941	983696	986637	0.0759034	Chromosome_5
Dmagna018221	1.95313	56.1322	1292	986758	988050	0.0990422	Chromosome_5
Dmagna018235	1.95313	96.2266	1634	1027531	1029165	0.0280566	Chromosome_5
Dmagna018239	1.95313	114.937	2336	1035974	1038310	0.0158104	Chromosome_5
Dmagna018240	1.95313	147.013	2776	1038599	1041375	0.00640214	Chromosome_5
Dmagna018244	1.95313	58.8051	1011	1043528	1044539	0.0913537	Chromosome_5
Dmagna018249	1.95313	74.8429	1778	1057038	1058816	0.054526	Chromosome_5
Dmagna018250	1.95313	64.1511	1637	1059590	1061227	0.0759034	Chromosome_5
Dmagna018253	1.95313	85.5347	2320	1067411	1069731	0.0397447	Chromosome_5
Dmagna018254	1.95313	69.497	1471	1070670	1072141	0.0636295	Chromosome_5
Dmagna018255	1.95313	69.497	1514	1072225	1073739	0.0636295	Chromosome_5
Dmagna018259	1.95313	58.8051	2851	1077993	1080844	0.0913537	Chromosome_5
Dmagna018260	1.95313	179.088	6265	1081286	1087551	0.00269345	Chromosome_5
Dmagna018263	1.95313	173.742	7510	1097743	1105253	0.00302197	Chromosome_5
Dmagna018264	7.81253	72.1699	4207	1106279	1110486	0.072355	Chromosome_5
Dmagna018265	3.90627	69.497	1185	1110960	1112145	0.0681852	Chromosome_5
Dmagna018266	1.95313	85.5347	2086	1113395	1115481	0.0397447	Chromosome_5
Dmagna018268	1.95313	117.61	2043	1116307	1118350	0.0144013	Chromosome_5
Dmagna018269	1.95313	138.994	3886	1119195	1123081	0.00763111	Chromosome_5
Dmagna018278	1.95313	109.591	3864	1143314	1147178	0.018676	Chromosome_5
Dmagna018282	1.95313	56.1322	3254	1154769	1158023	0.0990422	Chromosome_5
Dmagna018284	1.95313	82.8618	1103	1161520	1162623	0.0426262	Chromosome_5
Dmagna018293	1.95313	58.8051	2665	1183625	1186290	0.0913537	Chromosome_5
Dmagna018294	1.95313	117.61	9005	1186714	1195719	0.0144013	Chromosome_5
Dmagna018296	1.95313	130.975	4100	1195758	1199858	0.00999208	Chromosome_5
Dmagna018297	1.95313	120.283	5299	1200981	1206280	0.0134198	Chromosome_5
Dmagna018298	1.95313	58.8051	1549	1206896	1208445	0.0913537	Chromosome_5
Dmagna018302	3.90627	304.718	12214	1215947	1228161	0.000219671	Chromosome_5
Dmagna018306	1.95313	58.8051	4802	1232574	1237376	0.0913537	Chromosome_5
Dmagna018312	1.95313	58.8051	1136	1246205	1247341	0.0913537	Chromosome_5
Dmagna018329	11.7188	187.107	8387	1282321	1290708	0.00299822	Chromosome_5
Dmagna033995	1.95313	104.245	4718	1306782	1311500	0.0219335	Chromosome_5
Dmagna018333	1.95313	56.1322	1559	1316271	1317830	0.0990422	Chromosome_5
Dmagna018338	1.95313	58.8051	1387	1326620	1328007	0.0913537	Chromosome_5
Dmagna018339	1.95313	77.5159	1478	1328834	1330312	0.049244	Chromosome_5
Dmagna018340	1.95313	69.497	1140	1330936	1332076	0.0636295	Chromosome_5
Dmagna018346	1.95313	80.1888	1480	1341482	1342962	0.0455432	Chromosome_5
Dmagna018349	1.95313	58.8051	4221	1354083	1358304	0.0913537	Chromosome_5
Dmagna018354	1.95313	155.032	9485	1370822	1380307	0.00492777	Chromosome_5
Dmagna018374	15.6251	82.8618	1515	1445932	1447447	0.092832	Chromosome_5
Dmagna018377	3.90627	74.8429	1709	1451987	1453696	0.0578112	Chromosome_5
Dmagna018513	1.95313	69.497	4641	1922725	1927366	0.0636295	Chromosome_5
Dmagna018514	1.95313	93.5536	4453	1930383	1934836	0.0303503	Chromosome_5
Dmagna018522	1.95313	93.5536	5601	1948445	1954046	0.0303503	Chromosome_5
Dmagna018523	3.90627	61.4781	3186	1954711	1957897	0.0890758	Chromosome_5
Dmagna018544	1.95313	82.8618	2180	2053004	2055184	0.0426262	Chromosome_5
Dmagna018550	74.219	5.34592	5987	2078148	2084135	0.0612131	Chromosome_5
Dmagna018569	66.4065	8.01888	681	2138514	2139195	0.0899268	Chromosome_5
Dmagna018570	406.252	104.245	9272	2139237	2148509	0.0918999	Chromosome_5
Dmagna018601	1.95313	58.8051	2204	2265800	2268004	0.0913537	Chromosome_5
Dmagna018603	1.95313	211.164	3542	2273226	2276768	0.00122501	Chromosome_5
Dmagna018606	1.95313	69.497	3544	2280398	2283942	0.0636295	Chromosome_5
Dmagna018607	1.95313	85.5347	3939	2284036	2287975	0.0397447	Chromosome_5
Dmagna018665	1.95313	286.007	5925	2502476	2508401	0.000273105	Chromosome_5
Dmagna018667	7.81253	125.629	3326	2514665	2517991	0.0136909	Chromosome_5
Dmagna018722	1.95313	93.5536	3216	2697826	2701042	0.0303503	Chromosome_5
Dmagna018755	1.95313	72.1699	2046	2865642	2867688	0.0588997	Chromosome_5
Dmagna018767	1.95313	98.8995	1660	2936843	2938503	0.0254285	Chromosome_5
Dmagna018768	1.95313	61.4781	1600	2939323	2940923	0.0840293	Chromosome_5
Dmagna018770	1.95313	74.8429	1822	2944928	2946750	0.054526	Chromosome_5
Dmagna018797	31.2501	144.34	8916	3020678	3029594	0.0657075	Chromosome_5
Dmagna018909	148.438	32.0755	3929	3486431	3490360	0.0644132	Chromosome_5
Dmagna018928	1.95313	128.302	6819	3555721	3562540	0.0107006	Chromosome_5
Dmagna018942	7.81253	120.283	4042	3604592	3608634	0.0162676	Chromosome_5
Dmagna018945	1.95313	58.8051	2080	3622608	3624688	0.0913537	Chromosome_5
Dmagna018946	1.95313	61.4781	1509	3626106	3627615	0.0840293	Chromosome_5
Dmagna018980	1.95313	66.824	2330	3739357	3741687	0.0698793	Chromosome_5
Dmagna018986	1.95313	66.824	2296	3755615	3757911	0.0698793	Chromosome_5
Dmagna018998	148.438	26.7296	6281	3800552	3806833	0.0469622	Chromosome_5
Dmagna019005	70.3128	10.6918	4677	3839417	3844094	0.0917871	Chromosome_5
Dmagna019030	1.95313	69.497	3535	3912840	3916375	0.0636295	Chromosome_5
Dmagna019087	1.95313	77.5159	2463	4068226	4070689	0.049244	Chromosome_5
Dmagna033998	15.6251	114.937	2531	4162435	4164966	0.0351197	Chromosome_5
Dmagna019236	19.5313	224.529	3916	4386623	4390539	0.00321987	Chromosome_5
Dmagna019298	97.6566	16.0378	4897	4477996	4482893	0.060944	Chromosome_5
Dmagna019306	414.064	58.8051	1714	4502466	4504180	0.0148011	Chromosome_5
Dmagna019330	121.094	29.4026	2023	4583111	4585134	0.0995428	Chromosome_5
Dmagna019342	277.345	50.7863	5425	4614587	4620012	0.038494	Chromosome_5
Dmagna019402	1.95313	66.824	1595	4786477	4788072	0.0698793	Chromosome_5
Dmagna019403	1.95313	104.245	1870	4787823	4789693	0.0219335	Chromosome_5
Dmagna019404	1.95313	56.1322	2488	4790232	4792720	0.0990422	Chromosome_5
Dmagna019405	1.95313	77.5159	1659	4792710	4794369	0.049244	Chromosome_5
Dmagna019590	7.81253	88.2077	1074	5432681	5433755	0.044055	Chromosome_5
Dmagna019599	1.95313	56.1322	2392	5451166	5453558	0.0990422	Chromosome_5
Dmagna019726	1.95313	93.5536	4839	5910804	5915643	0.0303503	Chromosome_5
Dmagna019758	15.6251	93.5536	6391	6027548	6033939	0.0670156	Chromosome_5
Dmagna019809	109.375	13.3648	4728	6275265	6279993	0.0332021	Chromosome_5
Dmagna019861	3.90627	101.573	5847	6503451	6509298	0.0246843	Chromosome_5
Dmagna019874	1.95313	157.705	4389	6550921	6555310	0.00457352	Chromosome_5
Dmagna019937	1.95313	106.918	963	6778553	6779516	0.0202236	Chromosome_5
Dmagna020074	1.95313	80.1888	1676	7294430	7296106	0.0455432	Chromosome_5
Dmagna020099	1.95313	130.975	2497	7414501	7416998	0.00999208	Chromosome_5
Dmagna020102	1.95313	74.8429	1292	7427861	7429153	0.054526	Chromosome_5
Dmagna020103	1.95313	90.8807	1129	7429394	7430523	0.0325945	Chromosome_5
Dmagna020104	3.90627	64.1511	1151	7437100	7438251	0.0828656	Chromosome_5
Dmagna020105	1.95313	85.5347	1924	7447050	7448974	0.0397447	Chromosome_5
Dmagna020106	1.95313	74.8429	1212	7450632	7451844	0.054526	Chromosome_5
Dmagna020107	1.95313	147.013	3406	7453317	7456723	0.00640214	Chromosome_5
Dmagna020110	1.95313	56.1322	1058	7467080	7468138	0.0990422	Chromosome_5
Dmagna020112	7.81253	101.573	2089	7479982	7482071	0.0289709	Chromosome_5
Dmagna020116	15.6251	138.994	3316	7496560	7499876	0.017265	Chromosome_5
Dmagna020132	1.95313	58.8051	826	7566740	7567566	0.0913537	Chromosome_5
Dmagna020156	3.90627	315.409	4826	7605806	7610632	0.000168217	Chromosome_5
Dmagna020163	3.90627	106.918	2284	7635194	7637478	0.0215852	Chromosome_5
Dmagna020244	1.95313	72.1699	1244	7935554	7936798	0.0588997	Chromosome_5
Dmagna020248	3.90627	72.1699	948	7951776	7952724	0.0624876	Chromosome_5
Dmagna020258	1.95313	77.5159	1779	7990892	7992671	0.049244	Chromosome_5
Dmagna020273	1.95313	93.5536	2573	8038773	8041346	0.0303503	Chromosome_5
Dmagna020279	1.95313	72.1699	1746	8053770	8055516	0.0588997	Chromosome_5
Dmagna020283	3.90627	66.824	3962	8067984	8071946	0.0744013	Chromosome_5
Dmagna020293	3.90627	144.34	5041	8110901	8115942	0.00706115	Chromosome_5
Dmagna020294	1.95313	69.497	1520	8120831	8122351	0.0636295	Chromosome_5
Dmagna020299	1.95313	120.283	823	8139581	8140404	0.0134198	Chromosome_5
Dmagna020300	1.95313	82.8618	1673	8145273	8146946	0.0426262	Chromosome_5
Dmagna020302	11.7188	120.283	10810	8150694	8161504	0.0208193	Chromosome_5
Dmagna020311	3.90627	160.378	9033	8197999	8207032	0.00447655	Chromosome_5
Dmagna020321	1.95313	109.591	5872	8246881	8252753	0.018676	Chromosome_5
Dmagna020328	11.7188	144.34	2170	8282417	8284587	0.00991094	Chromosome_5
Dmagna020331	1.95313	114.937	777	8291730	8292507	0.0158104	Chromosome_5
Dmagna020333	3.90627	179.088	1693	8295177	8296870	0.00280823	Chromosome_5
Dmagna020335	27.3439	184.434	2263	8299565	8301828	0.0223966	Chromosome_5
Dmagna020337	1.95313	130.975	1634	8304677	8306311	0.00999208	Chromosome_5
Dmagna020338	1.95313	82.8618	1132	8310054	8311186	0.0426262	Chromosome_5
Dmagna020341	1.95313	58.8051	708	8323830	8324538	0.0913537	Chromosome_5
Dmagna020343	1.95313	112.264	1271	8328952	8330223	0.0171185	Chromosome_5
Dmagna020344	1.95313	72.1699	787	8331531	8332318	0.0588997	Chromosome_5
Dmagna020349	15.6251	1031.76	10644	8357873	8368517	0	Chromosome_5
Dmagna020350	1.95313	64.1511	839	8371486	8372325	0.0759034	Chromosome_5
Dmagna020361	1.95313	80.1888	1171	8422522	8423693	0.0455432	Chromosome_5
Dmagna020362	1.95313	114.937	1612	8425477	8427089	0.0158104	Chromosome_5
Dmagna020401	1.95313	74.8429	3693	8583258	8586951	0.054526	Chromosome_5
Dmagna020596	1.95313	104.245	4602	9043858	9048460	0.0219335	Chromosome_5
Dmagna020674	3.90627	66.824	10614	9349566	9360180	0.0744013	Chromosome_5
Dmagna020675	3.90627	61.4781	5749	9362039	9367788	0.0890758	Chromosome_5
Dmagna020841	11.7188	96.2266	692	9892972	9893664	0.0442905	Chromosome_5
Dmagna020868	1.95313	56.1322	456	9967179	9967635	0.0990422	Chromosome_5
Dmagna020902	1.95313	114.937	512	10106103	10106615	0.0158104	Chromosome_5
Dmagna020903	1.95313	114.937	1084	10106843	10107927	0.0158104	Chromosome_5
Dmagna021023	1.95313	74.8429	3812	10352484	10356296	0.054526	Chromosome_5
Dmagna021055	62.5002	1.33648	1403	10477930	10479333	0.0789392	Chromosome_5
Dmagna021073	1.95313	171.069	523	10530144	10530667	0.00338215	Chromosome_5
Dmagna021074	3.90627	176.415	655	10530803	10531458	0.00296458	Chromosome_5
Dmagna021075	1.95313	168.397	529	10531492	10532021	0.00359193	Chromosome_5
Dmagna021076	19.5313	261.95	1298	10532115	10533413	0.00136355	Chromosome_5
Dmagna021774	257.814	42.7674	4387	30307	34694	0.0275876	Chromosome_52
Dmagna021857	97.6566	13.3648	817	32106	32923	0.0482862	Chromosome_6
Dmagna021947	70.3128	1.33648	343	106989	107332	0.0611637	Chromosome_6
Dmagna022106	74.219	5.34592	1310	654846	656156	0.0612131	Chromosome_6
Dmagna022112	62.5002	1.33648	1134	671556	672690	0.0789392	Chromosome_6
Dmagna022113	105.469	2.67296	1595	672763	674358	0.0216545	Chromosome_6
Dmagna022140	89.8441	18.7107	1313	795048	796361	0.0917415	Chromosome_6
Dmagna022313	54.6877	245.912	6015	1474309	1480324	0.0571304	Chromosome_6
Dmagna022318	19.5313	173.742	2811	1496459	1499270	0.0108233	Chromosome_6
Dmagna022319	7.81253	85.5347	742	1502875	1503617	0.0468494	Chromosome_6
Dmagna022358	85.9378	13.3648	2094	1584713	1586807	0.0697605	Chromosome_6
Dmagna022415	105.469	18.7107	779	1813278	1814057	0.062646	Chromosome_6
Dmagna022416	109.375	10.6918	869	1818018	1818887	0.0264219	Chromosome_6
Dmagna022417	117.188	1.33648	952	1819071	1820023	0.014336	Chromosome_6
Dmagna022478	105.469	5.34592	7100	2057920	2065020	0.0233129	Chromosome_6
Dmagna022503	1.95313	69.497	737	2134656	2135393	0.0636295	Chromosome_6
Dmagna022621	105.469	21.3837	3377	2577441	2580818	0.0766436	Chromosome_6
Dmagna022629	1.95313	61.4781	3200	2598665	2601865	0.0840293	Chromosome_6
Dmagna022830	3.90627	82.8618	8596	3294739	3303335	0.0448664	Chromosome_6
Dmagna022887	234.376	45.4403	2992	3488406	3491398	0.0437681	Chromosome_6
Dmagna022905	1.95313	138.994	4183	3542438	3546621	0.00763111	Chromosome_6
Dmagna022980	1.95313	184.434	3959	3882626	3886585	0.0023867	Chromosome_6
Dmagna022996	82.0316	1.33648	789	3919362	3920151	0.0427687	Chromosome_6
Dmagna023148	160.157	34.7485	2299	4401702	4404001	0.0620918	Chromosome_6
Dmagna023191	3.90627	90.8807	3205	4543576	4546781	0.0344686	Chromosome_6
Dmagna023192	7.81253	85.5347	1860	4547310	4549170	0.0468494	Chromosome_6
Dmagna023195	1.95313	58.8051	534	4554758	4555292	0.0913537	Chromosome_6
Dmagna023203	1.95313	96.2266	1630	4569733	4571363	0.0280566	Chromosome_6
Dmagna023204	1.95313	90.8807	1344	4571809	4573153	0.0325945	Chromosome_6
Dmagna023205	1.95313	72.1699	1355	4573615	4574970	0.0588997	Chromosome_6
Dmagna023207	1.95313	80.1888	1474	4578857	4580331	0.0455432	Chromosome_6
Dmagna023210	1.95313	69.497	1508	4585880	4587388	0.0636295	Chromosome_6
Dmagna023218	31.2501	147.013	1655	4601125	4602780	0.0592777	Chromosome_6
Dmagna023219	1.95313	152.359	4536	4603479	4608015	0.00544231	Chromosome_6
Dmagna023220	1.95313	74.8429	1564	4609174	4610738	0.054526	Chromosome_6
Dmagna023225	1.95313	80.1888	2023	4618270	4620293	0.0455432	Chromosome_6
Dmagna023227	1.95313	72.1699	1303	4622199	4623502	0.0588997	Chromosome_6
Dmagna023228	1.95313	101.573	1600	4624328	4625928	0.0236216	Chromosome_6
Dmagna023229	1.95313	77.5159	1421	4626212	4627633	0.049244	Chromosome_6
Dmagna023230	1.95313	82.8618	1268	4627969	4629237	0.0426262	Chromosome_6
Dmagna023231	1.95313	419.655	2699	4630647	4633346	2.17692e-05	Chromosome_6
Dmagna023240	1.95313	120.283	3036	4655220	4658256	0.0134198	Chromosome_6
Dmagna023243	1.95313	211.164	1700	4663622	4665322	0.00122501	Chromosome_6
Dmagna023244	1.95313	489.152	3550	4665743	4669293	9.89511e-06	Chromosome_6
Dmagna023245	1.95313	237.893	1582	4669680	4671262	0.000666931	Chromosome_6
Dmagna023246	1.95313	160.378	3989	4671937	4675926	0.00426479	Chromosome_6
Dmagna023247	3.90627	88.2077	1029	4676461	4677490	0.0387968	Chromosome_6
Dmagna023252	1.95313	168.397	1762	4684211	4685973	0.00359193	Chromosome_6
Dmagna023253	3.90627	74.8429	1029	4686387	4687416	0.0578112	Chromosome_6
Dmagna023254	1.95313	125.629	1586	4688213	4689799	0.0114308	Chromosome_6
Dmagna023255	1.95313	155.032	1871	4690251	4692122	0.00492777	Chromosome_6
Dmagna023259	1.95313	58.8051	1228	4698852	4700080	0.0913537	Chromosome_6
Dmagna023263	3.90627	136.321	2951	4707989	4710940	0.00900851	Chromosome_6
Dmagna023264	1.95313	138.994	3669	4711174	4714843	0.00763111	Chromosome_6
Dmagna023266	1.95313	187.107	4495	4715420	4719915	0.00223827	Chromosome_6
Dmagna023270	1.95313	144.34	7182	4724431	4731613	0.00671878	Chromosome_6
Dmagna023271	1.95313	147.013	9567	4741781	4751348	0.00640214	Chromosome_6
Dmagna023275	1.95313	72.1699	2708	4760222	4762930	0.0588997	Chromosome_6
Dmagna023276	1.95313	128.302	2884	4766386	4769270	0.0107006	Chromosome_6
Dmagna023279	1.95313	141.667	2447	4775473	4777920	0.00717791	Chromosome_6
Dmagna023280	3.90627	499.844	4627	4778100	4782727	7.91609e-06	Chromosome_6
Dmagna023281	1.95313	61.4781	1131	4783250	4784381	0.0840293	Chromosome_6
Dmagna023284	1.95313	208.491	2158	4787426	4789584	0.00132199	Chromosome_6
Dmagna023286	1.95313	197.799	2178	4793115	4795293	0.00174154	Chromosome_6
Dmagna023287	1.95313	155.032	2225	4796778	4799003	0.00492777	Chromosome_6
Dmagna023288	1.95313	98.8995	1204	4799374	4800578	0.0254285	Chromosome_6
Dmagna023292	1.95313	93.5536	1612	4809578	4811190	0.0303503	Chromosome_6
Dmagna023298	3.90627	141.667	1495	4824041	4825536	0.00752028	Chromosome_6
Dmagna023299	1.95313	144.34	3181	4825617	4828798	0.00671878	Chromosome_6
Dmagna023300	1.95313	109.591	1982	4829240	4831222	0.018676	Chromosome_6
Dmagna023304	1.95313	147.013	2570	4836403	4838973	0.00640214	Chromosome_6
Dmagna023306	1.95313	93.5536	2263	4841777	4844040	0.0303503	Chromosome_6
Dmagna023307	1.95313	120.283	2212	4845076	4847288	0.0134198	Chromosome_6
Dmagna023308	3.90627	96.2266	1912	4848846	4850758	0.0297744	Chromosome_6
Dmagna023309	1.95313	58.8051	2096	4851414	4853510	0.0913537	Chromosome_6
Dmagna023311	1.95313	138.994	2550	4854239	4856789	0.00763111	Chromosome_6
Dmagna023312	1.95313	72.1699	3032	4858333	4861365	0.0588997	Chromosome_6
Dmagna023313	1.95313	120.283	3683	4863913	4867596	0.0134198	Chromosome_6
Dmagna023316	1.95313	61.4781	1904	4872553	4874457	0.0840293	Chromosome_6
Dmagna023317	3.90627	106.918	2279	4875193	4877472	0.0215852	Chromosome_6
Dmagna023318	1.95313	69.497	2108	4878315	4880423	0.0636295	Chromosome_6
Dmagna023321	1.95313	74.8429	2378	4881608	4883986	0.054526	Chromosome_6
Dmagna023322	1.95313	56.1322	2516	4884348	4886864	0.0990422	Chromosome_6
Dmagna023355	31.2501	197.799	5724	4959362	4965086	0.0269206	Chromosome_6
Dmagna023356	1.95313	56.1322	1594	4966131	4967725	0.0990422	Chromosome_6
Dmagna023365	3.90627	179.088	3965	4992409	4996374	0.00280823	Chromosome_6
Dmagna023366	1.95313	106.918	1845	4996515	4998360	0.0202236	Chromosome_6
Dmagna023368	1.95313	77.5159	2126	5000905	5003031	0.049244	Chromosome_6
Dmagna023395	1.95313	74.8429	5293	5097014	5102307	0.054526	Chromosome_6
Dmagna023407	1.95313	251.258	19928	5124655	5144583	0.000500693	Chromosome_6
Dmagna023408	1.95313	187.107	6740	5144637	5151377	0.00223827	Chromosome_6
Dmagna023509	93.7504	13.3648	8986	5491620	5500606	0.0534039	Chromosome_6
Dmagna023540	82.0316	1.33648	2151	5633314	5635465	0.0427687	Chromosome_6
Dmagna023560	93.7504	16.0378	1297	5689732	5691029	0.0696438	Chromosome_6
Dmagna023562	101.563	16.0378	2292	5694718	5697010	0.0552226	Chromosome_6
Dmagna023567	1.95313	80.1888	1789	5724020	5725809	0.0455432	Chromosome_6
Dmagna023575	7.81253	213.837	5755	5741863	5747618	0.00134376	Chromosome_6
Dmagna023576	1.95313	88.2077	2509	5748746	5751255	0.0351415	Chromosome_6
Dmagna023579	3.90627	61.4781	3720	5753653	5757373	0.0890758	Chromosome_6
Dmagna023584	62.5002	2.67296	1658	5777424	5779082	0.0834831	Chromosome_6
Dmagna023593	1.95313	56.1322	4525	5819574	5824099	0.0990422	Chromosome_6
Dmagna023631	1.95313	82.8618	2547	5955593	5958140	0.0426262	Chromosome_6
Dmagna023732	3.90627	64.1511	7643	6316464	6324107	0.0828656	Chromosome_6
Dmagna023774	1.95313	66.824	3516	6472983	6476499	0.0698793	Chromosome_6
Dmagna023798	1.95313	120.283	1813	6563493	6565306	0.0134198	Chromosome_6
Dmagna023802	1.95313	120.283	1710	6574579	6576289	0.0134198	Chromosome_6
Dmagna023816	3.90627	90.8807	3291	6599906	6603197	0.0344686	Chromosome_6
Dmagna023848	1.95313	171.069	2057	6701210	6703267	0.00338215	Chromosome_6
Dmagna023850	1.95313	58.8051	1402	6705323	6706725	0.0913537	Chromosome_6
Dmagna023854	1.95313	61.4781	1981	6711058	6713039	0.0840293	Chromosome_6
Dmagna023855	54.6877	216.51	4103	6713784	6717887	0.0887453	Chromosome_6
Dmagna023857	1.95313	152.359	4337	6721680	6726017	0.00544231	Chromosome_6
Dmagna023860	7.81253	120.283	7469	6729180	6736649	0.0162676	Chromosome_6
Dmagna023863	1.95313	253.931	4516	6739694	6744210	0.000480902	Chromosome_6
Dmagna023871	1.95313	184.434	3637	6753309	6756946	0.0023867	Chromosome_6
Dmagna023872	1.95313	256.604	1860	6760050	6761910	0.000459133	Chromosome_6
Dmagna023897	3.90627	77.5159	12306	6824190	6836496	0.0526103	Chromosome_6
Dmagna023906	1.95313	56.1322	938	6851844	6852782	0.0990422	Chromosome_6
Dmagna023908	1.95313	163.051	1916	6856249	6858165	0.00404116	Chromosome_6
Dmagna023925	7.81253	323.428	17870	6925225	6943095	0.000158322	Chromosome_6
Dmagna023928	1.95313	130.975	3830	6946010	6949840	0.00999208	Chromosome_6
Dmagna023929	1.95313	125.629	5547	6951475	6957022	0.0114308	Chromosome_6
Dmagna023934	1.95313	88.2077	1453	6969466	6970919	0.0351415	Chromosome_6
Dmagna023935	1.95313	93.5536	2393	6972243	6974636	0.0303503	Chromosome_6
Dmagna023937	1.95313	85.5347	2832	6976100	6978932	0.0397447	Chromosome_6
Dmagna023940	1.95313	120.283	3266	6987057	6990323	0.0134198	Chromosome_6
Dmagna023948	1.95313	69.497	3730	7003568	7007298	0.0636295	Chromosome_6
Dmagna023949	1.95313	56.1322	2227	7008269	7010496	0.0990422	Chromosome_6
Dmagna023953	1.95313	69.497	2885	7019139	7022024	0.0636295	Chromosome_6
Dmagna023954	1.95313	80.1888	4096	7022333	7026429	0.0455432	Chromosome_6
Dmagna023955	1.95313	114.937	4105	7028422	7032527	0.0158104	Chromosome_6
Dmagna023956	1.95313	141.667	4914	7033482	7038396	0.00717791	Chromosome_6
Dmagna023963	1.95313	69.497	4095	7051458	7055553	0.0636295	Chromosome_6
Dmagna023965	1.95313	56.1322	1137	7061832	7062969	0.0990422	Chromosome_6
Dmagna023966	1.95313	58.8051	3295	7063019	7066314	0.0913537	Chromosome_6
Dmagna023967	1.95313	74.8429	5127	7066692	7071819	0.054526	Chromosome_6
Dmagna023975	1.95313	211.164	14144	7089081	7103225	0.00122501	Chromosome_6
Dmagna024216	7.81253	69.497	1793	7761215	7763008	0.0785138	Chromosome_6
Dmagna024291	3.90627	61.4781	2158	7992307	7994465	0.0890758	Chromosome_6
Dmagna024296	1.95313	114.937	1305	8007944	8009249	0.0158104	Chromosome_6
Dmagna024297	1.95313	77.5159	2256	8009973	8012229	0.049244	Chromosome_6
Dmagna024312	3.90627	66.824	1022	8045133	8046155	0.0744013	Chromosome_6
Dmagna024326	78.1253	13.3648	3546	8093698	8097244	0.0888502	Chromosome_6
Dmagna024332	121.094	13.3648	1524	8112758	8114282	0.0237344	Chromosome_6
Dmagna024345	1.95313	98.8995	3295	8173392	8176687	0.0254285	Chromosome_6
Dmagna024349	3.90627	133.648	1922	8181914	8183836	0.00980012	Chromosome_6
Dmagna024362	187.501	42.7674	6613	8235801	8242414	0.0624481	Chromosome_6
Dmagna024389	78.1253	13.3648	1994	8325543	8327537	0.0888502	Chromosome_6
Dmagna024399	97.6566	13.3648	1827	8342564	8344391	0.0482862	Chromosome_6
Dmagna024402	109.375	2.67296	839	8348761	8349600	0.0191134	Chromosome_6
Dmagna024405	74.219	10.6918	1120	8358136	8359256	0.0798298	Chromosome_6
Dmagna024584	1.95313	96.2266	1731	8999596	9001327	0.0280566	Chromosome_6
Dmagna024591	3.90627	259.277	9944	9018018	9027962	0.000453196	Chromosome_6
Dmagna024592	3.90627	69.497	1755	9028428	9030183	0.0681852	Chromosome_6
Dmagna024624	3.90627	82.8618	4316	9123784	9128100	0.0448664	Chromosome_6
Dmagna024634	1.95313	88.2077	1263	9167952	9169215	0.0351415	Chromosome_6
Dmagna024635	1.95313	66.824	2177	9170301	9172478	0.0698793	Chromosome_6
Dmagna024637	3.90627	85.5347	2390	9174333	9176723	0.0417376	Chromosome_6
Dmagna034027	1.95313	69.497	2445	9178406	9180851	0.0636295	Chromosome_6
Dmagna024644	3.90627	98.8995	1457	9196090	9197547	0.0269978	Chromosome_6
Dmagna024645	3.90627	114.937	1969	9198185	9200154	0.0167504	Chromosome_6
Dmagna024769	1.95313	74.8429	2813	9654697	9657510	0.054526	Chromosome_6
Dmagna024772	7.81253	470.441	3144	9660976	9664120	9.89511e-06	Chromosome_6
Dmagna024851	7.81253	64.1511	1862	10002240	10004102	0.0958401	Chromosome_6
Dmagna025395	74.219	10.6918	1480	160102	161582	0.0798298	Chromosome_7
Dmagna025438	19.5313	109.591	2585	359943	362528	0.0599367	Chromosome_7
Dmagna025453	7.81253	64.1511	1414	428373	429787	0.0958401	Chromosome_7
Dmagna025683	152.344	26.7296	3865	1385129	1388994	0.0419691	Chromosome_7
Dmagna025718	7.81253	80.1888	2713	1585605	1588318	0.0564971	Chromosome_7
Dmagna025734	11.7188	181.761	9955	1665750	1675705	0.00353255	Chromosome_7
Dmagna025756	3.90627	147.013	6122	1775622	1781744	0.00662775	Chromosome_7
Dmagna025760	1.95313	98.8995	2884	1795418	1798302	0.0254285	Chromosome_7
Dmagna025761	7.81253	98.8995	3250	1799330	1802580	0.0312606	Chromosome_7
Dmagna025829	1.95313	69.497	3399	2123699	2127098	0.0636295	Chromosome_7
Dmagna025840	1.95313	64.1511	4347	2166776	2171123	0.0759034	Chromosome_7
Dmagna025845	1.95313	109.591	2605	2180919	2183524	0.018676	Chromosome_7
Dmagna025850	1.95313	77.5159	4243	2194818	2199061	0.049244	Chromosome_7
Dmagna025860	1.95313	72.1699	749	2220852	2221601	0.0588997	Chromosome_7
Dmagna025862	3.90627	221.856	3991	2227847	2231838	0.000989511	Chromosome_7
Dmagna025863	1.95313	114.937	3749	2231984	2235733	0.0158104	Chromosome_7
Dmagna025865	19.5313	138.994	11325	2238797	2250122	0.0260855	Chromosome_7
Dmagna025886	1.95313	117.61	4276	2308212	2312488	0.0144013	Chromosome_7
Dmagna025890	11.7188	88.2077	4764	2321315	2326079	0.0551257	Chromosome_7
Dmagna025917	1.95313	56.1322	860	2419741	2420601	0.0990422	Chromosome_7
Dmagna025928	15.6251	120.283	2836	2470284	2473120	0.0300752	Chromosome_7
Dmagna025934	1.95313	152.359	3086	2512931	2516017	0.00544231	Chromosome_7
Dmagna025943	1.95313	93.5536	2723	2540332	2543055	0.0303503	Chromosome_7
Dmagna025944	1.95313	106.918	4409	2543747	2548156	0.0202236	Chromosome_7
Dmagna025963	1.95313	61.4781	2399	2599195	2601594	0.0840293	Chromosome_7
Dmagna025995	3.90627	101.573	8006	2739724	2747730	0.0246843	Chromosome_7
Dmagna026007	1.95313	93.5536	2049	2783641	2785690	0.0303503	Chromosome_7
Dmagna026016	1.95313	112.264	7529	2807309	2814838	0.0171185	Chromosome_7
Dmagna026041	7.81253	74.8429	2961	2886201	2889162	0.0663091	Chromosome_7
Dmagna026047	23.4376	221.856	5814	2906240	2912054	0.00630912	Chromosome_7
Dmagna026088	1.95313	56.1322	3605	3103115	3106720	0.0990422	Chromosome_7
Dmagna026174	152.344	26.7296	2904	3421401	3424305	0.0419691	Chromosome_7
Dmagna026177	1.95313	77.5159	3627	3435444	3439071	0.049244	Chromosome_7
Dmagna026193	1.95313	176.415	9865	3482840	3492705	0.00286958	Chromosome_7
Dmagna026196	1.95313	243.239	4788	3497344	3502132	0.00060756	Chromosome_7
Dmagna026198	1.95313	213.837	4389	3505556	3509945	0.00115377	Chromosome_7
Dmagna026261	7.81253	117.61	3651	3818185	3821836	0.0175836	Chromosome_7
Dmagna026278	1.95313	61.4781	872	3879498	3880370	0.0840293	Chromosome_7
Dmagna026279	1.95313	77.5159	720	3880637	3881357	0.049244	Chromosome_7
Dmagna026280	1.95313	90.8807	2565	3881840	3884405	0.0325945	Chromosome_7
Dmagna026281	3.90627	69.497	2975	3886325	3889300	0.0681852	Chromosome_7
Dmagna026286	89.8441	363.523	19990	3912677	3932667	0.0786206	Chromosome_7
Dmagna026322	1.95313	61.4781	2861	4068906	4071767	0.0840293	Chromosome_7
Dmagna026324	1.95313	98.8995	5059	4073394	4078453	0.0254285	Chromosome_7
Dmagna026325	1.95313	155.032	4262	4079025	4083287	0.00492777	Chromosome_7
Dmagna026326	1.95313	66.824	3127	4083669	4086796	0.0698793	Chromosome_7
Dmagna026328	1.95313	122.956	4729	4088326	4093055	0.012547	Chromosome_7
Dmagna026333	1.95313	56.1322	1754	4103640	4105394	0.0990422	Chromosome_7
Dmagna026334	3.90627	66.824	4094	4105588	4109682	0.0744013	Chromosome_7
Dmagna026348	1.95313	58.8051	4951	4174252	4179203	0.0913537	Chromosome_7
Dmagna026352	3.90627	232.548	6032	4191128	4197160	0.000771819	Chromosome_7
Dmagna026361	15.6251	88.2077	3444	4241924	4245368	0.0792381	Chromosome_7
Dmagna026362	31.2501	152.359	8729	4245659	4254388	0.0565189	Chromosome_7
Dmagna026364	3.90627	130.975	4676	4260297	4264973	0.0105502	Chromosome_7
Dmagna026367	1.95313	72.1699	2131	4272004	4274135	0.0588997	Chromosome_7
Dmagna026368	7.81253	152.359	7112	4275094	4282206	0.00646547	Chromosome_7
Dmagna026371	1.95313	147.013	3682	4300991	4304673	0.00640214	Chromosome_7
Dmagna026375	3.90627	96.2266	4794	4317688	4322482	0.0297744	Chromosome_7
Dmagna026378	1.95313	152.359	1385	4329131	4330516	0.00544231	Chromosome_7
Dmagna026379	1.95313	122.956	6513	4333302	4339815	0.012547	Chromosome_7
Dmagna026380	1.95313	96.2266	3091	4341991	4345082	0.0280566	Chromosome_7
Dmagna026389	1.95313	66.824	1443	4373090	4374533	0.0698793	Chromosome_7
Dmagna026396	11.7188	114.937	6584	4391901	4398485	0.0245973	Chromosome_7
Dmagna026398	19.5313	112.264	6200	4400093	4406293	0.056608	Chromosome_7
Dmagna026412	1.95313	93.5536	6834	4470592	4477426	0.0303503	Chromosome_7
Dmagna026414	1.95313	74.8429	1822	4480928	4482750	0.054526	Chromosome_7
Dmagna026418	1.95313	56.1322	1466	4488673	4490139	0.0990422	Chromosome_7
Dmagna026430	1.95313	136.321	1924	4535308	4537232	0.00824065	Chromosome_7
Dmagna026453	1.95313	58.8051	1490	4646324	4647814	0.0913537	Chromosome_7
Dmagna026456	1.95313	80.1888	3329	4653537	4656866	0.0455432	Chromosome_7
Dmagna026457	1.95313	56.1322	2953	4657102	4660055	0.0990422	Chromosome_7
Dmagna026534	128.907	21.3837	1927	5046773	5048700	0.0428775	Chromosome_7
Dmagna026649	3.90627	61.4781	3044	5541585	5544629	0.0890758	Chromosome_7
Dmagna026681	179.688	10.6918	1149	5625648	5626797	0.00351276	Chromosome_7
Dmagna026763	1.95313	66.824	829	5866808	5867637	0.0698793	Chromosome_7
Dmagna026765	15.6251	98.8995	3544	5872198	5875742	0.0582723	Chromosome_7
Dmagna026767	3.90627	96.2266	1339	5876965	5878304	0.0297744	Chromosome_7
Dmagna026844	1.95313	77.5159	1682	6146486	6148168	0.049244	Chromosome_7
Dmagna026851	1.95313	56.1322	4065	6172373	6176438	0.0990422	Chromosome_7
Dmagna026854	1.95313	58.8051	1207	6180756	6181963	0.0913537	Chromosome_7
Dmagna026874	3.90627	114.937	1230	6233079	6234309	0.0167504	Chromosome_7
Dmagna026913	15.6251	208.491	5725	6304912	6310637	0.00260835	Chromosome_7
Dmagna026914	7.81253	77.5159	1410	6310653	6312063	0.0609559	Chromosome_7
Dmagna026997	148.438	34.7485	4047	6584934	6588981	0.0818722	Chromosome_7
Dmagna027007	1.95313	56.1322	2520	6601233	6603753	0.0990422	Chromosome_7
Dmagna027134	3.90627	58.8051	1892	7112939	7114831	0.0973501	Chromosome_7
Dmagna027159	1.95313	120.283	5699	7261728	7267427	0.0134198	Chromosome_7
Dmagna027166	1.95313	56.1322	4015	7300013	7304028	0.0990422	Chromosome_7
Dmagna027167	1.95313	56.1322	2068	7312392	7314460	0.0990422	Chromosome_7
Dmagna027178	11.7188	74.8429	2545	7384398	7386943	0.0850109	Chromosome_7
Dmagna027201	7.81253	66.824	1413	7492757	7494170	0.0877875	Chromosome_7
Dmagna027204	1.95313	58.8051	1436	7499702	7501138	0.0913537	Chromosome_7
Dmagna027599	1.95313	93.5536	8636	8149093	8157729	0.0303503	Chromosome_7
Dmagna027604	97.6566	2.67296	2384	8175843	8178227	0.0270453	Chromosome_7
Dmagna027607	164.063	5.34592	2067	8190555	8192622	0.00424896	Chromosome_7
Dmagna027720	1.95313	168.397	10440	8517761	8528201	0.00359193	Chromosome_7
Dmagna027726	1.95313	72.1699	9131	8540137	8549268	0.0588997	Chromosome_7
Dmagna027732	1.95313	125.629	1255	8562561	8563816	0.0114308	Chromosome_7
Dmagna027889	27.3439	155.032	2866	8969932	8972798	0.0420582	Chromosome_7
Dmagna027904	1.95313	69.497	561	9038961	9039522	0.0636295	Chromosome_7
Dmagna028088	78.1253	10.6918	1472	9590979	9592451	0.0711201	Chromosome_7
Dmagna028120	1.95313	56.1322	1446	9771171	9772617	0.0990422	Chromosome_7
Dmagna028515	66.4065	1.33648	3086	5020	8106	0.0697685	Chromosome_70
Dmagna028543	1.95313	155.032	2742	16588	19330	0.00492777	Chromosome_8
Dmagna028559	1.95313	56.1322	2261	48049	50310	0.0990422	Chromosome_8
Dmagna028666	136.719	18.7107	3108	386219	389327	0.0261033	Chromosome_8
Dmagna028712	11.7188	90.8807	2396	567669	570065	0.0517277	Chromosome_8
Dmagna028715	11.7188	74.8429	3869	574651	578520	0.0850109	Chromosome_8
Dmagna028814	136.719	26.7296	5611	904036	909647	0.0589491	Chromosome_8
Dmagna028956	7.81253	179.088	8766	1340493	1349259	0.00308134	Chromosome_8
Dmagna029017	66.4065	5.34592	1075	1652637	1653712	0.0790798	Chromosome_8
Dmagna029050	3.90627	66.824	5589	1829233	1834822	0.0744013	Chromosome_8
Dmagna029056	1.95313	114.937	2826	1845031	1847857	0.0158104	Chromosome_8
Dmagna029063	1.95313	61.4781	5135	1863374	1868509	0.0840293	Chromosome_8
Dmagna029068	1.95313	66.824	2389	1880319	1882708	0.0698793	Chromosome_8
Dmagna029069	1.95313	56.1322	4462	1883040	1887502	0.0990422	Chromosome_8
Dmagna029071	3.90627	61.4781	2299	1893179	1895478	0.0890758	Chromosome_8
Dmagna029072	1.95313	61.4781	1832	1895800	1897632	0.0840293	Chromosome_8
Dmagna029093	128.907	1.33648	2558	1963549	1966107	0.0103879	Chromosome_8
Dmagna029115	3.90627	58.8051	6403	2040999	2047402	0.0973501	Chromosome_8
Dmagna029116	3.90627	112.264	7264	2048816	2056080	0.0182703	Chromosome_8
Dmagna029124	167.969	42.7674	2086	2078337	2080423	0.0981734	Chromosome_8
Dmagna029163	1.95313	90.8807	2557	2252511	2255068	0.0325945	Chromosome_8
Dmagna029226	167.969	42.7674	2940	2473371	2476311	0.0981734	Chromosome_8
Dmagna029252	1.95313	58.8051	6096	2572432	2578528	0.0913537	Chromosome_8
Dmagna029257	1.95313	58.8051	3464	2613566	2617030	0.0913537	Chromosome_8
Dmagna029259	3.90627	133.648	7806	2628122	2635928	0.00980012	Chromosome_8
Dmagna029278	199.22	18.7107	836	2748580	2749416	0.0054344	Chromosome_8
Dmagna029279	156.251	5.34592	523	2749544	2750067	0.00535326	Chromosome_8
Dmagna029326	1.95313	80.1888	1124	2993888	2995012	0.0455432	Chromosome_8
Dmagna029327	1.95313	130.975	3061	2997481	3000542	0.00999208	Chromosome_8
Dmagna029358	23.4376	117.61	2636	3158665	3161301	0.068017	Chromosome_8
Dmagna029882	1.95313	56.1322	5806	4218619	4224425	0.0990422	Chromosome_8
Dmagna029891	7.81253	85.5347	1432	4260050	4261482	0.0468494	Chromosome_8
Dmagna029893	1.95313	61.4781	1996	4265204	4267200	0.0840293	Chromosome_8
Dmagna029896	1.95313	69.497	1944	4277618	4279562	0.0636295	Chromosome_8
Dmagna029897	1.95313	93.5536	2740	4281614	4284354	0.0303503	Chromosome_8
Dmagna030020	7.81253	122.956	7541	4810084	4817625	0.0146784	Chromosome_8
Dmagna030081	1.95313	109.591	3977	5086883	5090860	0.018676	Chromosome_8
Dmagna030131	1.95313	96.2266	1363	5303388	5304751	0.0280566	Chromosome_8
Dmagna030244	7.81253	93.5536	3456	6071882	6075338	0.0367227	Chromosome_8
Dmagna030296	70.3128	8.01888	686	6299144	6299830	0.0774372	Chromosome_8
Dmagna030307	1.95313	64.1511	1470	6343937	6345407	0.0759034	Chromosome_8
Dmagna030419	11.7188	72.1699	2190	6815935	6818125	0.0951059	Chromosome_8
Dmagna030667	140.626	13.3648	1027	7765911	7766938	0.0131051	Chromosome_8
Dmagna030668	140.626	5.34592	1928	7766789	7768717	0.00804868	Chromosome_8
Dmagna030738	1.95313	69.497	1395	8046326	8047721	0.0636295	Chromosome_8
Dmagna030743	1.95313	61.4781	3451	8056111	8059562	0.0840293	Chromosome_8
Dmagna030744	1.95313	125.629	2329	8060554	8062883	0.0114308	Chromosome_8
Dmagna030750	1.95313	72.1699	2684	8074245	8076929	0.0588997	Chromosome_8
Dmagna030751	1.95313	130.975	5278	8078134	8083412	0.00999208	Chromosome_8
Dmagna030753	1.95313	144.34	3909	8086753	8090662	0.00671878	Chromosome_8
Dmagna030771	1.95313	125.629	3614	8139885	8143499	0.0114308	Chromosome_8
Dmagna030773	1.95313	66.824	1236	8148800	8150036	0.0698793	Chromosome_8
Dmagna030780	1.95313	128.302	2877	8168256	8171133	0.0107006	Chromosome_8
Dmagna030819	1.95313	72.1699	1391	8295540	8296931	0.0588997	Chromosome_8
Dmagna030837	1.95313	64.1511	1953	8334750	8336703	0.0759034	Chromosome_8
Dmagna030849	1.95313	85.5347	1651	8369706	8371357	0.0397447	Chromosome_8
Dmagna030850	1.95313	109.591	1658	8371706	8373364	0.018676	Chromosome_8
Dmagna030873	1.95313	136.321	4924	8482125	8487049	0.00824065	Chromosome_8
Dmagna030882	3.90627	64.1511	2478	8559109	8561587	0.0828656	Chromosome_8
Dmagna030904	1.95313	216.51	5441	8662313	8667754	0.00106274	Chromosome_8
Dmagna030919	1.95313	61.4781	5693	8713106	8718799	0.0840293	Chromosome_8
Dmagna030929	3.90627	133.648	8847	8742438	8751285	0.00980012	Chromosome_8
Dmagna030939	1.95313	58.8051	4028	8790620	8794648	0.0913537	Chromosome_8
Dmagna030944	7.81253	90.8807	10226	8809612	8819838	0.0411003	Chromosome_8
Dmagna030956	1.95313	213.837	6682	8893717	8900399	0.00115377	Chromosome_8
Dmagna030959	27.3439	328.774	16098	8913970	8930068	0.00155551	Chromosome_8
Dmagna030978	15.6251	80.1888	665	9012074	9012739	0.0980091	Chromosome_8
Dmagna030992	1.95313	138.994	8265	9056363	9064628	0.00763111	Chromosome_8
Dmagna030993	1.95313	77.5159	1566	9065132	9066698	0.049244	Chromosome_8
Dmagna030995	1.95313	64.1511	1696	9069627	9071323	0.0759034	Chromosome_8
Dmagna031004	1.95313	88.2077	3953	9102945	9106898	0.0351415	Chromosome_8
Dmagna034056	1.95313	64.1511	3497	9115288	9118785	0.0759034	Chromosome_8
Dmagna031007	1.95313	56.1322	5167	9119257	9124424	0.0990422	Chromosome_8
Dmagna031012	1.95313	58.8051	3060	9131731	9134791	0.0913537	Chromosome_8
Dmagna031014	1.95313	72.1699	4375	9140769	9145144	0.0588997	Chromosome_8
Dmagna031015	1.95313	74.8429	1800	9145996	9147796	0.054526	Chromosome_8
Dmagna031018	15.6251	101.573	1963	9156102	9158065	0.0513537	Chromosome_8
Dmagna031032	46.8752	259.277	11906	9199318	9211224	0.0374114	Chromosome_8
Dmagna031043	1.95313	221.856	10293	9253770	9264063	0.000961805	Chromosome_8
Dmagna031046	1.95313	58.8051	2367	9291803	9294170	0.0913537	Chromosome_8
Dmagna031048	1.95313	64.1511	3278	9296961	9300239	0.0759034	Chromosome_8
Dmagna031050	1.95313	98.8995	3658	9302081	9305739	0.0254285	Chromosome_8
Dmagna031051	1.95313	261.95	8527	9308517	9317044	0.000415595	Chromosome_8
Dmagna031052	15.6251	106.918	4005	9317157	9321162	0.0450287	Chromosome_8
Dmagna031054	1.95313	117.61	2168	9322997	9325165	0.0144013	Chromosome_8
Dmagna031055	1.95313	155.032	6982	9325193	9332175	0.00492777	Chromosome_8
Dmagna031059	1.95313	264.623	7372	9373819	9381191	0.000397783	Chromosome_8
Dmagna031061	3.90627	256.604	9013	9385295	9394308	0.000476944	Chromosome_8
Dmagna031062	1.95313	58.8051	4497	9396077	9400574	0.0913537	Chromosome_8
Dmagna031064	1.95313	147.013	5628	9411961	9417589	0.00640214	Chromosome_8
Dmagna031065	1.95313	85.5347	1232	9419045	9420277	0.0397447	Chromosome_8
Dmagna031070	1.95313	104.245	1601	9445517	9447118	0.0219335	Chromosome_8
Dmagna031071	1.95313	56.1322	1945	9447456	9449401	0.0990422	Chromosome_8
Dmagna031072	3.90627	72.1699	4550	9449868	9454418	0.0624876	Chromosome_8
Dmagna031084	1.95313	114.937	1102	9505427	9506529	0.0158104	Chromosome_8
Dmagna031085	3.90627	133.648	2370	9506590	9508960	0.00980012	Chromosome_8
Dmagna031095	58.594	1.33648	1273	9553573	9554846	0.0895508	Chromosome_8
Dmagna031100	66.4065	5.34592	1652	9560773	9562425	0.0790798	Chromosome_8
Dmagna031107	1.95313	72.1699	4605	9582070	9586675	0.0588997	Chromosome_8
Dmagna031119	19.5313	117.61	6127	9648541	9654668	0.0474352	Chromosome_8
Dmagna031138	66.4065	8.01888	3900	9715561	9719461	0.0899268	Chromosome_8
Dmagna031151	78.1253	8.01888	1160	9761037	9762197	0.0608569	Chromosome_8
Dmagna031285	7.81253	77.5159	1600	10166751	10168351	0.0609559	Chromosome_8
Dmagna031311	19.5313	144.34	4840	10260862	10265702	0.0234138	Chromosome_8
Dmagna031422	7.81253	171.069	7030	123194	130224	0.00386107	Chromosome_9
Dmagna031489	1.95313	64.1511	3026	369092	372118	0.0759034	Chromosome_9
Dmagna031596	7.81253	80.1888	4593	787648	792241	0.0564971	Chromosome_9
Dmagna031600	1.95313	96.2266	5098	798722	803820	0.0280566	Chromosome_9
Dmagna031692	1.95313	66.824	1574	1205142	1206716	0.0698793	Chromosome_9
Dmagna031696	1.95313	72.1699	2693	1214005	1216698	0.0588997	Chromosome_9
Dmagna031698	3.90627	122.956	3014	1218378	1221392	0.0131763	Chromosome_9
Dmagna031705	1.95313	296.699	11037	1251645	1262682	0.000237483	Chromosome_9
Dmagna031707	1.95313	90.8807	1147	1272555	1273702	0.0325945	Chromosome_9
Dmagna031742	1.95313	82.8618	8078	1426318	1434396	0.0426262	Chromosome_9
Dmagna031743	3.90627	77.5159	3996	1434440	1438436	0.0526103	Chromosome_9
Dmagna031746	1.95313	112.264	8155	1444483	1452638	0.0171185	Chromosome_9
Dmagna031748	1.95313	88.2077	1508	1454218	1455726	0.0351415	Chromosome_9
Dmagna031749	1.95313	90.8807	1567	1456009	1457576	0.0325945	Chromosome_9
Dmagna031784	1.95313	112.264	11541	1610794	1622335	0.0171185	Chromosome_9
Dmagna031895	39.0627	200.472	15716	2082871	2098587	0.0454482	Chromosome_9
Dmagna031910	58.594	1.33648	1050	2180227	2181277	0.0895508	Chromosome_9
Dmagna031921	62.5002	2.67296	1422	2205931	2207353	0.0834831	Chromosome_9
Dmagna032001	1.95313	72.1699	5665	2591343	2597008	0.0588997	Chromosome_9
Dmagna032002	1.95313	72.1699	4930	2594550	2599480	0.0588997	Chromosome_9
Dmagna032004	1.95313	93.5536	5017	2602656	2607673	0.0303503	Chromosome_9
Dmagna032008	1.95313	93.5536	3067	2618726	2621793	0.0303503	Chromosome_9
Dmagna032014	179.688	26.7296	3428	2641922	2645350	0.0228716	Chromosome_9
Dmagna032026	1.95313	58.8051	2366	2671497	2673863	0.0913537	Chromosome_9
Dmagna032027	3.90627	133.648	2263	2673875	2676138	0.00980012	Chromosome_9
Dmagna032028	1.95313	77.5159	2221	2676606	2678827	0.049244	Chromosome_9
Dmagna032037	210.938	32.0755	4778	2697718	2702496	0.0213794	Chromosome_9
Dmagna032038	93.7504	13.3648	1464	2703826	2705290	0.0534039	Chromosome_9
Dmagna032093	1.95313	64.1511	2778	2932213	2934991	0.0759034	Chromosome_9
Dmagna032096	3.90627	69.497	5269	2938275	2943544	0.0681852	Chromosome_9
Dmagna032101	1.95313	74.8429	4616	2968894	2973510	0.054526	Chromosome_9
Dmagna032140	3.90627	77.5159	3307	3172695	3176002	0.0526103	Chromosome_9
Dmagna032256	3.90627	213.837	16663	3744881	3761544	0.0012072	Chromosome_9
Dmagna032260	7.81253	69.497	7409	3771597	3779006	0.0785138	Chromosome_9
Dmagna032262	1.95313	58.8051	4024	3781918	3785942	0.0913537	Chromosome_9
Dmagna032287	1.95313	64.1511	2104	3861298	3863402	0.0759034	Chromosome_9
Dmagna032385	1.95313	88.2077	4625	4237903	4242528	0.0351415	Chromosome_9
Dmagna032388	3.90627	318.082	8760	4246454	4255214	0.00016228	Chromosome_9
Dmagna032396	11.7188	88.2077	3286	4283049	4286335	0.0551257	Chromosome_9
Dmagna032404	15.6251	117.61	1033	4302176	4303209	0.0325925	Chromosome_9
Dmagna032411	1.95313	58.8051	1723	4324765	4326488	0.0913537	Chromosome_9
Dmagna032420	1.95313	66.824	542	4363176	4363718	0.0698793	Chromosome_9
Dmagna032516	156.251	34.7485	1435	4699033	4700468	0.0655076	Chromosome_9
Dmagna032517	62.5002	5.34592	462	4700499	4700961	0.0900178	Chromosome_9
Dmagna032601	1.95313	88.2077	2889	4992804	4995693	0.0351415	Chromosome_9
Dmagna032613	1.95313	85.5347	2908	5042956	5045864	0.0397447	Chromosome_9
Dmagna032659	3.90627	64.1511	7577	5207871	5215448	0.0828656	Chromosome_9
Dmagna032710	3.90627	104.245	3999	5414745	5418744	0.0231407	Chromosome_9
Dmagna032817	1.95313	61.4781	2912	5787558	5790470	0.0840293	Chromosome_9
Dmagna032828	7.81253	93.5536	4956	5812765	5817721	0.0367227	Chromosome_9
Dmagna032843	1.95313	56.1322	1480	5872605	5874085	0.0990422	Chromosome_9
Dmagna032856	1.95313	82.8618	2251	5905549	5907800	0.0426262	Chromosome_9
Dmagna032858	1.95313	114.937	5970	5908269	5914239	0.0158104	Chromosome_9
Dmagna032863	1.95313	56.1322	3801	5923935	5927736	0.0990422	Chromosome_9
Dmagna032886	113.282	26.7296	3439	6016200	6019639	0.0966099	Chromosome_9
Dmagna032887	1.95313	117.61	5365	6021811	6027176	0.0144013	Chromosome_9
Dmagna032902	1.95313	98.8995	2152	6105337	6107489	0.0254285	Chromosome_9
Dmagna032953	89.8441	16.0378	1467	6379355	6380822	0.0781793	Chromosome_9
Dmagna033069	1.95313	85.5347	3043	6827871	6830914	0.0397447	Chromosome_9
Dmagna033096	1.95313	88.2077	2007	6930027	6932034	0.0351415	Chromosome_9
Dmagna033180	11.7188	114.937	7967	7145412	7153379	0.0245973	Chromosome_9
Dmagna033252	1.95313	69.497	4741	7425260	7430001	0.0636295	Chromosome_9
Dmagna033303	1.95313	66.824	3239	7685686	7688925	0.0698793	Chromosome_9
Dmagna033310	31.2501	259.277	3642	7714913	7718555	0.00988126	Chromosome_9
Dmagna033330	11.7188	101.573	7981	7813200	7821181	0.0362122	Chromosome_9
Dmagna033354	1.95313	96.2266	2029	7939101	7941130	0.0280566	Chromosome_9
Dmagna033365	1.95313	149.686	1155	7981804	7982959	0.00591134	Chromosome_9
Dmagna033370	1.95313	128.302	2865	8008980	8011845	0.0107006	Chromosome_9
Dmagna033371	1.95313	96.2266	461	8012080	8012541	0.0280566	Chromosome_9
Dmagna033375	1.95313	61.4781	1263	8027854	8029117	0.0840293	Chromosome_9
Dmagna033383	1.95313	101.573	1277	8049933	8051210	0.0236216	Chromosome_9
Dmagna033384	7.81253	232.548	974	8052921	8053895	0.000886602	Chromosome_9
Dmagna033392	1.95313	82.8618	3251	8088609	8091860	0.0426262	Chromosome_9
Dmagna033397	1.95313	72.1699	2725	8104315	8107040	0.0588997	Chromosome_9
Dmagna033399	1.95313	141.667	3053	8111737	8114790	0.00717791	Chromosome_9
Dmagna033418	1.95313	77.5159	4012	8192706	8196718	0.049244	Chromosome_9
Dmagna033442	3.90627	85.5347	2199	8282488	8284687	0.0417376	Chromosome_9
Dmagna033454	11.7188	88.2077	10900	8325567	8336467	0.0551257	Chromosome_9
Dmagna033695	7.81253	74.8429	1941	9387494	9389435	0.0663091	Chromosome_9
Dmagna033703	1.95313	56.1322	1598	9445301	9446899	0.0990422	Chromosome_9
Dmagna033733	66.4065	1.33648	1475	9606077	9607552	0.0697685	Chromosome_9
Dmagna033734	74.219	2.67296	2883	9607644	9610527	0.0568217	Chromosome_9
Dmagna033794	1.95313	74.8429	2152	9900809	9902961	0.054526	Chromosome_9
Dmagna033802	1.95313	248.585	1885	9930706	9932591	0.000518504	Chromosome_9
Dmagna033803	1.95313	101.573	880	9934310	9935190	0.0236216	Chromosome_9

## Sheet: LRV0_1EvsLRV8.5_3E
Divergent genes between pairs of genotypes
D. magna geneID	LRV0_1E_SNP No	LRV8.5_3E_SNP No	Gene length (bp)	Gene_Start	Gene_End	P-value	Chromosome
Dmagna000016	19.5313	114.929	2743	58612	61355	0.0539078	Chromosome_1
Dmagna000039	179.688	25.859	2805	131856	134661	0.0213791	Chromosome_1
Dmagna000151	226.563	54.5913	6205	733849	740054	0.0769156	Chromosome_1
Dmagna001030	27.3439	120.675	1325	4556180	4557505	0.0826012	Chromosome_1
Dmagna001066	1.95313	60.3377	2729	4660215	4662944	0.0926575	Chromosome_1
Dmagna001070	1.95313	89.07	2757	4668173	4670930	0.0380491	Chromosome_1
Dmagna001073	1.95313	66.0842	1448	4675013	4676461	0.0781941	Chromosome_1
Dmagna001083	3.90627	71.8306	699	4695492	4696191	0.0679122	Chromosome_1
Dmagna001084	31.2501	304.562	2172	4697145	4699317	0.00431246	Chromosome_1
Dmagna001088	31.2501	181.013	2367	4703231	4705598	0.0368714	Chromosome_1
Dmagna001106	1.95313	68.9574	1545	4761076	4762621	0.0702215	Chromosome_1
Dmagna001147	1.95313	80.4503	780	4949484	4950264	0.0491323	Chromosome_1
Dmagna001223	1.95313	74.7038	5149	5202646	5207795	0.0598671	Chromosome_1
Dmagna001241	23.4376	123.549	3838	5275590	5279428	0.0622046	Chromosome_1
Dmagna001364	3.90627	97.6896	5854	5740613	5746467	0.0313731	Chromosome_1
Dmagna001375	1.95313	117.802	2376	5771534	5773910	0.0162211	Chromosome_1
Dmagna001405	1.95313	74.7038	2439	5939414	5941853	0.0598671	Chromosome_1
Dmagna001425	19.5313	94.8164	5520	5999080	6004600	0.0885605	Chromosome_1
Dmagna001462	1.95313	74.7038	3778	6169121	6172899	0.0598671	Chromosome_1
Dmagna001480	1.95313	68.9574	3955	6246308	6250263	0.0702215	Chromosome_1
Dmagna001482	3.90627	60.3377	1684	6252013	6253697	0.0987195	Chromosome_1
Dmagna001483	3.90627	74.7038	2402	6255503	6257905	0.0625186	Chromosome_1
Dmagna001485	1.95313	109.183	6205	6263135	6269340	0.0211717	Chromosome_1
Dmagna001486	1.95313	60.3377	2066	6269830	6271896	0.0926575	Chromosome_1
Dmagna001487	1.95313	71.8306	3077	6272146	6275223	0.0646366	Chromosome_1
Dmagna033870	1.95313	60.3377	2609	6275758	6278367	0.0926575	Chromosome_1
Dmagna001539	1.95313	60.3377	1374	6563003	6564377	0.0926575	Chromosome_1
Dmagna001541	1.95313	71.8306	1508	6568677	6570185	0.0646366	Chromosome_1
Dmagna001542	3.90627	66.0842	2421	6570671	6573092	0.0845581	Chromosome_1
Dmagna001588	3.90627	71.8306	2418	6726754	6729172	0.0679122	Chromosome_1
Dmagna001639	1.95313	117.802	5491	6964615	6970106	0.0162211	Chromosome_1
Dmagna001640	1.95313	60.3377	1117	6970311	6971428	0.0926575	Chromosome_1
Dmagna001641	1.95313	123.549	3212	6973802	6977014	0.0141494	Chromosome_1
Dmagna001687	3.90627	63.2109	333	7178935	7179268	0.090449	Chromosome_1
Dmagna001690	7.81253	80.4503	3105	7183343	7186448	0.0607349	Chromosome_1
Dmagna001723	1.95313	135.042	4158	7311639	7315797	0.0102637	Chromosome_1
Dmagna001727	1.95313	356.28	4019	7328282	7332301	6.64385e-05	Chromosome_1
Dmagna001729	1.95313	63.2109	3879	7333342	7337221	0.0859795	Chromosome_1
Dmagna001764	3.90627	103.436	2194	7496362	7498556	0.0261586	Chromosome_1
Dmagna001774	1.95313	123.549	2135	7557191	7559326	0.0141494	Chromosome_1
Dmagna001777	1.95313	71.8306	975	7567169	7568144	0.0646366	Chromosome_1
Dmagna001789	11.7188	203.999	4370	7599890	7604260	0.00233139	Chromosome_1
Dmagna001817	3.90627	74.7038	2485	7702040	7704525	0.0625186	Chromosome_1
Dmagna001818	23.4376	158.027	3138	7704820	7707958	0.0265855	Chromosome_1
Dmagna001897	39.0627	212.619	3215	8057744	8060959	0.0416912	Chromosome_1
Dmagna001952	1.95313	106.309	2092	8309452	8311544	0.0236098	Chromosome_1
Dmagna001997	1.95313	97.6896	6136	8510194	8516330	0.0291001	Chromosome_1
Dmagna002119	3.90627	86.1967	653	9063548	9064201	0.0445621	Chromosome_1
Dmagna002120	7.81253	172.393	2538	9066550	9069088	0.00455808	Chromosome_1
Dmagna002129	27.3439	123.549	2627	9100569	9103196	0.0763922	Chromosome_1
Dmagna002150	85.9378	17.2393	2285	9207826	9210111	0.0964345	Chromosome_1
Dmagna002162	15.6251	91.9432	4193	9249459	9253652	0.0733763	Chromosome_1
Dmagna002222	3.90627	63.2109	4466	9446543	9451009	0.090449	Chromosome_1
Dmagna002248	3.90627	66.0842	3795	9575138	9578933	0.0845581	Chromosome_1
Dmagna002390	7.81253	203.999	7897	10144969	10152866	0.00202134	Chromosome_1
Dmagna002393	1.95313	442.477	7533	10159747	10167280	1.20797e-05	Chromosome_1
Dmagna002430	144.532	34.4787	2769	10298182	10300951	0.0840125	Chromosome_1
Dmagna002456	78.1253	5.74645	1698	10397377	10399075	0.0602496	Chromosome_1
Dmagna002540	93.7504	11.4929	1526	10667945	10669471	0.0500705	Chromosome_1
Dmagna002578	199.22	2.87322	3510	10798131	10801641	0.0020153	Chromosome_1
Dmagna002580	66.4065	1.43661	844	10804137	10804981	0.0748842	Chromosome_1
Dmagna002581	437.502	57.4645	6829	10804813	10811642	0.0121603	Chromosome_1
Dmagna002583	167.969	37.3519	6995	10812479	10819474	0.0631991	Chromosome_1
Dmagna002586	1.95313	66.0842	4144	10830261	10834405	0.0781941	Chromosome_1
Dmagna002672	148.438	17.2393	6424	11260346	11266770	0.0172639	Chromosome_1
Dmagna002674	78.1253	11.4929	1298	11269028	11270326	0.0783713	Chromosome_1
Dmagna002719	1.95313	123.549	3840	11426755	11430595	0.0141494	Chromosome_1
Dmagna002875	3.90627	109.183	9717	11995955	12005672	0.022722	Chromosome_1
Dmagna003083	3.90627	114.929	1224	12931894	12933118	0.0191323	Chromosome_1
Dmagna003138	113.282	20.1126	1857	13248352	13250209	0.0601127	Chromosome_1
Dmagna003157	78.1253	11.4929	1163	13308809	13309972	0.0783713	Chromosome_1
Dmagna003191	23.4376	109.183	4948	13498748	13503696	0.0806724	Chromosome_1
Dmagna003192	3.90627	103.436	2103	13503960	13506063	0.0261586	Chromosome_1
Dmagna003195	7.81253	68.9574	911	13520877	13521788	0.0877572	Chromosome_1
Dmagna003227	3.90627	77.5771	2843	13700354	13703197	0.0581679	Chromosome_1
Dmagna003228	1.95313	126.422	8017	13705337	13713354	0.0133843	Chromosome_1
Dmagna003229	1.95313	83.3235	6673	13717942	13724615	0.0455607	Chromosome_1
Dmagna003244	3.90627	60.3377	1993	13794759	13796752	0.0987195	Chromosome_1
Dmagna003248	1.95313	192.506	3137	13816204	13819341	0.00233944	Chromosome_1
Dmagna003259	3.90627	77.5771	1100	13843511	13844611	0.0581679	Chromosome_1
Dmagna003299	7.81253	362.026	15066	14031717	14046783	6.84518e-05	Chromosome_1
Dmagna003384	3.90627	132.168	7985	14364980	14372965	0.0119509	Chromosome_1
Dmagna003386	62.5002	5.74645	2618	14385078	14387696	0.0980532	Chromosome_1
Dmagna003842	101.563	17.2393	6328	371797	378125	0.0644796	Chromosome_10
Dmagna003886	1.95313	321.801	24810	532266	557076	0.00015301	Chromosome_10
Dmagna003958	3.90627	66.0842	1979	768801	770780	0.0845581	Chromosome_10
Dmagna003959	1.95313	60.3377	1560	770857	772417	0.0926575	Chromosome_10
Dmagna004038	1.95313	83.3235	2447	1066325	1068772	0.0455607	Chromosome_10
Dmagna004048	3.90627	63.2109	2208	1109787	1111995	0.090449	Chromosome_10
Dmagna004123	74.219	1.43661	2379	1390587	1392966	0.0598248	Chromosome_10
Dmagna004149	1.95313	68.9574	2746	1518798	1521544	0.0702215	Chromosome_10
Dmagna004161	1.95313	126.422	814	1548914	1549728	0.0133843	Chromosome_10
Dmagna004194	15.6251	86.1967	2665	1639824	1642489	0.0889974	Chromosome_10
Dmagna004322	128.907	8.61967	2476	2095309	2097785	0.0144957	Chromosome_10
Dmagna004329	1.95313	80.4503	2662	2127518	2130180	0.0491323	Chromosome_10
Dmagna004396	7.81253	71.8306	977	2357208	2358185	0.0797564	Chromosome_10
Dmagna004419	3.90627	152.281	4122	2421492	2425614	0.00696396	Chromosome_10
Dmagna004421	164.063	25.859	3874	2432474	2436348	0.0303523	Chromosome_10
Dmagna004439	1.95313	140.788	8847	2510669	2519516	0.00866318	Chromosome_10
Dmagna004449	1.95313	60.3377	7387	2557726	2565113	0.0926575	Chromosome_10
Dmagna004459	1.95313	63.2109	2373	2590793	2593166	0.0859795	Chromosome_10
Dmagna004504	11.7188	112.056	6911	2750406	2757317	0.0285243	Chromosome_10
Dmagna004560	1.95313	129.295	3791	2971945	2975736	0.0123797	Chromosome_10
Dmagna004643	7.81253	89.07	2014	3224214	3226228	0.0460197	Chromosome_10
Dmagna004644	1.95313	106.309	3199	3227003	3230202	0.0236098	Chromosome_10
Dmagna004667	1.95313	89.07	6592	3324673	3331265	0.0380491	Chromosome_10
Dmagna004668	1.95313	123.549	2960	3333306	3336266	0.0141494	Chromosome_10
Dmagna004669	1.95313	60.3377	1242	3336758	3338000	0.0926575	Chromosome_10
Dmagna004670	1.95313	135.042	2675	3338338	3341013	0.0102637	Chromosome_10
Dmagna004689	7.81253	163.774	9146	3444810	3453956	0.00557077	Chromosome_10
Dmagna004712	3.90627	60.3377	5826	3520797	3526623	0.0987195	Chromosome_10
Dmagna004713	1.95313	135.042	4326	3526724	3531050	0.0102637	Chromosome_10
Dmagna004714	1.95313	80.4503	4475	3532211	3536686	0.0491323	Chromosome_10
Dmagna004718	1.95313	135.042	7522	3540438	3547960	0.0102637	Chromosome_10
Dmagna004719	23.4376	169.52	20047	3548530	3568577	0.0211456	Chromosome_10
Dmagna004720	1.95313	114.929	4796	3576963	3581759	0.0179384	Chromosome_10
Dmagna004723	1.95313	126.422	6299	3586132	3592431	0.0133843	Chromosome_10
Dmagna004724	1.95313	86.1967	1835	3593952	3595787	0.0421744	Chromosome_10
Dmagna004732	1.95313	71.8306	3144	3611498	3614642	0.0646366	Chromosome_10
Dmagna004740	1.95313	68.9574	4647	3649870	3654517	0.0702215	Chromosome_10
Dmagna004741	1.95313	224.112	15792	3655378	3671170	0.00109724	Chromosome_10
Dmagna004755	1.95313	60.3377	5037	3744496	3749533	0.0926575	Chromosome_10
Dmagna004757	1.95313	89.07	5652	3751914	3757566	0.0380491	Chromosome_10
Dmagna004764	1.95313	74.7038	5613	3774607	3780220	0.0598671	Chromosome_10
Dmagna004765	1.95313	74.7038	8147	3780511	3788658	0.0598671	Chromosome_10
Dmagna004769	3.90627	183.886	12055	3798529	3810584	0.00301993	Chromosome_10
Dmagna004771	1.95313	97.6896	3517	3812263	3815780	0.0291001	Chromosome_10
Dmagna004773	1.95313	60.3377	2373	3821316	3823689	0.0926575	Chromosome_10
Dmagna004775	1.95313	192.506	5551	3828313	3833864	0.00233944	Chromosome_10
Dmagna004776	1.95313	97.6896	2936	3839903	3842839	0.0291001	Chromosome_10
Dmagna004844	7.81253	224.112	6017	4109980	4115997	0.00124421	Chromosome_10
Dmagna004845	1.95313	89.07	6032	4116055	4122087	0.0380491	Chromosome_10
Dmagna004847	3.90627	135.042	5195	4130478	4135673	0.0109281	Chromosome_10
Dmagna004848	1.95313	112.056	4184	4139693	4143877	0.019702	Chromosome_10
Dmagna004849	11.7188	264.337	7144	4144010	4151154	0.00059996	Chromosome_10
Dmagna004851	1.95313	71.8306	3299	4160517	4163816	0.0646366	Chromosome_10
Dmagna004852	1.95313	206.872	7762	4164014	4171776	0.00167707	Chromosome_10
Dmagna004857	1.95313	129.295	4464	4176887	4181351	0.0123797	Chromosome_10
Dmagna004858	1.95313	91.9432	4858	4181571	4186429	0.0347957	Chromosome_10
Dmagna004863	1.95313	106.309	5684	4193945	4199629	0.0236098	Chromosome_10
Dmagna004864	1.95313	117.802	4146	4202901	4207047	0.0162211	Chromosome_10
Dmagna004865	1.95313	252.844	9069	4208318	4217387	0.000606	Chromosome_10
Dmagna004867	15.6251	175.267	5432	4222478	4227910	0.00693779	Chromosome_10
Dmagna004868	1.95313	68.9574	2479	4230646	4233125	0.0702215	Chromosome_10
Dmagna004869	1.95313	80.4503	4359	4233790	4238149	0.0491323	Chromosome_10
Dmagna004878	1.95313	114.929	2734	4262448	4265182	0.0179384	Chromosome_10
Dmagna004879	1.95313	261.463	11966	4265662	4277628	0.000521442	Chromosome_10
Dmagna004890	1.95313	126.422	6384	4320105	4326489	0.0133843	Chromosome_10
Dmagna004896	1.95313	86.1967	3628	4352443	4356071	0.0421744	Chromosome_10
Dmagna004904	1.95313	91.9432	3339	4374205	4377544	0.0347957	Chromosome_10
Dmagna004905	1.95313	60.3377	3345	4377214	4380559	0.0926575	Chromosome_10
Dmagna004908	1.95313	66.0842	4431	4388318	4392749	0.0781941	Chromosome_10
Dmagna004923	93.7504	8.61967	595	4448527	4449122	0.0416267	Chromosome_10
Dmagna004965	128.907	28.7322	3498	4561179	4564677	0.0744514	Chromosome_10
Dmagna004966	78.1253	1.43661	1458	4565535	4566993	0.0516026	Chromosome_10
Dmagna004969	125	2.87322	1618	4570600	4572218	0.0140064	Chromosome_10
Dmagna005081	1.95313	77.5771	1848	4917830	4919678	0.0537528	Chromosome_10
Dmagna005191	113.282	25.859	3618	5245918	5249536	0.0874733	Chromosome_10
Dmagna005206	23.4376	129.295	3405	5287202	5290607	0.0556453	Chromosome_10
Dmagna005311	1.95313	149.408	1632	5654389	5656021	0.00720958	Chromosome_10
Dmagna005379	1.95313	83.3235	3382	5888037	5891419	0.0455607	Chromosome_10
Dmagna005403	1.95313	129.295	3027	5995980	5999007	0.0123797	Chromosome_10
Dmagna005405	1.95313	66.0842	1693	6001246	6002939	0.0781941	Chromosome_10
Dmagna005541	3.90627	100.563	4214	6579217	6583431	0.0281236	Chromosome_10
Dmagna005547	7.81253	109.183	4231	6597384	6601615	0.0252507	Chromosome_10
Dmagna005549	3.90627	77.5771	11263	6607966	6619229	0.0581679	Chromosome_10
Dmagna005565	1.95313	89.07	5842	6671621	6677463	0.0380491	Chromosome_10
Dmagna005567	1.95313	71.8306	1191	6680013	6681204	0.0646366	Chromosome_10
Dmagna005569	1.95313	80.4503	1907	6682810	6684717	0.0491323	Chromosome_10
Dmagna005570	3.90627	103.436	1593	6684833	6686426	0.0261586	Chromosome_10
Dmagna005579	1.95313	71.8306	2770	6700350	6703120	0.0646366	Chromosome_10
Dmagna005580	1.95313	66.0842	2148	6703702	6705850	0.0781941	Chromosome_10
Dmagna005599	1.95313	83.3235	3923	6785625	6789548	0.0455607	Chromosome_10
Dmagna005659	1.95313	83.3235	5624	7101085	7106709	0.0455607	Chromosome_10
Dmagna005668	7.81253	137.915	9622	7134399	7144021	0.011363	Chromosome_10
Dmagna005722	85.9378	8.61967	1082	7400496	7401578	0.0519247	Chromosome_10
Dmagna005800	1.95313	60.3377	1224	7790132	7791356	0.0926575	Chromosome_10
Dmagna005801	3.90627	71.8306	1790	7792044	7793834	0.0679122	Chromosome_10
Dmagna005807	3.90627	109.183	1781	7827221	7829002	0.022722	Chromosome_10
Dmagna005814	1.95313	114.929	1364	7885436	7886800	0.0179384	Chromosome_10
Dmagna005815	1.95313	100.563	1196	7887092	7888288	0.0268271	Chromosome_10
Dmagna005816	7.81253	132.168	1338	7888416	7889754	0.0134488	Chromosome_10
Dmagna005819	3.90627	60.3377	680	7901361	7902041	0.0987195	Chromosome_10
Dmagna005820	1.95313	63.2109	2486	7909505	7911991	0.0859795	Chromosome_10
Dmagna005853	1.95313	68.9574	4733	8035931	8040664	0.0702215	Chromosome_10
Dmagna005958	3.90627	100.563	2058	8584599	8586657	0.0281236	Chromosome_10
Dmagna005994	3.90627	63.2109	1360	8719536	8720896	0.090449	Chromosome_10
Dmagna006399	7.81253	80.4503	2422	25542	27964	0.0607349	Chromosome_12
Dmagna006415	1.95313	163.774	3759	82013	85772	0.00485404	Chromosome_12
Dmagna006427	1.95313	86.1967	3592	156366	159958	0.0421744	Chromosome_12
Dmagna006465	1.95313	71.8306	411	321902	322313	0.0646366	Chromosome_12
Dmagna006539	1.95313	83.3235	2632	74933	77565	0.0455607	Chromosome_13
Dmagna006542	1.95313	74.7038	2393	84505	86898	0.0598671	Chromosome_13
Dmagna006631	3.90627	109.183	2084	32752	34836	0.022722	Chromosome_14
Dmagna006633	1.95313	117.802	3554	42441	45995	0.0162211	Chromosome_14
Dmagna006635	1.95313	63.2109	1754	49388	51142	0.0859795	Chromosome_14
Dmagna006663	11.7188	120.675	3277	172331	175608	0.0226515	Chromosome_14
Dmagna006988	1.95313	97.6896	4427	160159	164586	0.0291001	Chromosome_2
Dmagna006990	1.95313	77.5771	8731	169648	178379	0.0537528	Chromosome_2
Dmagna007082	15.6251	97.6896	4515	548655	553170	0.0622509	Chromosome_2
Dmagna007121	19.5313	203.999	7738	717787	725525	0.00565734	Chromosome_2
Dmagna007345	3.90627	60.3377	5301	1812698	1817999	0.0987195	Chromosome_2
Dmagna007383	19.5313	106.309	4315	1990428	1994743	0.0698651	Chromosome_2
Dmagna007428	1.95313	60.3377	3867	2145175	2149042	0.0926575	Chromosome_2
Dmagna007429	1.95313	71.8306	2747	2153930	2156677	0.0646366	Chromosome_2
Dmagna007434	1.95313	71.8306	1748	2163505	2165253	0.0646366	Chromosome_2
Dmagna033915	1.95313	86.1967	5272	2604898	2610170	0.0421744	Chromosome_2
Dmagna007521	1.95313	91.9432	11675	2610492	2622167	0.0347957	Chromosome_2
Dmagna007534	1.95313	63.2109	6794	2665033	2671827	0.0859795	Chromosome_2
Dmagna007536	1.95313	63.2109	2672	2675580	2678252	0.0859795	Chromosome_2
Dmagna007554	23.4376	120.675	10519	2748111	2758630	0.0655748	Chromosome_2
Dmagna007601	7.81253	143.661	6084	2964437	2970521	0.00941413	Chromosome_2
Dmagna007620	11.7188	89.07	6781	3026449	3033230	0.0582142	Chromosome_2
Dmagna007627	1.95313	83.3235	3720	3083534	3087254	0.0455607	Chromosome_2
Dmagna007662	1.95313	140.788	7747	3210577	3218324	0.00866318	Chromosome_2
Dmagna007663	1.95313	181.013	8834	3218745	3227579	0.00309241	Chromosome_2
Dmagna007679	3.90627	63.2109	3526	3270072	3273598	0.090449	Chromosome_2
Dmagna007686	1.95313	91.9432	9689	3296556	3306245	0.0347957	Chromosome_2
Dmagna007697	1.95313	189.633	5927	3339887	3345814	0.00253272	Chromosome_2
Dmagna007698	1.95313	71.8306	2513	3348790	3351303	0.0646366	Chromosome_2
Dmagna007706	1.95313	68.9574	6391	3382698	3389089	0.0702215	Chromosome_2
Dmagna007719	1.95313	91.9432	8297	3449441	3457738	0.0347957	Chromosome_2
Dmagna007728	19.5313	146.534	2424	3528139	3530563	0.0237306	Chromosome_2
Dmagna007734	1.95313	66.0842	1808	3536757	3538565	0.0781941	Chromosome_2
Dmagna007735	1.95313	63.2109	2644	3539670	3542314	0.0859795	Chromosome_2
Dmagna007790	1.95313	77.5771	3266	3761050	3764316	0.0537528	Chromosome_2
Dmagna007792	3.90627	80.4503	3020	3768295	3771315	0.0518583	Chromosome_2
Dmagna007793	1.95313	339.041	15015	3772449	3787464	0.000108718	Chromosome_2
Dmagna007796	1.95313	66.0842	3030	3805657	3808687	0.0781941	Chromosome_2
Dmagna007803	1.95313	74.7038	2051	3832471	3834522	0.0598671	Chromosome_2
Dmagna007806	15.6251	152.281	17544	3853491	3871035	0.0126233	Chromosome_2
Dmagna007820	1.95313	77.5771	3464	3926959	3930423	0.0537528	Chromosome_2
Dmagna007821	1.95313	181.013	3971	3931823	3935794	0.00309241	Chromosome_2
Dmagna007823	1.95313	293.069	4598	3938267	3942865	0.000273807	Chromosome_2
Dmagna007824	15.6251	158.027	6716	3943005	3949721	0.0113066	Chromosome_2
Dmagna007825	1.95313	66.0842	1524	3953082	3954606	0.0781941	Chromosome_2
Dmagna007859	3.90627	68.9574	2438	4085320	4087758	0.0746487	Chromosome_2
Dmagna007868	19.5313	175.267	10739	4120412	4131151	0.0109261	Chromosome_2
Dmagna007877	1.95313	310.308	3417	4180683	4184100	0.000199315	Chromosome_2
Dmagna007878	1.95313	158.027	3586	4184543	4188129	0.0055607	Chromosome_2
Dmagna007890	1.95313	71.8306	3466	4231832	4235298	0.0646366	Chromosome_2
Dmagna007891	1.95313	135.042	5228	4236421	4241649	0.0102637	Chromosome_2
Dmagna007909	7.81253	140.788	15823	4318851	4334674	0.0104107	Chromosome_2
Dmagna007919	42.9689	235.604	12792	4373136	4385928	0.0391584	Chromosome_2
Dmagna007932	3.90627	94.8164	6694	4426976	4433670	0.0337608	Chromosome_2
Dmagna007986	1.95313	100.563	5589	4653187	4658776	0.0268271	Chromosome_2
Dmagna007987	3.90627	123.549	4713	4659203	4663916	0.014548	Chromosome_2
Dmagna007989	1.95313	94.8164	3474	4669953	4673427	0.0319851	Chromosome_2
Dmagna007990	1.95313	68.9574	2454	4674848	4677302	0.0702215	Chromosome_2
Dmagna007994	3.90627	120.675	7760	4681941	4689701	0.0157117	Chromosome_2
Dmagna008038	1.95313	86.1967	4547	4860029	4864576	0.0421744	Chromosome_2
Dmagna008055	1.95313	106.309	3064	4958584	4961648	0.0236098	Chromosome_2
Dmagna008056	1.95313	100.563	3944	4968224	4972168	0.0268271	Chromosome_2
Dmagna008063	1.95313	63.2109	2634	4999752	5002386	0.0859795	Chromosome_2
Dmagna008072	1.95313	74.7038	740	5045516	5046256	0.0598671	Chromosome_2
Dmagna008073	3.90627	74.7038	1041	5046650	5047691	0.0625186	Chromosome_2
Dmagna008075	1.95313	63.2109	3279	5051072	5054351	0.0859795	Chromosome_2
Dmagna008077	1.95313	172.393	4211	5066822	5071033	0.00387155	Chromosome_2
Dmagna008078	1.95313	129.295	4583	5071450	5076033	0.0123797	Chromosome_2
Dmagna008079	1.95313	152.281	4286	5078926	5083212	0.00654117	Chromosome_2
Dmagna008080	1.95313	100.563	7997	5083649	5091646	0.0268271	Chromosome_2
Dmagna008082	1.95313	68.9574	4362	5093885	5098247	0.0702215	Chromosome_2
Dmagna008178	1.95313	86.1967	7656	5459602	5467258	0.0421744	Chromosome_2
Dmagna008224	11.7188	77.5771	5109	5626861	5631970	0.0810912	Chromosome_2
Dmagna008241	1.95313	60.3377	4813	5713290	5718103	0.0926575	Chromosome_2
Dmagna008244	1.95313	112.056	8403	5727650	5736053	0.019702	Chromosome_2
Dmagna008305	1.95313	63.2109	4293	6024420	6028713	0.0859795	Chromosome_2
Dmagna008310	1.95313	281.576	7472	6050031	6057503	0.000348299	Chromosome_2
Dmagna008316	3.90627	83.3235	1298	6076699	6077997	0.0477954	Chromosome_2
Dmagna008317	1.95313	350.533	7235	6081421	6088656	8.45581e-05	Chromosome_2
Dmagna008318	3.90627	83.3235	6590	6088851	6095441	0.0477954	Chromosome_2
Dmagna008324	1.95313	140.788	2852	6120575	6123427	0.00866318	Chromosome_2
Dmagna008326	1.95313	66.0842	2675	6132661	6135336	0.0781941	Chromosome_2
Dmagna008350	1.95313	120.675	4785	6240240	6245025	0.0148641	Chromosome_2
Dmagna008370	1.95313	86.1967	5075	6318111	6323186	0.0421744	Chromosome_2
Dmagna008377	7.81253	74.7038	3260	6362575	6365835	0.0709322	Chromosome_2
Dmagna008378	1.95313	91.9432	3218	6367067	6370285	0.0347957	Chromosome_2
Dmagna008380	3.90627	318.928	6070	6378531	6384601	0.000179183	Chromosome_2
Dmagna008395	1.95313	135.042	13852	6440153	6454005	0.0102637	Chromosome_2
Dmagna008418	1.95313	152.281	7704	6518914	6526618	0.00654117	Chromosome_2
Dmagna008426	1.95313	80.4503	1953	6555809	6557762	0.0491323	Chromosome_2
Dmagna008430	1.95313	66.0842	3318	6569510	6572828	0.0781941	Chromosome_2
Dmagna008431	1.95313	123.549	7627	6572930	6580557	0.0141494	Chromosome_2
Dmagna008434	1.95313	160.901	9400	6589819	6599219	0.00515603	Chromosome_2
Dmagna008439	1.95313	80.4503	4513	6623452	6627965	0.0491323	Chromosome_2
Dmagna033925	1.95313	152.281	4293	6628128	6632421	0.00654117	Chromosome_2
Dmagna008451	1.95313	60.3377	1101	6688870	6689971	0.0926575	Chromosome_2
Dmagna008482	19.5313	137.915	10242	6841240	6851482	0.0287457	Chromosome_2
Dmagna008512	1.95313	112.056	3417	6983963	6987380	0.019702	Chromosome_2
Dmagna008516	3.90627	120.675	5436	6994885	7000321	0.0157117	Chromosome_2
Dmagna008536	1.95313	60.3377	2492	7081836	7084328	0.0926575	Chromosome_2
Dmagna008538	3.90627	80.4503	2255	7087664	7089919	0.0518583	Chromosome_2
Dmagna008543	1.95313	83.3235	4720	7115428	7120148	0.0455607	Chromosome_2
Dmagna008562	19.5313	112.056	1435	7177935	7179370	0.0592953	Chromosome_2
Dmagna008567	1.95313	71.8306	969	7199432	7200401	0.0646366	Chromosome_2
Dmagna008570	1.95313	83.3235	719	7209871	7210590	0.0455607	Chromosome_2
Dmagna008571	11.7188	114.929	852	7211954	7212806	0.0266217	Chromosome_2
Dmagna008577	1.95313	77.5771	1861	7240821	7242682	0.0537528	Chromosome_2
Dmagna008578	1.95313	89.07	3431	7242431	7245862	0.0380491	Chromosome_2
Dmagna008582	1.95313	89.07	662	7259256	7259918	0.0380491	Chromosome_2
Dmagna008583	1.95313	77.5771	712	7262172	7262884	0.0537528	Chromosome_2
Dmagna008585	11.7188	83.3235	800	7272006	7272806	0.0692953	Chromosome_2
Dmagna008595	1.95313	60.3377	511	7306289	7306800	0.0926575	Chromosome_2
Dmagna008600	1.95313	94.8164	806	7312919	7313725	0.0319851	Chromosome_2
Dmagna008605	19.5313	155.154	3550	7342836	7346386	0.0186712	Chromosome_2
Dmagna008620	1.95313	106.309	15785	7387110	7402895	0.0236098	Chromosome_2
Dmagna008651	1.95313	126.422	1220	7506463	7507683	0.0133843	Chromosome_2
Dmagna008664	1.95313	66.0842	3014	7574849	7577863	0.0781941	Chromosome_2
Dmagna008676	1.95313	86.1967	1766	7622190	7623956	0.0421744	Chromosome_2
Dmagna008698	7.81253	318.928	14566	7724704	7739270	0.000193276	Chromosome_2
Dmagna008700	1.95313	60.3377	1767	7752566	7754333	0.0926575	Chromosome_2
Dmagna008707	1.95313	63.2109	5116	7776394	7781510	0.0859795	Chromosome_2
Dmagna008734	1.95313	137.915	4288	7891648	7895936	0.00929334	Chromosome_2
Dmagna008772	3.90627	89.07	2544	8104207	8106751	0.0408174	Chromosome_2
Dmagna008774	7.81253	71.8306	1635	8108303	8109938	0.0797564	Chromosome_2
Dmagna008776	1.95313	117.802	2816	8115560	8118376	0.0162211	Chromosome_2
Dmagna008800	1.95313	66.0842	1456	8243586	8245042	0.0781941	Chromosome_2
Dmagna008803	1.95313	68.9574	3338	8250330	8253668	0.0702215	Chromosome_2
Dmagna008806	1.95313	60.3377	2493	8268992	8271485	0.0926575	Chromosome_2
Dmagna008815	3.90627	66.0842	1840	8299285	8301125	0.0845581	Chromosome_2
Dmagna008823	1.95313	94.8164	3739	8327730	8331469	0.0319851	Chromosome_2
Dmagna008837	1.95313	77.5771	3203	8386616	8389819	0.0537528	Chromosome_2
Dmagna008841	1.95313	60.3377	5767	8410137	8415904	0.0926575	Chromosome_2
Dmagna008845	3.90627	91.9432	12901	8430698	8443599	0.0367465	Chromosome_2
Dmagna008932	1.95313	135.042	1367	8760580	8761947	0.0102637	Chromosome_2
Dmagna008962	42.9689	189.633	3395	8875178	8878573	0.0643245	Chromosome_2
Dmagna009016	1.95313	66.0842	2422	9086726	9089148	0.0781941	Chromosome_2
Dmagna009019	1.95313	74.7038	4104	9096525	9100629	0.0598671	Chromosome_2
Dmagna009066	1.95313	109.183	1631	9204699	9206330	0.0211717	Chromosome_2
Dmagna009067	27.3439	158.027	5127	9206433	9211560	0.0406523	Chromosome_2
Dmagna009089	3.90627	63.2109	5040	9288053	9293093	0.090449	Chromosome_2
Dmagna009093	3.90627	94.8164	7629	9314756	9322385	0.0337608	Chromosome_2
Dmagna009134	144.532	2.87322	743	9546342	9547085	0.00824844	Chromosome_2
Dmagna009145	1.95313	63.2109	1204	9585331	9586535	0.0859795	Chromosome_2
Dmagna009182	15.6251	158.027	13923	9711688	9725611	0.0113066	Chromosome_2
Dmagna009186	1.95313	146.534	10407	9751816	9762223	0.00777733	Chromosome_2
Dmagna009188	1.95313	114.929	4125	9765781	9769906	0.0179384	Chromosome_2
Dmagna009197	1.95313	91.9432	5532	9790903	9796435	0.0347957	Chromosome_2
Dmagna009234	1.95313	77.5771	5290	9894799	9900089	0.0537528	Chromosome_2
Dmagna009237	1.95313	71.8306	8212	9908878	9917090	0.0646366	Chromosome_2
Dmagna009258	1.95313	155.154	5573	10019824	10025397	0.00595732	Chromosome_2
Dmagna009275	1.95313	83.3235	11372	10109814	10121186	0.0455607	Chromosome_2
Dmagna009407	1.95313	74.7038	3051	10490363	10493414	0.0598671	Chromosome_2
Dmagna009408	1.95313	152.281	7083	10493461	10500544	0.00654117	Chromosome_2
Dmagna009409	1.95313	175.267	2624	10501319	10503943	0.00352728	Chromosome_2
Dmagna009410	3.90627	60.3377	538	10505463	10506001	0.0987195	Chromosome_2
Dmagna009411	1.95313	186.76	1191	10506018	10507209	0.00271794	Chromosome_2
Dmagna009412	1.95313	103.436	1734	10507379	10509113	0.0251117	Chromosome_2
Dmagna009417	1.95313	120.675	3741	10518397	10522138	0.0148641	Chromosome_2
Dmagna009422	1.95313	80.4503	1529	10535080	10536609	0.0491323	Chromosome_2
Dmagna009424	3.90627	100.563	3278	10541047	10544325	0.0281236	Chromosome_2
Dmagna009436	1.95313	94.8164	1778	10593209	10594987	0.0319851	Chromosome_2
Dmagna009437	1.95313	298.815	7141	10595826	10602967	0.000231528	Chromosome_2
Dmagna009439	1.95313	114.929	4725	10606784	10611509	0.0179384	Chromosome_2
Dmagna009441	1.95313	103.436	3618	10615391	10619009	0.0251117	Chromosome_2
Dmagna009443	1.95313	74.7038	2513	10625433	10627946	0.0598671	Chromosome_2
Dmagna009447	11.7188	158.027	4125	10635217	10639342	0.00809946	Chromosome_2
Dmagna009456	1.95313	66.0842	1868	10660424	10662292	0.0781941	Chromosome_2
Dmagna009458	1.95313	94.8164	1710	10664715	10666425	0.0319851	Chromosome_2
Dmagna009459	1.95313	74.7038	735	10666831	10667566	0.0598671	Chromosome_2
Dmagna009464	42.9689	175.267	3443	10678388	10681831	0.0895269	Chromosome_2
Dmagna009469	1.95313	83.3235	3765	10710182	10713947	0.0455607	Chromosome_2
Dmagna009476	11.7188	117.802	7739	10736958	10744697	0.0245339	Chromosome_2
Dmagna009478	1.95313	126.422	8883	10757122	10766005	0.0133843	Chromosome_2
Dmagna009479	11.7188	80.4503	5347	10766769	10772116	0.0744856	Chromosome_2
Dmagna009491	1.95313	140.788	6228	10811188	10817416	0.00866318	Chromosome_2
Dmagna009493	1.95313	224.112	5019	10827897	10832916	0.00109724	Chromosome_2
Dmagna009500	1.95313	106.309	3696	10855558	10859254	0.0236098	Chromosome_2
Dmagna009505	1.95313	86.1967	4928	10875782	10880710	0.0421744	Chromosome_2
Dmagna009523	1.95313	66.0842	3442	10941380	10944822	0.0781941	Chromosome_2
Dmagna009524	1.95313	252.844	7703	10942385	10950088	0.000606	Chromosome_2
Dmagna009528	7.81253	103.436	2979	10957156	10960135	0.0295168	Chromosome_2
Dmagna009529	3.90627	109.183	2536	10960503	10963039	0.022722	Chromosome_2
Dmagna009531	1.95313	91.9432	2399	10964987	10967386	0.0347957	Chromosome_2
Dmagna009532	1.95313	114.929	2133	10967956	10970089	0.0179384	Chromosome_2
Dmagna009533	3.90627	100.563	3505	10970162	10973667	0.0281236	Chromosome_2
Dmagna009538	1.95313	60.3377	2719	10980085	10982804	0.0926575	Chromosome_2
Dmagna009541	1.95313	60.3377	7707	10987410	10995117	0.0926575	Chromosome_2
Dmagna009545	1.95313	97.6896	2133	11011990	11014123	0.0291001	Chromosome_2
Dmagna009546	1.95313	112.056	2385	11014389	11016774	0.019702	Chromosome_2
Dmagna009548	1.95313	94.8164	1416	11019505	11020921	0.0319851	Chromosome_2
Dmagna009550	1.95313	74.7038	1202	11023033	11024235	0.0598671	Chromosome_2
Dmagna009553	1.95313	169.52	11655	11032058	11043713	0.00428428	Chromosome_2
Dmagna009555	1.95313	203.999	9477	11047803	11057280	0.00178176	Chromosome_2
Dmagna009567	1.95313	74.7038	1858	11082621	11084479	0.0598671	Chromosome_2
Dmagna009568	1.95313	137.915	3580	11084976	11088556	0.00929334	Chromosome_2
Dmagna009570	1.95313	68.9574	2868	11094120	11096988	0.0702215	Chromosome_2
Dmagna009572	1.95313	66.0842	1727	11098631	11100358	0.0781941	Chromosome_2
Dmagna009578	1.95313	63.2109	1505	11107036	11108541	0.0859795	Chromosome_2
Dmagna009579	1.95313	97.6896	2161	11109197	11111358	0.0291001	Chromosome_2
Dmagna009580	1.95313	63.2109	2655	11111846	11114501	0.0859795	Chromosome_2
Dmagna009584	1.95313	66.0842	1930	11121800	11123730	0.0781941	Chromosome_2
Dmagna009586	1.95313	235.604	2350	11125172	11127522	0.000859674	Chromosome_2
Dmagna009587	1.95313	132.168	2157	11128284	11130441	0.0112805	Chromosome_2
Dmagna009588	1.95313	80.4503	1892	11130768	11132660	0.0491323	Chromosome_2
Dmagna009589	1.95313	71.8306	2176	11133453	11135629	0.0646366	Chromosome_2
Dmagna009591	1.95313	155.154	3655	11138497	11142152	0.00595732	Chromosome_2
Dmagna009593	1.95313	97.6896	2620	11143013	11145633	0.0291001	Chromosome_2
Dmagna009594	1.95313	143.661	4468	11146202	11150670	0.00824441	Chromosome_2
Dmagna009599	1.95313	281.576	20095	11171717	11191812	0.000348299	Chromosome_2
Dmagna009600	1.95313	63.2109	3104	11200158	11203262	0.0859795	Chromosome_2
Dmagna009603	1.95313	160.901	10792	11206533	11217325	0.00515603	Chromosome_2
Dmagna009604	15.6251	241.351	14541	11218112	11232653	0.00133884	Chromosome_2
Dmagna009620	1.95313	137.915	10714	11289442	11300156	0.00929334	Chromosome_2
Dmagna009627	1.95313	86.1967	2363	11314959	11317322	0.0421744	Chromosome_2
Dmagna009629	1.95313	83.3235	4194	11319615	11323809	0.0455607	Chromosome_2
Dmagna009630	1.95313	172.393	2656	11324144	11326800	0.00387155	Chromosome_2
Dmagna009632	1.95313	80.4503	3913	11328731	11332644	0.0491323	Chromosome_2
Dmagna009639	3.90627	89.07	2373	11351297	11353670	0.0408174	Chromosome_2
Dmagna009641	1.95313	89.07	3796	11355486	11359282	0.0380491	Chromosome_2
Dmagna009643	1.95313	68.9574	3482	11362659	11366141	0.0702215	Chromosome_2
Dmagna009644	1.95313	77.5771	4757	11367883	11372640	0.0537528	Chromosome_2
Dmagna009648	15.6251	226.985	10566	11383728	11394294	0.00187437	Chromosome_2
Dmagna009694	11.7188	86.1967	4915	11556643	11561558	0.064238	Chromosome_2
Dmagna009696	3.90627	80.4503	4043	11573782	11577825	0.0518583	Chromosome_2
Dmagna009698	1.95313	135.042	2860	11581178	11584038	0.0102637	Chromosome_2
Dmagna033934	1.95313	91.9432	2383	11724843	11727226	0.0347957	Chromosome_2
Dmagna009775	66.4065	396.505	3071	11810854	11813925	0.0282565	Chromosome_2
Dmagna009844	1.95313	60.3377	2159	12061367	12063526	0.0926575	Chromosome_2
Dmagna009930	74.219	8.61967	1491	12361090	12362581	0.0753151	Chromosome_2
Dmagna009932	113.282	22.9858	1608	12365458	12367066	0.0729696	Chromosome_2
Dmagna010062	1.95313	66.0842	2643	12923174	12925817	0.0781941	Chromosome_2
Dmagna010164	15.6251	89.07	5047	13306677	13311724	0.0823535	Chromosome_2
Dmagna033936	23.4376	244.224	8052	13433265	13441317	0.00412925	Chromosome_2
Dmagna010207	1.95313	123.549	2072	13445576	13447648	0.0141494	Chromosome_2
Dmagna010208	1.95313	80.4503	2776	13448060	13450836	0.0491323	Chromosome_2
Dmagna010234	3.90627	215.492	2830	13515317	13518147	0.00140125	Chromosome_2
Dmagna010235	1.95313	74.7038	2853	13518412	13521265	0.0598671	Chromosome_2
Dmagna010238	3.90627	155.154	3151	13533146	13536297	0.00635595	Chromosome_2
Dmagna010259	1.95313	83.3235	2068	13612279	13614347	0.0455607	Chromosome_2
Dmagna010292	1.95313	83.3235	5349	13751869	13757218	0.0455607	Chromosome_2
Dmagna010294	1.95313	232.731	13897	13763417	13777314	0.000926112	Chromosome_2
Dmagna010296	1.95313	66.0842	2995	13781731	13784726	0.0781941	Chromosome_2
Dmagna010298	3.90627	80.4503	4407	13786394	13790801	0.0518583	Chromosome_2
Dmagna010301	1.95313	74.7038	5577	13795313	13800890	0.0598671	Chromosome_2
Dmagna010303	3.90627	91.9432	2231	13802095	13804326	0.0367465	Chromosome_2
Dmagna010305	1.95313	89.07	2031	13808089	13810120	0.0380491	Chromosome_2
Dmagna010306	1.95313	77.5771	2512	13810970	13813482	0.0537528	Chromosome_2
Dmagna010309	1.95313	94.8164	7684	13817036	13824720	0.0319851	Chromosome_2
Dmagna010310	1.95313	60.3377	2710	13825015	13827725	0.0926575	Chromosome_2
Dmagna010366	1.95313	103.436	5931	14051666	14057597	0.0251117	Chromosome_2
Dmagna010373	1.95313	74.7038	3337	14107179	14110516	0.0598671	Chromosome_2
Dmagna010378	3.90627	80.4503	1407	14132680	14134087	0.0518583	Chromosome_2
Dmagna010380	1.95313	126.422	6810	14144415	14151225	0.0133843	Chromosome_2
Dmagna010381	15.6251	83.3235	2191	14151467	14153658	0.0949849	Chromosome_2
Dmagna010383	15.6251	126.422	3560	14155789	14159349	0.0272398	Chromosome_2
Dmagna010384	1.95313	60.3377	3107	14160644	14163751	0.0926575	Chromosome_2
Dmagna010397	1.95313	287.322	1113	14198367	14199480	0.000318099	Chromosome_2
Dmagna010409	1.95313	178.14	8526	14234993	14243519	0.00331387	Chromosome_2
Dmagna010464	1.95313	112.056	5811	14440104	14445915	0.019702	Chromosome_2
Dmagna010465	1.95313	178.14	4789	14447123	14451912	0.00331387	Chromosome_2
Dmagna010472	11.7188	189.633	16602	14479919	14496521	0.00336823	Chromosome_2
Dmagna010479	1.95313	146.534	4798	14543137	14547935	0.00777733	Chromosome_2
Dmagna010480	1.95313	71.8306	4470	14549501	14553971	0.0646366	Chromosome_2
Dmagna010483	11.7188	94.8164	5699	14558860	14564559	0.0494443	Chromosome_2
Dmagna010521	1.95313	86.1967	1458	68914	70372	0.0421744	Chromosome_20
Dmagna010734	82.0316	8.61967	1702	68051	69753	0.060298	Chromosome_3
Dmagna011081	3.90627	106.309	3324	1605121	1608445	0.0246004	Chromosome_3
Dmagna011182	3.90627	89.07	4000	2088234	2092234	0.0408174	Chromosome_3
Dmagna011188	1.95313	74.7038	3477	2103931	2107408	0.0598671	Chromosome_3
Dmagna011191	1.95313	100.563	6605	2110473	2117078	0.0268271	Chromosome_3
Dmagna011281	1.95313	80.4503	1242	2442054	2443296	0.0491323	Chromosome_3
Dmagna011282	85.9378	347.66	11704	2445814	2457518	0.0818563	Chromosome_3
Dmagna011437	1.95313	114.929	5026	3162977	3168003	0.0179384	Chromosome_3
Dmagna011506	1.95313	66.0842	2560	3508241	3510801	0.0781941	Chromosome_3
Dmagna011891	1.95313	77.5771	7529	5052574	5060103	0.0537528	Chromosome_3
Dmagna011897	1.95313	126.422	4971	5087152	5092123	0.0133843	Chromosome_3
Dmagna011901	1.95313	63.2109	2699	5105014	5107713	0.0859795	Chromosome_3
Dmagna011902	1.95313	86.1967	4535	5107849	5112384	0.0421744	Chromosome_3
Dmagna011909	1.95313	80.4503	2238	5144094	5146332	0.0491323	Chromosome_3
Dmagna012096	1.95313	112.056	3982	5883663	5887645	0.019702	Chromosome_3
Dmagna012246	78.1253	11.4929	2405	6416639	6419044	0.0783713	Chromosome_3
Dmagna012247	70.3128	1.43661	1208	6419589	6420797	0.0659996	Chromosome_3
Dmagna012269	3.90627	74.7038	11777	6528423	6540200	0.0625186	Chromosome_3
Dmagna012291	1.95313	60.3377	4096	6631972	6636068	0.0926575	Chromosome_3
Dmagna012414	1.95313	117.802	1389	7183986	7185375	0.0162211	Chromosome_3
Dmagna012416	3.90627	229.858	5776	7186850	7192626	0.0010308	Chromosome_3
Dmagna012496	7.81253	68.9574	2700	7460678	7463378	0.0877572	Chromosome_3
Dmagna012520	1.95313	63.2109	2761	7565679	7568440	0.0859795	Chromosome_3
Dmagna012523	1.95313	172.393	3234	7583343	7586577	0.00387155	Chromosome_3
Dmagna012524	1.95313	192.506	2815	7586702	7589517	0.00233944	Chromosome_3
Dmagna012525	1.95313	83.3235	3292	7592160	7595452	0.0455607	Chromosome_3
Dmagna012527	1.95313	195.379	5283	7599223	7604506	0.00215019	Chromosome_3
Dmagna012528	3.90627	103.436	2202	7605508	7607710	0.0261586	Chromosome_3
Dmagna012530	1.95313	114.929	2309	7610183	7612492	0.0179384	Chromosome_3
Dmagna012543	3.90627	77.5771	4851	7666030	7670881	0.0581679	Chromosome_3
Dmagna012553	62.5002	5.74645	1495	7709750	7711245	0.0980532	Chromosome_3
Dmagna012565	46.8752	241.351	2910	7741928	7744838	0.044852	Chromosome_3
Dmagna012566	1.95313	94.8164	1493	7745006	7746499	0.0319851	Chromosome_3
Dmagna012591	113.282	17.2393	3145	7827377	7830522	0.044248	Chromosome_3
Dmagna012612	148.438	28.7322	5034	7901087	7906121	0.0538796	Chromosome_3
Dmagna012639	1.95313	100.563	4008	8046403	8050411	0.0268271	Chromosome_3
Dmagna012753	1.95313	215.492	6983	8542828	8549811	0.00132877	Chromosome_3
Dmagna012830	3.90627	97.6896	1049	8870138	8871187	0.0313731	Chromosome_3
Dmagna012831	1.95313	63.2109	602	8871444	8872046	0.0859795	Chromosome_3
Dmagna012832	117.188	8.61967	2287	8878346	8880633	0.020765	Chromosome_3
Dmagna012869	78.1253	5.74645	3039	9055857	9058896	0.0602496	Chromosome_3
Dmagna012870	117.188	17.2393	2585	9058920	9061505	0.0401047	Chromosome_3
Dmagna013023	62.5002	2.87322	1757	9826763	9828520	0.088943	Chromosome_3
Dmagna013150	3.90627	71.8306	1733	10227345	10229078	0.0679122	Chromosome_3
Dmagna013280	74.219	1.43661	498	10811012	10811510	0.0598248	Chromosome_3
Dmagna013358	3.90627	137.915	1497	11116845	11118342	0.00988927	Chromosome_3
Dmagna013681	109.375	20.1126	2882	12310839	12313721	0.0673767	Chromosome_3
Dmagna013715	85.9378	11.4929	1909	12554520	12556429	0.0636722	Chromosome_3
Dmagna013730	3.90627	77.5771	2519	12659062	12661581	0.0581679	Chromosome_3
Dmagna013744	7.81253	77.5771	1155	12749950	12751105	0.0651681	Chromosome_3
Dmagna013746	3.90627	255.717	4269	12759596	12763865	0.000601973	Chromosome_3
Dmagna013755	3.90627	83.3235	5079	12794770	12799849	0.0477954	Chromosome_3
Dmagna013756	7.81253	224.112	3231	12800735	12803966	0.00124421	Chromosome_3
Dmagna013779	1.95313	106.309	1694	12869033	12870727	0.0236098	Chromosome_3
Dmagna013786	1.95313	60.3377	3566	12890849	12894415	0.0926575	Chromosome_3
Dmagna013790	1.95313	74.7038	1531	12912798	12914329	0.0598671	Chromosome_3
Dmagna013793	3.90627	83.3235	1623	12919158	12920781	0.0477954	Chromosome_3
Dmagna013813	1.95313	114.929	5227	12978486	12983713	0.0179384	Chromosome_3
Dmagna013894	1.95313	186.76	14958	13251703	13266661	0.00271794	Chromosome_3
Dmagna013909	3.90627	63.2109	2048	13313978	13316026	0.090449	Chromosome_3
Dmagna013927	3.90627	60.3377	4658	13380896	13385554	0.0987195	Chromosome_3
Dmagna014072	1.95313	74.7038	832	50604	51436	0.0598671	Chromosome_32
Dmagna014200	11.7188	80.4503	1472	15887	17359	0.0744856	Chromosome_4
Dmagna014299	1.95313	60.3377	5304	284799	290103	0.0926575	Chromosome_4
Dmagna014304	1.95313	60.3377	3681	306362	310043	0.0926575	Chromosome_4
Dmagna014435	140.626	1.43661	1381	682605	683986	0.0085907	Chromosome_4
Dmagna014439	281.251	51.718	3105	689569	692674	0.0394423	Chromosome_4
Dmagna014636	363.283	83.3235	8170	1266237	1274407	0.0616408	Chromosome_4
Dmagna014638	289.064	34.4787	7808	1292989	1300797	0.00849003	Chromosome_4
Dmagna014652	148.438	34.4787	3278	1353322	1356600	0.0768734	Chromosome_4
Dmagna014769	70.3128	8.61967	1613	1616649	1618262	0.088333	Chromosome_4
Dmagna014809	66.4065	1.43661	1090	1766596	1767686	0.0748842	Chromosome_4
Dmagna014845	70.3128	5.74645	1848	1903251	1905099	0.0769036	Chromosome_4
Dmagna014871	300.782	28.7322	1856	1994789	1996645	0.00325549	Chromosome_4
Dmagna014988	1.95313	60.3377	640	2498247	2498887	0.0926575	Chromosome_4
Dmagna015114	7.81253	68.9574	1326	3101642	3102968	0.0877572	Chromosome_4
Dmagna015138	7.81253	137.915	733	3206258	3206991	0.011363	Chromosome_4
Dmagna015482	1.95313	112.056	1755	4709623	4711378	0.019702	Chromosome_4
Dmagna015524	82.0316	8.61967	1476	4906849	4908325	0.060298	Chromosome_4
Dmagna015549	85.9378	17.2393	844	5010142	5010986	0.0964345	Chromosome_4
Dmagna015570	136.719	31.6055	1872	5130886	5132758	0.0808718	Chromosome_4
Dmagna015574	70.3128	2.87322	528	5139998	5140526	0.0692571	Chromosome_4
Dmagna015594	74.219	11.4929	5803	5199383	5205186	0.0928126	Chromosome_4
Dmagna015611	128.907	20.1126	2368	5279441	5281809	0.0394725	Chromosome_4
Dmagna015619	85.9378	8.61967	2359	5302523	5304882	0.0519247	Chromosome_4
Dmagna015711	15.6251	293.069	1625	5712078	5713703	0.000442923	Chromosome_4
Dmagna015835	19.5313	97.6896	1430	6149193	6150623	0.083638	Chromosome_4
Dmagna015923	23.4376	135.042	940	6568997	6569937	0.0469962	Chromosome_4
Dmagna015964	1.95313	63.2109	1578	6762072	6763650	0.0859795	Chromosome_4
Dmagna016012	70.3128	8.61967	1978	6930018	6931996	0.088333	Chromosome_4
Dmagna016025	136.719	11.4929	2591	6976387	6978978	0.0143225	Chromosome_4
Dmagna016089	85.9378	5.74645	654	7204012	7204666	0.0467304	Chromosome_4
Dmagna016129	70.3128	8.61967	2329	7360164	7362493	0.088333	Chromosome_4
Dmagna016143	62.5002	1.43661	3120	7401136	7404256	0.0864747	Chromosome_4
Dmagna016215	105.469	8.61967	640	7764391	7765031	0.0283531	Chromosome_4
Dmagna016234	1.95313	114.929	650	7839884	7840534	0.0179384	Chromosome_4
Dmagna016316	1.95313	137.915	717	8245639	8246356	0.00929334	Chromosome_4
Dmagna016333	1.95313	68.9574	493	8312821	8313314	0.0702215	Chromosome_4
Dmagna016597	7.81253	132.168	3427	9259080	9262507	0.0134488	Chromosome_4
Dmagna016611	1.95313	71.8306	1189	9302623	9303812	0.0646366	Chromosome_4
Dmagna016618	3.90627	123.549	2208	9319790	9321998	0.014548	Chromosome_4
Dmagna016754	1.95313	71.8306	2689	9780498	9783187	0.0646366	Chromosome_4
Dmagna016854	113.282	17.2393	2956	10079571	10082527	0.044248	Chromosome_4
Dmagna016915	3.90627	226.985	2847	10325366	10328213	0.00108718	Chromosome_4
Dmagna017116	3.90627	91.9432	3778	11088789	11092567	0.0367465	Chromosome_4
Dmagna017122	7.81253	89.07	3999	11104480	11108479	0.0460197	Chromosome_4
Dmagna017269	1.95313	106.309	6325	11762819	11769144	0.0236098	Chromosome_4
Dmagna017275	3.90627	109.183	6855	11800152	11807007	0.022722	Chromosome_4
Dmagna017279	1.95313	91.9432	3920	11817948	11821868	0.0347957	Chromosome_4
Dmagna017286	3.90627	137.915	6195	11831960	11838155	0.00988927	Chromosome_4
Dmagna017289	3.90627	66.0842	2193	11841088	11843281	0.0845581	Chromosome_4
Dmagna017291	11.7188	183.886	9533	11857598	11867131	0.00388967	Chromosome_4
Dmagna017299	7.81253	126.422	8167	11886619	11894786	0.0149748	Chromosome_4
Dmagna017307	1.95313	66.0842	563	11921841	11922404	0.0781941	Chromosome_4
Dmagna017540	593.752	68.9574	7449	12995054	13002503	0.00703443	Chromosome_4
Dmagna017606	74.219	5.74645	1259	13309769	13311028	0.0665794	Chromosome_4
Dmagna017607	132.813	17.2393	3045	13311648	13314693	0.0258788	Chromosome_4
Dmagna017648	1.95313	63.2109	2073	13351162	13353235	0.0859795	Chromosome_4
Dmagna017652	70.3128	2.87322	679	13360452	13361131	0.0692571	Chromosome_4
Dmagna017655	125	28.7322	1449	13366971	13368420	0.0833441	Chromosome_4
Dmagna017657	121.094	25.859	3019	13371987	13375006	0.0724341	Chromosome_4
Dmagna017735	78.1253	5.74645	3342	13668811	13672153	0.0602496	Chromosome_4
Dmagna017825	74.219	11.4929	1574	41923	43497	0.0928126	Chromosome_46
Dmagna017898	3.90627	89.07	2962	48939	51901	0.0408174	Chromosome_5
Dmagna017906	1.95313	114.929	11462	70317	81779	0.0179384	Chromosome_5
Dmagna017933	1.95313	91.9432	7388	155417	162805	0.0347957	Chromosome_5
Dmagna017961	1.95313	203.999	5670	237204	242874	0.00178176	Chromosome_5
Dmagna017963	1.95313	109.183	3867	245995	249862	0.0211717	Chromosome_5
Dmagna017964	1.95313	80.4503	2170	250251	252421	0.0491323	Chromosome_5
Dmagna017973	1.95313	100.563	1898	285348	287246	0.0268271	Chromosome_5
Dmagna017993	1.95313	89.07	5138	348170	353308	0.0380491	Chromosome_5
Dmagna018002	1.95313	63.2109	4610	371419	376029	0.0859795	Chromosome_5
Dmagna018012	1.95313	71.8306	3412	401160	404572	0.0646366	Chromosome_5
Dmagna018013	1.95313	63.2109	2670	405160	407830	0.0859795	Chromosome_5
Dmagna018020	1.95313	71.8306	2803	419124	421927	0.0646366	Chromosome_5
Dmagna018024	1.95313	71.8306	1987	429628	431615	0.0646366	Chromosome_5
Dmagna018025	1.95313	247.097	3083	432372	435455	0.000674451	Chromosome_5
Dmagna018027	1.95313	272.956	2929	437551	440480	0.000430844	Chromosome_5
Dmagna018030	1.95313	117.802	1635	445999	447634	0.0162211	Chromosome_5
Dmagna018031	1.95313	71.8306	1500	447764	449264	0.0646366	Chromosome_5
Dmagna018037	1.95313	106.309	1373	459743	461116	0.0236098	Chromosome_5
Dmagna018038	1.95313	149.408	2436	461386	463822	0.00720958	Chromosome_5
Dmagna018043	1.95313	68.9574	2400	471707	474107	0.0702215	Chromosome_5
Dmagna018051	1.95313	77.5771	1507	488191	489698	0.0537528	Chromosome_5
Dmagna018052	1.95313	68.9574	476	489653	490129	0.0702215	Chromosome_5
Dmagna018053	3.90627	152.281	1001	490546	491547	0.00696396	Chromosome_5
Dmagna018079	1.95313	74.7038	1476	540796	542272	0.0598671	Chromosome_5
Dmagna018085	3.90627	77.5771	2993	553386	556379	0.0581679	Chromosome_5
Dmagna018092	1.95313	100.563	1638	568306	569944	0.0268271	Chromosome_5
Dmagna018107	1.95313	112.056	11161	604808	615969	0.019702	Chromosome_5
Dmagna018112	1.95313	66.0842	2300	624972	627272	0.0781941	Chromosome_5
Dmagna018113	1.95313	63.2109	1249	627330	628579	0.0859795	Chromosome_5
Dmagna018142	82.0316	11.4929	4211	717283	721494	0.070606	Chromosome_5
Dmagna018160	1.95313	100.563	3505	769826	773331	0.0268271	Chromosome_5
Dmagna018167	1.95313	77.5771	2287	804926	807213	0.0537528	Chromosome_5
Dmagna018168	1.95313	74.7038	2264	807570	809834	0.0598671	Chromosome_5
Dmagna018173	1.95313	137.915	7306	823434	830740	0.00929334	Chromosome_5
Dmagna018175	1.95313	94.8164	2999	833252	836251	0.0319851	Chromosome_5
Dmagna018180	1.95313	155.154	4397	842800	847197	0.00595732	Chromosome_5
Dmagna018183	1.95313	60.3377	3065	852896	855961	0.0926575	Chromosome_5
Dmagna018185	1.95313	83.3235	2842	864726	867568	0.0455607	Chromosome_5
Dmagna018186	1.95313	112.056	6276	867625	873901	0.019702	Chromosome_5
Dmagna018194	1.95313	71.8306	3459	886996	890455	0.0646366	Chromosome_5
Dmagna018195	3.90627	71.8306	2480	892931	895411	0.0679122	Chromosome_5
Dmagna018197	1.95313	86.1967	1702	898261	899963	0.0421744	Chromosome_5
Dmagna018200	1.95313	132.168	6475	913642	920117	0.0112805	Chromosome_5
Dmagna018207	11.7188	166.647	9880	935140	945020	0.00609422	Chromosome_5
Dmagna018208	1.95313	106.309	4969	946533	951502	0.0236098	Chromosome_5
Dmagna018212	1.95313	132.168	3001	961698	964699	0.0112805	Chromosome_5
Dmagna018214	3.90627	224.112	2956	969357	972313	0.00112945	Chromosome_5
Dmagna018215	1.95313	201.126	2945	972365	975310	0.00188846	Chromosome_5
Dmagna018216	1.95313	68.9574	1582	975424	977006	0.0702215	Chromosome_5
Dmagna018217	1.95313	83.3235	1968	977183	979151	0.0455607	Chromosome_5
Dmagna018220	1.95313	60.3377	2941	983696	986637	0.0926575	Chromosome_5
Dmagna018235	1.95313	103.436	1634	1027531	1029165	0.0251117	Chromosome_5
Dmagna018236	1.95313	80.4503	1386	1029375	1030761	0.0491323	Chromosome_5
Dmagna018238	1.95313	66.0842	1951	1034459	1036410	0.0781941	Chromosome_5
Dmagna018239	1.95313	117.802	2336	1035974	1038310	0.0162211	Chromosome_5
Dmagna018240	1.95313	195.379	2776	1038599	1041375	0.00215019	Chromosome_5
Dmagna018244	1.95313	60.3377	1011	1043528	1044539	0.0926575	Chromosome_5
Dmagna018245	1.95313	66.0842	1245	1045616	1046861	0.0781941	Chromosome_5
Dmagna018249	1.95313	83.3235	1778	1057038	1058816	0.0455607	Chromosome_5
Dmagna018253	1.95313	60.3377	2320	1067411	1069731	0.0926575	Chromosome_5
Dmagna018255	1.95313	77.5771	1514	1072225	1073739	0.0537528	Chromosome_5
Dmagna018259	1.95313	71.8306	2851	1077993	1080844	0.0646366	Chromosome_5
Dmagna018260	1.95313	178.14	6265	1081286	1087551	0.00331387	Chromosome_5
Dmagna018263	1.95313	172.393	7510	1097743	1105253	0.00387155	Chromosome_5
Dmagna018264	7.81253	71.8306	4207	1106279	1110486	0.0797564	Chromosome_5
Dmagna018266	1.95313	80.4503	2086	1113395	1115481	0.0491323	Chromosome_5
Dmagna018268	1.95313	103.436	2043	1116307	1118350	0.0251117	Chromosome_5
Dmagna018269	1.95313	120.675	3886	1119195	1123081	0.0148641	Chromosome_5
Dmagna018278	1.95313	103.436	3864	1143314	1147178	0.0251117	Chromosome_5
Dmagna018279	1.95313	86.1967	1509	1147861	1149370	0.0421744	Chromosome_5
Dmagna018284	1.95313	66.0842	1103	1161520	1162623	0.0781941	Chromosome_5
Dmagna018293	1.95313	63.2109	2665	1183625	1186290	0.0859795	Chromosome_5
Dmagna018294	1.95313	112.056	9005	1186714	1195719	0.019702	Chromosome_5
Dmagna018296	1.95313	123.549	4100	1195758	1199858	0.0141494	Chromosome_5
Dmagna018297	1.95313	117.802	5299	1200981	1206280	0.0162211	Chromosome_5
Dmagna018302	3.90627	313.181	12214	1215947	1228161	0.000193276	Chromosome_5
Dmagna018306	1.95313	60.3377	4802	1232574	1237376	0.0926575	Chromosome_5
Dmagna018312	1.95313	66.0842	1136	1246205	1247341	0.0781941	Chromosome_5
Dmagna018320	1.95313	86.1967	2095	1257338	1259433	0.0421744	Chromosome_5
Dmagna018327	1.95313	66.0842	3204	1276865	1280069	0.0781941	Chromosome_5
Dmagna018329	11.7188	181.013	8387	1282321	1290708	0.00426817	Chromosome_5
Dmagna033995	1.95313	123.549	4718	1306782	1311500	0.0141494	Chromosome_5
Dmagna018333	1.95313	60.3377	1559	1316271	1317830	0.0926575	Chromosome_5
Dmagna018338	1.95313	60.3377	1387	1326620	1328007	0.0926575	Chromosome_5
Dmagna018339	1.95313	63.2109	1478	1328834	1330312	0.0859795	Chromosome_5
Dmagna018340	1.95313	77.5771	1140	1330936	1332076	0.0537528	Chromosome_5
Dmagna018346	1.95313	94.8164	1480	1341482	1342962	0.0319851	Chromosome_5
Dmagna018354	1.95313	132.168	9485	1370822	1380307	0.0112805	Chromosome_5
Dmagna018360	3.90627	71.8306	2349	1396369	1398718	0.0679122	Chromosome_5
Dmagna018377	3.90627	60.3377	1709	1451987	1453696	0.0987195	Chromosome_5
Dmagna018495	7.81253	66.0842	5767	1840798	1846565	0.0942762	Chromosome_5
Dmagna018507	1.95313	86.1967	3431	1900572	1904003	0.0421744	Chromosome_5
Dmagna018513	1.95313	80.4503	4641	1922725	1927366	0.0491323	Chromosome_5
Dmagna018514	1.95313	83.3235	4453	1930383	1934836	0.0455607	Chromosome_5
Dmagna018522	1.95313	89.07	5601	1948445	1954046	0.0380491	Chromosome_5
Dmagna018523	3.90627	66.0842	3186	1954711	1957897	0.0845581	Chromosome_5
Dmagna018544	1.95313	114.929	2180	2053004	2055184	0.0179384	Chromosome_5
Dmagna018545	1.95313	66.0842	989	2055265	2056254	0.0781941	Chromosome_5
Dmagna018601	1.95313	60.3377	2204	2265800	2268004	0.0926575	Chromosome_5
Dmagna018603	1.95313	186.76	3542	2273226	2276768	0.00271794	Chromosome_5
Dmagna018606	1.95313	68.9574	3544	2280398	2283942	0.0702215	Chromosome_5
Dmagna018607	1.95313	100.563	3939	2284036	2287975	0.0268271	Chromosome_5
Dmagna018625	1.95313	132.168	2899	2359225	2362124	0.0112805	Chromosome_5
Dmagna018632	3.90627	60.3377	5054	2385510	2390564	0.0987195	Chromosome_5
Dmagna018640	3.90627	109.183	3410	2406030	2409440	0.022722	Chromosome_5
Dmagna018641	1.95313	347.66	4212	2410181	2414393	9.46245e-05	Chromosome_5
Dmagna018659	1.95313	100.563	2471	2486136	2488607	0.0268271	Chromosome_5
Dmagna018660	1.95313	71.8306	1895	2489853	2491748	0.0646366	Chromosome_5
Dmagna018665	1.95313	80.4503	5925	2502476	2508401	0.0491323	Chromosome_5
Dmagna018667	7.81253	166.647	3326	2514665	2517991	0.00518422	Chromosome_5
Dmagna018688	1.95313	66.0842	3861	2593004	2596865	0.0781941	Chromosome_5
Dmagna018722	1.95313	117.802	3216	2697826	2701042	0.0162211	Chromosome_5
Dmagna018741	3.90627	158.027	3377	2822728	2826105	0.00582243	Chromosome_5
Dmagna018755	1.95313	112.056	2046	2865642	2867688	0.019702	Chromosome_5
Dmagna018767	1.95313	152.281	1660	2936843	2938503	0.00654117	Chromosome_5
Dmagna018768	1.95313	94.8164	1600	2939323	2940923	0.0319851	Chromosome_5
Dmagna018770	1.95313	80.4503	1822	2944928	2946750	0.0491323	Chromosome_5
Dmagna018886	117.188	22.9858	2421	3380789	3383210	0.0686511	Chromosome_5
Dmagna018928	1.95313	129.295	6819	3555721	3562540	0.0123797	Chromosome_5
Dmagna018930	3.90627	66.0842	1668	3575828	3577496	0.0845581	Chromosome_5
Dmagna018939	1.95313	89.07	2064	3599694	3601758	0.0380491	Chromosome_5
Dmagna018940	1.95313	94.8164	1643	3602081	3603724	0.0319851	Chromosome_5
Dmagna018942	7.81253	181.013	4042	3604592	3608634	0.00353735	Chromosome_5
Dmagna018945	1.95313	60.3377	2080	3622608	3624688	0.0926575	Chromosome_5
Dmagna018946	1.95313	74.7038	1509	3626106	3627615	0.0598671	Chromosome_5
Dmagna018980	1.95313	60.3377	2330	3739357	3741687	0.0926575	Chromosome_5
Dmagna018981	1.95313	60.3377	2304	3743404	3745708	0.0926575	Chromosome_5
Dmagna018986	1.95313	83.3235	2296	3755615	3757911	0.0455607	Chromosome_5
Dmagna018988	1.95313	77.5771	1167	3760683	3761850	0.0537528	Chromosome_5
Dmagna019019	1.95313	71.8306	1288	3891133	3892421	0.0646366	Chromosome_5
Dmagna019021	1.95313	91.9432	1867	3895082	3896949	0.0347957	Chromosome_5
Dmagna019030	1.95313	89.07	3535	3912840	3916375	0.0380491	Chromosome_5
Dmagna019032	1.95313	120.675	1054	3919146	3920200	0.0148641	Chromosome_5
Dmagna019051	261.72	34.4787	1620	3973611	3975231	0.0133219	Chromosome_5
Dmagna019072	58.594	232.731	8517	4020944	4029461	0.0892309	Chromosome_5
Dmagna019087	1.95313	86.1967	2463	4068226	4070689	0.0421744	Chromosome_5
Dmagna019234	1.95313	241.351	3580	4381420	4385000	0.000754983	Chromosome_5
Dmagna019236	19.5313	224.112	3916	4386623	4390539	0.00353131	Chromosome_5
Dmagna019342	277.345	54.5913	5425	4614587	4620012	0.0450111	Chromosome_5
Dmagna019363	121.094	11.4929	3032	4677698	4680730	0.0218683	Chromosome_5
Dmagna019403	1.95313	68.9574	1870	4787823	4789693	0.0702215	Chromosome_5
Dmagna019405	1.95313	83.3235	1659	4792710	4794369	0.0455607	Chromosome_5
Dmagna019461	238.282	34.4787	4001	4949598	4953599	0.0181921	Chromosome_5
Dmagna019462	207.032	28.7322	1643	4954875	4956518	0.0172579	Chromosome_5
Dmagna019463	117.188	20.1126	1122	4957542	4958664	0.0524844	Chromosome_5
Dmagna019464	109.375	8.61967	1111	4961070	4962181	0.0258869	Chromosome_5
Dmagna019486	179.688	40.2251	9114	5022878	5031992	0.0646004	Chromosome_5
Dmagna019496	62.5002	1.43661	789	5059321	5060110	0.0864747	Chromosome_5
Dmagna019516	109.375	8.61967	1909	5143023	5144932	0.0258869	Chromosome_5
Dmagna019517	85.9378	14.3661	1612	5154883	5156495	0.0799175	Chromosome_5
Dmagna019560	62.5002	2.87322	2855	5316491	5319346	0.088943	Chromosome_5
Dmagna019592	152.344	37.3519	3540	5437955	5441495	0.0939622	Chromosome_5
Dmagna019595	62.5002	5.74645	912	5444199	5445111	0.0980532	Chromosome_5
Dmagna019647	11.7188	137.915	1711	5670468	5672179	0.0140004	Chromosome_5
Dmagna019700	78.1253	1.43661	1452	5823172	5824624	0.0516026	Chromosome_5
Dmagna019726	1.95313	103.436	4839	5910804	5915643	0.0251117	Chromosome_5
Dmagna019746	101.563	20.1126	3761	5982177	5985938	0.0801913	Chromosome_5
Dmagna019756	11.7188	80.4503	990	6020277	6021267	0.0744856	Chromosome_5
Dmagna019758	15.6251	106.309	6391	6027548	6033939	0.0471291	Chromosome_5
Dmagna019785	1.95313	77.5771	2764	6156869	6159633	0.0537528	Chromosome_5
Dmagna019807	39.0627	155.154	10689	6255660	6266349	0.0984196	Chromosome_5
Dmagna019809	109.375	11.4929	4728	6275265	6279993	0.0303765	Chromosome_5
Dmagna019861	3.90627	117.802	5847	6503451	6509298	0.017427	Chromosome_5
Dmagna019874	1.95313	137.915	4389	6550921	6555310	0.00929334	Chromosome_5
Dmagna019937	1.95313	117.802	963	6778553	6779516	0.0162211	Chromosome_5
Dmagna020099	1.95313	86.1967	2497	7414501	7416998	0.0421744	Chromosome_5
Dmagna020103	1.95313	178.14	1129	7429394	7430523	0.00331387	Chromosome_5
Dmagna020107	1.95313	112.056	3406	7453317	7456723	0.019702	Chromosome_5
Dmagna020112	7.81253	83.3235	2089	7479982	7482071	0.0547977	Chromosome_5
Dmagna020116	15.6251	106.309	3316	7496560	7499876	0.0471291	Chromosome_5
Dmagna020156	3.90627	103.436	4826	7605806	7610632	0.0261586	Chromosome_5
Dmagna020239	70.3128	2.87322	409	7909767	7910176	0.0692571	Chromosome_5
Dmagna020240	144.532	8.61967	1032	7910206	7911238	0.0094242	Chromosome_5
Dmagna020254	66.4065	1.43661	512	7973560	7974072	0.0748842	Chromosome_5
Dmagna020273	1.95313	60.3377	2573	8038773	8041346	0.0926575	Chromosome_5
Dmagna020283	3.90627	63.2109	3962	8067984	8071946	0.090449	Chromosome_5
Dmagna020293	3.90627	103.436	5041	8110901	8115942	0.0261586	Chromosome_5
Dmagna020302	11.7188	89.07	10810	8150694	8161504	0.0582142	Chromosome_5
Dmagna020311	3.90627	172.393	9033	8197999	8207032	0.00414335	Chromosome_5
Dmagna020321	1.95313	123.549	5872	8246881	8252753	0.0141494	Chromosome_5
Dmagna020328	11.7188	155.154	2170	8282417	8284587	0.00855043	Chromosome_5
Dmagna020331	1.95313	86.1967	777	8291730	8292507	0.0421744	Chromosome_5
Dmagna020333	3.90627	183.886	1693	8295177	8296870	0.00301993	Chromosome_5
Dmagna020335	27.3439	209.745	2263	8299565	8301828	0.0143507	Chromosome_5
Dmagna020337	1.95313	126.422	1634	8304677	8306311	0.0133843	Chromosome_5
Dmagna020338	1.95313	63.2109	1132	8310054	8311186	0.0859795	Chromosome_5
Dmagna020341	1.95313	63.2109	708	8323830	8324538	0.0859795	Chromosome_5
Dmagna020343	1.95313	117.802	1271	8328952	8330223	0.0162211	Chromosome_5
Dmagna020344	1.95313	60.3377	787	8331531	8332318	0.0926575	Chromosome_5
Dmagna020349	15.6251	1028.61	10644	8357873	8368517	0	Chromosome_5
Dmagna020350	1.95313	68.9574	839	8371486	8372325	0.0702215	Chromosome_5
Dmagna020361	1.95313	112.056	1171	8422522	8423693	0.019702	Chromosome_5
Dmagna020362	1.95313	129.295	1612	8425477	8427089	0.0123797	Chromosome_5
Dmagna020401	1.95313	74.7038	3693	8583258	8586951	0.0598671	Chromosome_5
Dmagna020596	1.95313	120.675	4602	9043858	9048460	0.0148641	Chromosome_5
Dmagna020666	1.95313	91.9432	1097	9322172	9323269	0.0347957	Chromosome_5
Dmagna020674	3.90627	80.4503	10614	9349566	9360180	0.0518583	Chromosome_5
Dmagna020675	3.90627	106.309	5749	9362039	9367788	0.0246004	Chromosome_5
Dmagna020808	1.95313	60.3377	1013	9777183	9778196	0.0926575	Chromosome_5
Dmagna020841	11.7188	83.3235	692	9892972	9893664	0.0692953	Chromosome_5
Dmagna020902	1.95313	123.549	512	10106103	10106615	0.0141494	Chromosome_5
Dmagna020903	1.95313	135.042	1084	10106843	10107927	0.0102637	Chromosome_5
Dmagna020936	105.469	20.1126	989	10238188	10239177	0.0733239	Chromosome_5
Dmagna021023	1.95313	77.5771	3812	10352484	10356296	0.0537528	Chromosome_5
Dmagna021073	1.95313	152.281	523	10530144	10530667	0.00654117	Chromosome_5
Dmagna021074	3.90627	183.886	655	10530803	10531458	0.00301993	Chromosome_5
Dmagna021075	1.95313	181.013	529	10531492	10532021	0.00309241	Chromosome_5
Dmagna021076	19.5313	252.844	1298	10532115	10533413	0.00181196	Chromosome_5
Dmagna022113	105.469	2.87322	1595	672763	674358	0.0245017	Chromosome_6
Dmagna022235	74.219	2.87322	581	1146576	1147157	0.0619126	Chromosome_6
Dmagna022309	3.90627	60.3377	2277	1452128	1454405	0.0987195	Chromosome_6
Dmagna022318	19.5313	149.408	2811	1496459	1499270	0.021975	Chromosome_6
Dmagna022324	35.1564	221.238	3631	1518748	1522379	0.024997	Chromosome_6
Dmagna022358	85.9378	1.43661	2094	1584713	1586807	0.0420817	Chromosome_6
Dmagna022503	1.95313	63.2109	737	2134656	2135393	0.0859795	Chromosome_6
Dmagna022819	128.907	28.7322	7126	3268989	3276115	0.0744514	Chromosome_6
Dmagna022844	82.0316	14.3661	2293	3364029	3366322	0.0902275	Chromosome_6
Dmagna022878	191.407	37.3519	2682	3462472	3465154	0.0479867	Chromosome_6
Dmagna022880	152.344	25.859	964	3467784	3468748	0.0402335	Chromosome_6
Dmagna022894	66.4065	8.61967	3443	3508945	3512388	0.0961748	Chromosome_6
Dmagna022960	175.782	34.4787	4316	3798027	3802343	0.0511637	Chromosome_6
Dmagna022963	70.3128	1.43661	1488	3804755	3806243	0.0659996	Chromosome_6
Dmagna022980	1.95313	112.056	3959	3882626	3886585	0.019702	Chromosome_6
Dmagna023003	89.8441	5.74645	1666	3940658	3942324	0.0425247	Chromosome_6
Dmagna023082	167.969	20.1126	1397	4186307	4187704	0.0147957	Chromosome_6
Dmagna023139	171.876	37.3519	4492	4372791	4377283	0.0612261	Chromosome_6
Dmagna023141	222.657	17.2393	1328	4381670	4382998	0.0025911	Chromosome_6
Dmagna023142	136.719	11.4929	1026	4383261	4384287	0.0143225	Chromosome_6
Dmagna023175	121.094	22.9858	3682	4478546	4482228	0.0632575	Chromosome_6
Dmagna023190	1.95313	71.8306	1413	4541570	4542983	0.0646366	Chromosome_6
Dmagna023191	3.90627	149.408	3205	4543576	4546781	0.00763036	Chromosome_6
Dmagna023192	7.81253	117.802	1860	4547310	4549170	0.0198269	Chromosome_6
Dmagna023201	7.81253	66.0842	1725	4564973	4566698	0.0942762	Chromosome_6
Dmagna023203	1.95313	77.5771	1630	4569733	4571363	0.0537528	Chromosome_6
Dmagna023204	1.95313	89.07	1344	4571809	4573153	0.0380491	Chromosome_6
Dmagna023205	1.95313	80.4503	1355	4573615	4574970	0.0491323	Chromosome_6
Dmagna023206	1.95313	66.0842	456	4576510	4576966	0.0781941	Chromosome_6
Dmagna023207	1.95313	123.549	1474	4578857	4580331	0.0141494	Chromosome_6
Dmagna023209	1.95313	66.0842	2193	4582863	4585056	0.0781941	Chromosome_6
Dmagna023218	31.2501	224.112	1655	4601125	4602780	0.0169579	Chromosome_6
Dmagna023219	1.95313	221.238	4536	4603479	4608015	0.00115965	Chromosome_6
Dmagna023220	1.95313	117.802	1564	4609174	4610738	0.0162211	Chromosome_6
Dmagna023221	1.95313	68.9574	1586	4611846	4613432	0.0702215	Chromosome_6
Dmagna023222	1.95313	83.3235	1945	4613644	4615589	0.0455607	Chromosome_6
Dmagna023225	1.95313	66.0842	2023	4618270	4620293	0.0781941	Chromosome_6
Dmagna023227	1.95313	77.5771	1303	4622199	4623502	0.0537528	Chromosome_6
Dmagna023228	1.95313	91.9432	1600	4624328	4625928	0.0347957	Chromosome_6
Dmagna023229	1.95313	74.7038	1421	4626212	4627633	0.0598671	Chromosome_6
Dmagna023230	1.95313	100.563	1268	4627969	4629237	0.0268271	Chromosome_6
Dmagna023231	1.95313	413.744	2699	4630647	4633346	1.61063e-05	Chromosome_6
Dmagna023240	1.95313	129.295	3036	4655220	4658256	0.0123797	Chromosome_6
Dmagna023241	1.95313	158.027	1903	4659214	4661117	0.0055607	Chromosome_6
Dmagna023242	1.95313	74.7038	1751	4661470	4663221	0.0598671	Chromosome_6
Dmagna023243	1.95313	112.056	1700	4663622	4665322	0.019702	Chromosome_6
Dmagna023244	1.95313	405.125	3550	4665743	4669293	1.81196e-05	Chromosome_6
Dmagna023245	1.95313	272.956	1582	4669680	4671262	0.000430844	Chromosome_6
Dmagna023246	1.95313	117.802	3989	4671937	4675926	0.0162211	Chromosome_6
Dmagna023247	3.90627	97.6896	1029	4676461	4677490	0.0313731	Chromosome_6
Dmagna023249	1.95313	77.5771	775	4678526	4679301	0.0537528	Chromosome_6
Dmagna023252	1.95313	155.154	1762	4684211	4685973	0.00595732	Chromosome_6
Dmagna023255	1.95313	63.2109	1871	4690251	4692122	0.0859795	Chromosome_6
Dmagna023263	3.90627	74.7038	2951	4707989	4710940	0.0625186	Chromosome_6
Dmagna023264	1.95313	117.802	3669	4711174	4714843	0.0162211	Chromosome_6
Dmagna023266	1.95313	186.76	4495	4715420	4719915	0.00271794	Chromosome_6
Dmagna023270	1.95313	152.281	7182	4724431	4731613	0.00654117	Chromosome_6
Dmagna023271	1.95313	175.267	9567	4741781	4751348	0.00352728	Chromosome_6
Dmagna023275	1.95313	117.802	2708	4760222	4762930	0.0162211	Chromosome_6
Dmagna023279	1.95313	186.76	2447	4775473	4777920	0.00271794	Chromosome_6
Dmagna023280	3.90627	520.054	4627	4778100	4782727	4.02658e-06	Chromosome_6
Dmagna023281	1.95313	60.3377	1131	4783250	4784381	0.0926575	Chromosome_6
Dmagna023284	1.95313	232.731	2158	4787426	4789584	0.000926112	Chromosome_6
Dmagna023286	1.95313	178.14	2178	4793115	4795293	0.00331387	Chromosome_6
Dmagna023287	1.95313	166.647	2225	4796778	4799003	0.00453996	Chromosome_6
Dmagna023288	1.95313	91.9432	1204	4799374	4800578	0.0347957	Chromosome_6
Dmagna023291	1.95313	310.308	2401	4804825	4807226	0.000199315	Chromosome_6
Dmagna023292	1.95313	120.675	1612	4809578	4811190	0.0148641	Chromosome_6
Dmagna023298	3.90627	135.042	1495	4824041	4825536	0.0109281	Chromosome_6
Dmagna023299	1.95313	160.901	3181	4825617	4828798	0.00515603	Chromosome_6
Dmagna023300	1.95313	106.309	1982	4829240	4831222	0.0236098	Chromosome_6
Dmagna023304	1.95313	206.872	2570	4836403	4838973	0.00167707	Chromosome_6
Dmagna023306	1.95313	117.802	2263	4841777	4844040	0.0162211	Chromosome_6
Dmagna023307	1.95313	126.422	2212	4845076	4847288	0.0133843	Chromosome_6
Dmagna023308	3.90627	94.8164	1912	4848846	4850758	0.0337608	Chromosome_6
Dmagna023311	1.95313	120.675	2550	4854239	4856789	0.0148641	Chromosome_6
Dmagna023312	1.95313	60.3377	3032	4858333	4861365	0.0926575	Chromosome_6
Dmagna023313	1.95313	137.915	3683	4863913	4867596	0.00929334	Chromosome_6
Dmagna023318	1.95313	74.7038	2108	4878315	4880423	0.0598671	Chromosome_6
Dmagna023321	1.95313	77.5771	2378	4881608	4883986	0.0537528	Chromosome_6
Dmagna023322	1.95313	74.7038	2516	4884348	4886864	0.0598671	Chromosome_6
Dmagna023360	1.95313	66.0842	2270	4978595	4980865	0.0781941	Chromosome_6
Dmagna023365	3.90627	255.717	3965	4992409	4996374	0.000601973	Chromosome_6
Dmagna023366	1.95313	140.788	1845	4996515	4998360	0.00866318	Chromosome_6
Dmagna023368	1.95313	117.802	2126	5000905	5003031	0.0162211	Chromosome_6
Dmagna023384	1.95313	71.8306	2329	5047622	5049951	0.0646366	Chromosome_6
Dmagna023407	1.95313	261.463	19928	5124655	5144583	0.000521442	Chromosome_6
Dmagna023408	1.95313	149.408	6740	5144637	5151377	0.00720958	Chromosome_6
Dmagna023409	1.95313	91.9432	3149	5152777	5155926	0.0347957	Chromosome_6
Dmagna023410	3.90627	71.8306	2796	5156372	5159168	0.0679122	Chromosome_6
Dmagna023411	1.95313	112.056	2807	5160207	5163014	0.019702	Chromosome_6
Dmagna023422	89.8441	14.3661	3598	5203779	5207377	0.0707932	Chromosome_6
Dmagna023432	109.375	11.4929	7210	5250163	5257373	0.0303765	Chromosome_6
Dmagna023446	152.344	31.6055	3006	5284648	5287654	0.0579827	Chromosome_6
Dmagna023447	117.188	14.3661	764	5288265	5289029	0.0318341	Chromosome_6
Dmagna023452	339.845	83.3235	18568	5301233	5319801	0.081812	Chromosome_6
Dmagna023458	66.4065	2.87322	1745	5331540	5333285	0.0800685	Chromosome_6
Dmagna023459	207.032	37.3519	4264	5335411	5339675	0.0393598	Chromosome_6
Dmagna023575	7.81253	137.915	5755	5741863	5747618	0.011363	Chromosome_6
Dmagna023576	1.95313	94.8164	2509	5748746	5751255	0.0319851	Chromosome_6
Dmagna023579	3.90627	117.802	3720	5753653	5757373	0.017427	Chromosome_6
Dmagna023642	160.157	37.3519	3827	5993064	5996891	0.0773183	Chromosome_6
Dmagna023649	1.95313	94.8164	4719	6051853	6056572	0.0319851	Chromosome_6
Dmagna023653	78.1253	8.61967	2965	6067331	6070296	0.0664868	Chromosome_6
Dmagna023657	160.157	37.3519	6019	6083104	6089123	0.0773183	Chromosome_6
Dmagna023732	3.90627	135.042	7643	6316464	6324107	0.0109281	Chromosome_6
Dmagna023837	179.688	43.0984	5886	6665842	6671728	0.0774753	Chromosome_6
Dmagna023890	1.95313	80.4503	2160	6810601	6812761	0.0491323	Chromosome_6
Dmagna023897	3.90627	132.168	12306	6824190	6836496	0.0119509	Chromosome_6
Dmagna023925	7.81253	215.492	17870	6925225	6943095	0.0015905	Chromosome_6
Dmagna023929	1.95313	71.8306	5547	6951475	6957022	0.0646366	Chromosome_6
Dmagna023953	1.95313	74.7038	2885	7019139	7022024	0.0598671	Chromosome_6
Dmagna023955	1.95313	100.563	4105	7028422	7032527	0.0268271	Chromosome_6
Dmagna023956	1.95313	74.7038	4914	7033482	7038396	0.0598671	Chromosome_6
Dmagna023967	1.95313	83.3235	5127	7066692	7071819	0.0455607	Chromosome_6
Dmagna023975	1.95313	140.788	14144	7089081	7103225	0.00866318	Chromosome_6
Dmagna024066	3.90627	112.056	2709	7360513	7363222	0.0207167	Chromosome_6
Dmagna024099	89.8441	14.3661	3480	7454218	7457698	0.0707932	Chromosome_6
Dmagna024105	62.5002	5.74645	1051	7469990	7471041	0.0980532	Chromosome_6
Dmagna024191	50.7814	229.858	1194	7694820	7696014	0.0567103	Chromosome_6
Dmagna024216	7.81253	114.929	1793	7761215	7763008	0.0213831	Chromosome_6
Dmagna024245	125	1.43661	2845	7818196	7821041	0.0136038	Chromosome_6
Dmagna024251	27.3439	129.295	1975	7835985	7837960	0.0689813	Chromosome_6
Dmagna024291	3.90627	114.929	2158	7992307	7994465	0.0191323	Chromosome_6
Dmagna024296	1.95313	80.4503	1305	8007944	8009249	0.0491323	Chromosome_6
Dmagna024297	1.95313	68.9574	2256	8009973	8012229	0.0702215	Chromosome_6
Dmagna024312	3.90627	77.5771	1022	8045133	8046155	0.0581679	Chromosome_6
Dmagna024398	113.282	11.4929	1960	8339267	8341227	0.0273324	Chromosome_6
Dmagna024399	97.6566	14.3661	1827	8342564	8344391	0.0555426	Chromosome_6
Dmagna024402	109.375	2.87322	839	8348761	8349600	0.021822	Chromosome_6
Dmagna024405	74.219	8.61967	1120	8358136	8359256	0.0753151	Chromosome_6
Dmagna024428	3.90627	117.802	4840	8446596	8451436	0.017427	Chromosome_6
Dmagna024429	1.95313	89.07	1181	8454215	8455396	0.0380491	Chromosome_6
Dmagna024430	1.95313	89.07	620	8456066	8456686	0.0380491	Chromosome_6
Dmagna024432	70.3128	5.74645	1240	8459857	8461097	0.0769036	Chromosome_6
Dmagna024542	214.845	43.0984	6137	8809757	8815894	0.0476606	Chromosome_6
Dmagna024598	97.6566	17.2393	1386	9044739	9046125	0.0727703	Chromosome_6
Dmagna024602	105.469	1.43661	1465	9053951	9055416	0.0237568	Chromosome_6
Dmagna024666	183.594	43.0984	12563	9257857	9270420	0.0753735	Chromosome_6
Dmagna024755	148.438	34.4787	4380	9582034	9586414	0.0768734	Chromosome_6
Dmagna024772	7.81253	344.787	3144	9660976	9664120	0.000108718	Chromosome_6
Dmagna024789	19.5313	97.6896	1766	9724504	9726270	0.083638	Chromosome_6
Dmagna024840	109.375	14.3661	2933	9968518	9971451	0.0391846	Chromosome_6
Dmagna025098	78.1253	11.4929	1100	11077337	11078437	0.0783713	Chromosome_6
Dmagna025183	203.126	40.2251	8464	11473943	11482407	0.0480974	Chromosome_6
Dmagna025599	109.375	8.61967	890	1017187	1018077	0.0258869	Chromosome_7
Dmagna025601	70.3128	8.61967	893	1028587	1029480	0.088333	Chromosome_7
Dmagna025676	58.594	1.43661	1295	1323438	1324733	0.0960902	Chromosome_7
Dmagna025683	152.344	28.7322	3865	1385129	1388994	0.0516348	Chromosome_7
Dmagna025760	1.95313	60.3377	2884	1795418	1798302	0.0926575	Chromosome_7
Dmagna025761	7.81253	74.7038	3250	1799330	1802580	0.0709322	Chromosome_7
Dmagna025763	7.81253	74.7038	5490	1809891	1815381	0.0709322	Chromosome_7
Dmagna025840	1.95313	89.07	4347	2166776	2171123	0.0380491	Chromosome_7
Dmagna025845	1.95313	77.5771	2605	2180919	2183524	0.0537528	Chromosome_7
Dmagna025850	1.95313	80.4503	4243	2194818	2199061	0.0491323	Chromosome_7
Dmagna025860	1.95313	80.4503	749	2220852	2221601	0.0491323	Chromosome_7
Dmagna025862	3.90627	235.604	3991	2227847	2231838	0.000897926	Chromosome_7
Dmagna025863	1.95313	129.295	3749	2231984	2235733	0.0123797	Chromosome_7
Dmagna025865	19.5313	160.901	11325	2238797	2250122	0.0167606	Chromosome_7
Dmagna025886	1.95313	126.422	4276	2308212	2312488	0.0133843	Chromosome_7
Dmagna025890	11.7188	89.07	4764	2321315	2326079	0.0582142	Chromosome_7
Dmagna025928	15.6251	106.309	2836	2470284	2473120	0.0471291	Chromosome_7
Dmagna025934	1.95313	126.422	3086	2512931	2516017	0.0133843	Chromosome_7
Dmagna025938	1.95313	66.0842	2193	2522209	2524402	0.0781941	Chromosome_7
Dmagna025943	1.95313	80.4503	2723	2540332	2543055	0.0491323	Chromosome_7
Dmagna025944	1.95313	166.647	4409	2543747	2548156	0.00453996	Chromosome_7
Dmagna025995	3.90627	91.9432	8006	2739724	2747730	0.0367465	Chromosome_7
Dmagna026005	62.5002	261.463	7444	2771600	2779044	0.0718401	Chromosome_7
Dmagna026007	1.95313	117.802	2049	2783641	2785690	0.0162211	Chromosome_7
Dmagna026011	1.95313	66.0842	1727	2791507	2793234	0.0781941	Chromosome_7
Dmagna026013	1.95313	60.3377	4202	2795406	2799608	0.0926575	Chromosome_7
Dmagna026016	1.95313	123.549	7529	2807309	2814838	0.0141494	Chromosome_7
Dmagna026041	7.81253	97.6896	2961	2886201	2889162	0.0350554	Chromosome_7
Dmagna026047	23.4376	135.042	5814	2906240	2912054	0.0469962	Chromosome_7
Dmagna026174	152.344	28.7322	2904	3421401	3424305	0.0516348	Chromosome_7
Dmagna026177	1.95313	66.0842	3627	3435444	3439071	0.0781941	Chromosome_7
Dmagna026191	1.95313	63.2109	1910	3476888	3478798	0.0859795	Chromosome_7
Dmagna026193	1.95313	238.478	9865	3482840	3492705	0.000805315	Chromosome_7
Dmagna026196	1.95313	272.956	4788	3497344	3502132	0.000430844	Chromosome_7
Dmagna026197	3.90627	63.2109	897	3503682	3504579	0.090449	Chromosome_7
Dmagna026198	1.95313	224.112	4389	3505556	3509945	0.00109724	Chromosome_7
Dmagna026261	7.81253	117.802	3651	3818185	3821836	0.0198269	Chromosome_7
Dmagna026280	1.95313	80.4503	2565	3881840	3884405	0.0491323	Chromosome_7
Dmagna026281	3.90627	68.9574	2975	3886325	3889300	0.0746487	Chromosome_7
Dmagna026325	1.95313	149.408	4262	4079025	4083287	0.00720958	Chromosome_7
Dmagna026326	1.95313	74.7038	3127	4083669	4086796	0.0598671	Chromosome_7
Dmagna026328	1.95313	106.309	4729	4088326	4093055	0.0236098	Chromosome_7
Dmagna026334	3.90627	60.3377	4094	4105588	4109682	0.0987195	Chromosome_7
Dmagna026341	3.90627	77.5771	2516	4136316	4138832	0.0581679	Chromosome_7
Dmagna026342	3.90627	77.5771	2853	4140579	4143432	0.0581679	Chromosome_7
Dmagna026348	1.95313	94.8164	4951	4174252	4179203	0.0319851	Chromosome_7
Dmagna026349	3.90627	68.9574	6698	4179490	4186188	0.0746487	Chromosome_7
Dmagna026350	1.95313	66.0842	4259	4186095	4190354	0.0781941	Chromosome_7
Dmagna026352	3.90627	287.322	6032	4191128	4197160	0.000332192	Chromosome_7
Dmagna026353	1.95313	71.8306	3101	4197835	4200936	0.0646366	Chromosome_7
Dmagna026364	3.90627	103.436	4676	4260297	4264973	0.0261586	Chromosome_7
Dmagna026368	7.81253	152.281	7112	4275094	4282206	0.00779545	Chromosome_7
Dmagna026371	1.95313	152.281	3682	4300991	4304673	0.00654117	Chromosome_7
Dmagna026375	3.90627	100.563	4794	4317688	4322482	0.0281236	Chromosome_7
Dmagna026376	1.95313	120.675	5500	4323581	4329081	0.0148641	Chromosome_7
Dmagna026378	1.95313	175.267	1385	4329131	4330516	0.00352728	Chromosome_7
Dmagna026379	1.95313	103.436	6513	4333302	4339815	0.0251117	Chromosome_7
Dmagna026380	1.95313	89.07	3091	4341991	4345082	0.0380491	Chromosome_7
Dmagna026381	1.95313	74.7038	7787	4347277	4355064	0.0598671	Chromosome_7
Dmagna026389	1.95313	68.9574	1443	4373090	4374533	0.0702215	Chromosome_7
Dmagna026396	11.7188	140.788	6584	4391901	4398485	0.0126354	Chromosome_7
Dmagna026398	19.5313	112.056	6200	4400093	4406293	0.0592953	Chromosome_7
Dmagna026430	1.95313	129.295	1924	4535308	4537232	0.0123797	Chromosome_7
Dmagna026452	1.95313	68.9574	1232	4645576	4646808	0.0702215	Chromosome_7
Dmagna026453	1.95313	120.675	1490	4646324	4647814	0.0148641	Chromosome_7
Dmagna026456	1.95313	120.675	3329	4653537	4656866	0.0148641	Chromosome_7
Dmagna026457	1.95313	74.7038	2953	4657102	4660055	0.0598671	Chromosome_7
Dmagna026458	31.2501	132.168	7555	4660436	4667991	0.0882182	Chromosome_7
Dmagna034039	1.95313	68.9574	3298	4745017	4748315	0.0702215	Chromosome_7
Dmagna026474	1.95313	68.9574	4972	4792759	4797731	0.0702215	Chromosome_7
Dmagna026649	3.90627	100.563	3044	5541585	5544629	0.0281236	Chromosome_7
Dmagna026650	1.95313	86.1967	2365	5544886	5547251	0.0421744	Chromosome_7
Dmagna026668	74.219	2.87322	2469	5589990	5592459	0.0619126	Chromosome_7
Dmagna026844	1.95313	83.3235	1682	6146486	6148168	0.0455607	Chromosome_7
Dmagna026851	1.95313	221.238	4065	6172373	6176438	0.00115965	Chromosome_7
Dmagna026874	3.90627	129.295	1230	6233079	6234309	0.013185	Chromosome_7
Dmagna026913	15.6251	215.492	5725	6304912	6310637	0.00245017	Chromosome_7
Dmagna026914	7.81253	80.4503	1410	6310653	6312063	0.0607349	Chromosome_7
Dmagna026954	1.95313	83.3235	2074	6415529	6417603	0.0455607	Chromosome_7
Dmagna026986	1.95313	60.3377	2320	6549380	6551700	0.0926575	Chromosome_7
Dmagna026997	148.438	34.4787	4047	6584934	6588981	0.0768734	Chromosome_7
Dmagna027000	66.4065	5.74645	1522	6593090	6594612	0.0873686	Chromosome_7
Dmagna027047	3.90627	63.2109	1733	6713539	6715272	0.090449	Chromosome_7
Dmagna027060	85.9378	14.3661	3563	6750438	6754001	0.0799175	Chromosome_7
Dmagna027159	1.95313	106.309	5699	7261728	7267427	0.0236098	Chromosome_7
Dmagna027166	1.95313	60.3377	4015	7300013	7304028	0.0926575	Chromosome_7
Dmagna027599	1.95313	106.309	8636	8149093	8157729	0.0236098	Chromosome_7
Dmagna027720	1.95313	189.633	10440	8517761	8528201	0.00253272	Chromosome_7
Dmagna027726	1.95313	80.4503	9131	8540137	8549268	0.0491323	Chromosome_7
Dmagna027732	1.95313	114.929	1255	8562561	8563816	0.0179384	Chromosome_7
Dmagna027733	1.95313	103.436	2189	8566460	8568649	0.0251117	Chromosome_7
Dmagna028088	78.1253	11.4929	1472	9590979	9592451	0.0783713	Chromosome_7
Dmagna028510	7.81253	71.8306	797	10930314	10931111	0.0797564	Chromosome_7
Dmagna028559	1.95313	63.2109	2261	48049	50310	0.0859795	Chromosome_8
Dmagna028620	152.344	37.3519	2830	244689	247519	0.0939622	Chromosome_8
Dmagna028629	74.219	11.4929	3248	260974	264222	0.0928126	Chromosome_8
Dmagna028641	203.126	37.3519	3154	279550	282704	0.0424945	Chromosome_8
Dmagna028642	93.7504	5.74645	3234	282931	286165	0.0367465	Chromosome_8
Dmagna028649	285.157	45.9716	6821	314057	320878	0.0262815	Chromosome_8
Dmagna028651	97.6566	8.61967	3661	327910	331571	0.0365291	Chromosome_8
Dmagna028655	101.563	5.74645	2158	338135	340293	0.0289309	Chromosome_8
Dmagna028656	66.4065	8.61967	863	341060	341923	0.0961748	Chromosome_8
Dmagna028666	136.719	20.1126	3108	386219	389327	0.0311274	Chromosome_8
Dmagna028670	222.657	54.5913	4054	397992	402046	0.0847332	Chromosome_8
Dmagna028675	144.532	31.6055	5061	428423	433484	0.068023	Chromosome_8
Dmagna028913	15.6251	103.436	3732	1146659	1150391	0.0511979	Chromosome_8
Dmagna028936	3.90627	80.4503	2575	1258369	1260944	0.0518583	Chromosome_8
Dmagna028956	7.81253	229.858	8766	1340493	1349259	0.00109724	Chromosome_8
Dmagna028974	1.95313	63.2109	1398	1433496	1434894	0.0859795	Chromosome_8
Dmagna028975	1.95313	91.9432	1062	1435574	1436636	0.0347957	Chromosome_8
Dmagna028983	101.563	2.87322	1567	1509357	1510924	0.0267103	Chromosome_8
Dmagna028987	70.3128	1.43661	785	1520295	1521080	0.0659996	Chromosome_8
Dmagna029050	3.90627	68.9574	5589	1829233	1834822	0.0746487	Chromosome_8
Dmagna029056	1.95313	89.07	2826	1845031	1847857	0.0380491	Chromosome_8
Dmagna029063	1.95313	66.0842	5135	1863374	1868509	0.0781941	Chromosome_8
Dmagna029071	3.90627	66.0842	2299	1893179	1895478	0.0845581	Chromosome_8
Dmagna029082	78.1253	5.74645	2269	1922075	1924344	0.0602496	Chromosome_8
Dmagna029084	89.8441	17.2393	3193	1926573	1929766	0.0894121	Chromosome_8
Dmagna029141	453.127	112.056	7553	2137227	2144780	0.0814898	Chromosome_8
Dmagna029142	367.189	89.07	7578	2147397	2154975	0.0780511	Chromosome_8
Dmagna029163	1.95313	91.9432	2557	2252511	2255068	0.0347957	Chromosome_8
Dmagna029189	78.1253	11.4929	1893	2347588	2349481	0.0783713	Chromosome_8
Dmagna029223	136.719	31.6055	4007	2461870	2465877	0.0808718	Chromosome_8
Dmagna029254	1.95313	63.2109	628	2597497	2598125	0.0859795	Chromosome_8
Dmagna029259	3.90627	109.183	7806	2628122	2635928	0.022722	Chromosome_8
Dmagna029333	3.90627	112.056	15861	3026295	3042156	0.0207167	Chromosome_8
Dmagna029891	7.81253	97.6896	1432	4260050	4261482	0.0350554	Chromosome_8
Dmagna029893	1.95313	66.0842	1996	4265204	4267200	0.0781941	Chromosome_8
Dmagna029896	1.95313	80.4503	1944	4277618	4279562	0.0491323	Chromosome_8
Dmagna029897	1.95313	149.408	2740	4281614	4284354	0.00720958	Chromosome_8
Dmagna030020	7.81253	112.056	7541	4810084	4817625	0.0238414	Chromosome_8
Dmagna030081	1.95313	114.929	3977	5086883	5090860	0.0179384	Chromosome_8
Dmagna030166	11.7188	80.4503	514	5617137	5617651	0.0744856	Chromosome_8
Dmagna030244	7.81253	100.563	3456	6071882	6075338	0.0323294	Chromosome_8
Dmagna030372	3.90627	66.0842	414	6640908	6641322	0.0845581	Chromosome_8
Dmagna030534	3.90627	135.042	3628	7276153	7279781	0.0109281	Chromosome_8
Dmagna030738	1.95313	77.5771	1395	8046326	8047721	0.0537528	Chromosome_8
Dmagna030743	1.95313	94.8164	3451	8056111	8059562	0.0319851	Chromosome_8
Dmagna030744	1.95313	169.52	2329	8060554	8062883	0.00428428	Chromosome_8
Dmagna030751	1.95313	172.393	5278	8078134	8083412	0.00387155	Chromosome_8
Dmagna030753	1.95313	160.901	3909	8086753	8090662	0.00515603	Chromosome_8
Dmagna030760	1.95313	77.5771	1734	8105126	8106860	0.0537528	Chromosome_8
Dmagna030771	1.95313	66.0842	3614	8139885	8143499	0.0781941	Chromosome_8
Dmagna030773	1.95313	68.9574	1236	8148800	8150036	0.0702215	Chromosome_8
Dmagna030780	1.95313	152.281	2877	8168256	8171133	0.00654117	Chromosome_8
Dmagna030782	74.219	5.74645	1056	8175896	8176952	0.0665794	Chromosome_8
Dmagna030783	93.7504	8.61967	1210	8176517	8177727	0.0416267	Chromosome_8
Dmagna030816	31.2501	143.661	4558	8278207	8282765	0.0679928	Chromosome_8
Dmagna030819	1.95313	91.9432	1391	8295540	8296931	0.0347957	Chromosome_8
Dmagna030837	1.95313	68.9574	1953	8334750	8336703	0.0702215	Chromosome_8
Dmagna030849	1.95313	109.183	1651	8369706	8371357	0.0211717	Chromosome_8
Dmagna030850	1.95313	103.436	1658	8371706	8373364	0.0251117	Chromosome_8
Dmagna030853	1.95313	218.365	2941	8375949	8378890	0.00123817	Chromosome_8
Dmagna030873	1.95313	195.379	4924	8482125	8487049	0.00215019	Chromosome_8
Dmagna030882	3.90627	74.7038	2478	8559109	8561587	0.0625186	Chromosome_8
Dmagna030885	1.95313	68.9574	5801	8565215	8571016	0.0702215	Chromosome_8
Dmagna030890	11.7188	74.7038	3640	8592754	8596394	0.0926213	Chromosome_8
Dmagna030904	1.95313	235.604	5441	8662313	8667754	0.000859674	Chromosome_8
Dmagna030929	3.90627	146.534	8847	8742438	8751285	0.00809543	Chromosome_8
Dmagna030933	1.95313	60.3377	6809	8765655	8772464	0.0926575	Chromosome_8
Dmagna030939	1.95313	109.183	4028	8790620	8794648	0.0211717	Chromosome_8
Dmagna030943	3.90627	80.4503	6030	8800991	8807021	0.0518583	Chromosome_8
Dmagna030944	7.81253	100.563	10226	8809612	8819838	0.0323294	Chromosome_8
Dmagna030956	1.95313	83.3235	6682	8893717	8900399	0.0455607	Chromosome_8
Dmagna030959	27.3439	468.336	16098	8913970	8930068	0.000183209	Chromosome_8
Dmagna030993	1.95313	60.3377	1566	9065132	9066698	0.0926575	Chromosome_8
Dmagna031004	1.95313	68.9574	3953	9102945	9106898	0.0702215	Chromosome_8
Dmagna031007	1.95313	68.9574	5167	9119257	9124424	0.0702215	Chromosome_8
Dmagna031012	1.95313	123.549	3060	9131731	9134791	0.0141494	Chromosome_8
Dmagna031014	1.95313	66.0842	4375	9140769	9145144	0.0781941	Chromosome_8
Dmagna031015	1.95313	60.3377	1800	9145996	9147796	0.0926575	Chromosome_8
Dmagna031032	46.8752	203.999	11906	9199318	9211224	0.0657781	Chromosome_8
Dmagna031043	1.95313	198.253	10293	9253770	9264063	0.00201933	Chromosome_8
Dmagna031046	1.95313	63.2109	2367	9291803	9294170	0.0859795	Chromosome_8
Dmagna031050	1.95313	100.563	3658	9302081	9305739	0.0268271	Chromosome_8
Dmagna031051	1.95313	195.379	8527	9308517	9317044	0.00215019	Chromosome_8
Dmagna031054	1.95313	71.8306	2168	9322997	9325165	0.0646366	Chromosome_8
Dmagna031055	1.95313	63.2109	6982	9325193	9332175	0.0859795	Chromosome_8
Dmagna031059	1.95313	126.422	7372	9373819	9381191	0.0133843	Chromosome_8
Dmagna031061	3.90627	201.126	9013	9385295	9394308	0.00196296	Chromosome_8
Dmagna031064	1.95313	106.309	5628	9411961	9417589	0.0236098	Chromosome_8
Dmagna031070	1.95313	106.309	1601	9445517	9447118	0.0236098	Chromosome_8
Dmagna031085	3.90627	83.3235	2370	9506590	9508960	0.0477954	Chromosome_8
Dmagna031110	3.90627	137.915	1851	9591479	9593330	0.00988927	Chromosome_8
Dmagna031119	19.5313	103.436	6127	9648541	9654668	0.0754681	Chromosome_8
Dmagna031220	121.094	20.1126	669	9962035	9962704	0.0486491	Chromosome_8
Dmagna031222	191.407	43.0984	4329	9966519	9970848	0.0633622	Chromosome_8
Dmagna031274	121.094	14.3661	5727	10124312	10130039	0.0279324	Chromosome_8
Dmagna031276	113.282	11.4929	2853	10136769	10139622	0.0273324	Chromosome_8
Dmagna031284	66.4065	2.87322	2160	10163822	10165982	0.0800685	Chromosome_8
Dmagna031300	78.1253	2.87322	695	10218992	10219687	0.0546406	Chromosome_8
Dmagna031301	203.126	48.8448	2403	10220840	10223243	0.0749527	Chromosome_8
Dmagna031302	113.282	17.2393	1772	10228233	10230005	0.044248	Chromosome_8
Dmagna031375	152.344	20.1126	5100	10459234	10464334	0.0219146	Chromosome_8
Dmagna031392	1.95313	60.3377	2346	15433	17779	0.0926575	Chromosome_9
Dmagna031422	7.81253	181.013	7030	123194	130224	0.00353735	Chromosome_9
Dmagna031436	74.219	5.74645	715	168982	169697	0.0665794	Chromosome_9
Dmagna031454	27.3439	172.393	8315	235448	243763	0.0294786	Chromosome_9
Dmagna031692	1.95313	106.309	1574	1205142	1206716	0.0236098	Chromosome_9
Dmagna031696	1.95313	66.0842	2693	1214005	1216698	0.0781941	Chromosome_9
Dmagna031698	3.90627	123.549	3014	1218378	1221392	0.014548	Chromosome_9
Dmagna031705	1.95313	267.21	11037	1251645	1262682	0.000485202	Chromosome_9
Dmagna031742	1.95313	83.3235	8078	1426318	1434396	0.0455607	Chromosome_9
Dmagna031746	1.95313	100.563	8155	1444483	1452638	0.0268271	Chromosome_9
Dmagna031748	1.95313	109.183	1508	1454218	1455726	0.0211717	Chromosome_9
Dmagna031749	1.95313	68.9574	1567	1456009	1457576	0.0702215	Chromosome_9
Dmagna031784	1.95313	123.549	11541	1610794	1622335	0.0141494	Chromosome_9
Dmagna031880	74.219	11.4929	1896	2009524	2011420	0.0928126	Chromosome_9
Dmagna032004	1.95313	74.7038	5017	2602656	2607673	0.0598671	Chromosome_9
Dmagna032005	3.90627	60.3377	2857	2608605	2611462	0.0987195	Chromosome_9
Dmagna032008	1.95313	91.9432	3067	2618726	2621793	0.0347957	Chromosome_9
Dmagna032013	105.469	22.9858	3847	2637799	2641646	0.0876424	Chromosome_9
Dmagna032027	3.90627	114.929	2263	2673875	2676138	0.0191323	Chromosome_9
Dmagna032080	3.90627	106.309	6252	2883661	2889913	0.0246004	Chromosome_9
Dmagna032287	1.95313	74.7038	2104	3861298	3863402	0.0598671	Chromosome_9
Dmagna032385	1.95313	63.2109	4625	4237903	4242528	0.0859795	Chromosome_9
Dmagna032388	3.90627	218.365	8760	4246454	4255214	0.00129656	Chromosome_9
Dmagna032404	15.6251	100.563	1033	4302176	4303209	0.05667	Chromosome_9
Dmagna032591	382.814	57.4645	4859	4965232	4970091	0.0186914	Chromosome_9
Dmagna032597	42.9689	181.013	7467	4978228	4985695	0.0756292	Chromosome_9
Dmagna032601	1.95313	71.8306	2889	4992804	4995693	0.0646366	Chromosome_9
Dmagna032613	1.95313	77.5771	2908	5042956	5045864	0.0537528	Chromosome_9
Dmagna032710	3.90627	100.563	3999	5414745	5418744	0.0281236	Chromosome_9
Dmagna032760	35.1564	249.971	9116	5635456	5644572	0.0161264	Chromosome_9
Dmagna032761	3.90627	126.422	3980	5646300	5650280	0.0138897	Chromosome_9
Dmagna032762	3.90627	83.3235	2672	5650433	5653105	0.0477954	Chromosome_9
Dmagna032763	11.7188	117.802	6783	5653095	5659878	0.0245339	Chromosome_9
Dmagna032764	3.90627	60.3377	2882	5660015	5662897	0.0987195	Chromosome_9
Dmagna032766	3.90627	114.929	5768	5663976	5669744	0.0191323	Chromosome_9
Dmagna032772	1.95313	117.802	2505	5686081	5688586	0.0162211	Chromosome_9
Dmagna032775	1.95313	97.6896	1381	5691685	5693066	0.0291001	Chromosome_9
Dmagna032788	1.95313	77.5771	1738	5718739	5720477	0.0537528	Chromosome_9
Dmagna032793	1.95313	123.549	2308	5724940	5727248	0.0141494	Chromosome_9
Dmagna032810	1.95313	68.9574	845	5771541	5772386	0.0702215	Chromosome_9
Dmagna032812	1.95313	89.07	2955	5773652	5776607	0.0380491	Chromosome_9
Dmagna032817	1.95313	60.3377	2912	5787558	5790470	0.0926575	Chromosome_9
Dmagna032828	7.81253	89.07	4956	5812765	5817721	0.0460197	Chromosome_9
Dmagna032837	1.95313	60.3377	1879	5854155	5856034	0.0926575	Chromosome_9
Dmagna032858	1.95313	83.3235	5970	5908269	5914239	0.0455607	Chromosome_9
Dmagna032887	1.95313	126.422	5365	6021811	6027176	0.0133843	Chromosome_9
Dmagna032902	1.95313	74.7038	2152	6105337	6107489	0.0598671	Chromosome_9
Dmagna032970	15.6251	126.422	4838	6444295	6449133	0.0272398	Chromosome_9
Dmagna032971	1.95313	103.436	5309	6449199	6454508	0.0251117	Chromosome_9
Dmagna032972	3.90627	83.3235	2648	6455655	6458303	0.0477954	Chromosome_9
Dmagna032982	7.81253	117.802	6242	6481925	6488167	0.0198269	Chromosome_9
Dmagna032983	1.95313	63.2109	2286	6488684	6490970	0.0859795	Chromosome_9
Dmagna033075	93.7504	14.3661	3678	6860871	6864549	0.0611456	Chromosome_9
Dmagna033078	82.0316	11.4929	2758	6876336	6879094	0.070606	Chromosome_9
Dmagna033079	97.6566	20.1126	1997	6879888	6881885	0.0851661	Chromosome_9
Dmagna033096	1.95313	80.4503	2007	6930027	6932034	0.0491323	Chromosome_9
Dmagna033310	31.2501	172.393	3642	7714913	7718555	0.0444916	Chromosome_9
Dmagna033354	1.95313	94.8164	2029	7939101	7941130	0.0319851	Chromosome_9
Dmagna033442	3.90627	63.2109	2199	8282488	8284687	0.090449	Chromosome_9
Dmagna033454	11.7188	77.5771	10900	8325567	8336467	0.0810912	Chromosome_9
Dmagna033485	113.282	22.9858	375	8475273	8475648	0.0729696	Chromosome_9
Dmagna033695	7.81253	77.5771	1941	9387494	9389435	0.0651681	Chromosome_9

## Sheet: LRV0_1EvsLRII36_1N
Divergent genes between pairs of genotypes
D. magna geneID	LRV0_1E_SNP No	LRII36_1N_SNP No	Gene length (bp)	Gene_Start	Gene_End	P-value	Chromosome
Dmagna000016	19.5313	104.372	2743	58612	61355	0.0727858	Chromosome_1
Dmagna000151	226.563	59.2384	6205	733849	740054	0.0964674	Chromosome_1
Dmagna000346	105.469	16.9252	2330	1622041	1624371	0.0568718	Chromosome_1
Dmagna000356	164.063	36.6714	8261	1658425	1666686	0.0672904	Chromosome_1
Dmagna000813	125	25.3879	4059	3770546	3774605	0.0670379	Chromosome_1
Dmagna000889	1.95313	163.611	3045	4079833	4082878	0.00481126	Chromosome_1
Dmagna001028	156.251	25.3879	1814	4546643	4548457	0.0337928	Chromosome_1
Dmagna001084	31.2501	290.55	2172	4697145	4699317	0.00542004	Chromosome_1
Dmagna001088	31.2501	205.924	2367	4703231	4705598	0.0234373	Chromosome_1
Dmagna001106	1.95313	70.5219	1545	4761076	4762621	0.0684652	Chromosome_1
Dmagna001147	1.95313	81.8054	780	4949484	4950264	0.0481696	Chromosome_1
Dmagna001153	113.282	25.3879	2433	4963692	4966125	0.0875636	Chromosome_1
Dmagna001155	113.282	25.3879	4965	4972754	4977719	0.0875636	Chromosome_1
Dmagna001223	1.95313	73.3427	5149	5202646	5207795	0.0631571	Chromosome_1
Dmagna001364	3.90627	98.7306	5854	5740613	5746467	0.0306043	Chromosome_1
Dmagna001389	85.9378	14.1044	2491	5867662	5870153	0.0774871	Chromosome_1
Dmagna001425	19.5313	110.014	5520	5999080	6004600	0.0615914	Chromosome_1
Dmagna001465	1.95313	64.8801	4487	6175838	6180325	0.0843731	Chromosome_1
Dmagna001466	3.90627	78.9845	2480	6181205	6183685	0.0558721	Chromosome_1
Dmagna001467	1.95313	90.268	5653	6184035	6189688	0.0381541	Chromosome_1
Dmagna001480	1.95313	67.701	3955	6246308	6250263	0.0748992	Chromosome_1
Dmagna001516	39.0627	188.999	10308	6408006	6418314	0.0513438	Chromosome_1
Dmagna001539	1.95313	87.4471	1374	6563003	6564377	0.0414872	Chromosome_1
Dmagna001541	1.95313	76.1636	1508	6568677	6570185	0.0581606	Chromosome_1
Dmagna001542	3.90627	98.7306	2421	6570671	6573092	0.0306043	Chromosome_1
Dmagna001588	3.90627	90.268	2418	6726754	6729172	0.0404202	Chromosome_1
Dmagna001690	7.81253	87.4471	3105	7183343	7186448	0.0488476	Chromosome_1
Dmagna001693	39.0627	180.536	4513	7189759	7194272	0.0597854	Chromosome_1
Dmagna001706	1.95313	62.0592	7374	7240094	7247468	0.0900761	Chromosome_1
Dmagna001723	1.95313	220.028	4158	7311639	7315797	0.00119721	Chromosome_1
Dmagna001727	1.95313	363.893	4019	7328282	7332301	5.0902e-05	Chromosome_1
Dmagna001729	1.95313	78.9845	3879	7333342	7337221	0.0524433	Chromosome_1
Dmagna001764	3.90627	110.014	2194	7496362	7498556	0.0233498	Chromosome_1
Dmagna001783	136.719	28.2087	4211	7585526	7589737	0.0629983	Chromosome_1
Dmagna001789	11.7188	138.223	4370	7599890	7604260	0.014275	Chromosome_1
Dmagna001793	85.9378	8.46262	2903	7612906	7615809	0.0522193	Chromosome_1
Dmagna001897	39.0627	242.595	3215	8057744	8060959	0.0253695	Chromosome_1
Dmagna001901	234.376	47.9549	2717	8069834	8072551	0.0477868	Chromosome_1
Dmagna001995	1.95313	73.3427	3183	8505730	8508913	0.0631571	Chromosome_1
Dmagna001997	1.95313	64.8801	6136	8510194	8516330	0.0843731	Chromosome_1
Dmagna002003	19.5313	95.9097	5209	8536594	8541803	0.0872725	Chromosome_1
Dmagna002053	89.8441	16.9252	5132	8789352	8794484	0.0874068	Chromosome_1
Dmagna002120	7.81253	143.865	2538	9066550	9069088	0.00965712	Chromosome_1
Dmagna002162	15.6251	101.551	4193	9249459	9253652	0.0568799	Chromosome_1
Dmagna002189	85.9378	1.41044	1344	9354347	9355691	0.0434601	Chromosome_1
Dmagna002190	179.688	16.9252	1539	9360361	9361900	0.00748463	Chromosome_1
Dmagna002222	3.90627	67.701	4466	9446543	9451009	0.0822169	Chromosome_1
Dmagna002240	3.90627	84.6262	7413	9530103	9537516	0.0471352	Chromosome_1
Dmagna002242	1.95313	64.8801	5102	9544473	9549575	0.0843731	Chromosome_1
Dmagna002248	3.90627	81.8054	3795	9575138	9578933	0.0509468	Chromosome_1
Dmagna002249	1.95313	160.79	2878	9579244	9582122	0.00515128	Chromosome_1
Dmagna002323	66.4065	8.46262	1049	9864157	9865206	0.0970273	Chromosome_1
Dmagna002327	62.5002	2.82087	806	9883607	9884413	0.0909517	Chromosome_1
Dmagna002359	1.95313	135.402	3841	10005842	10009683	0.0102965	Chromosome_1
Dmagna002360	1.95313	135.402	1681	10010878	10012559	0.0102965	Chromosome_1
Dmagna002363	1.95313	73.3427	7364	10016685	10024049	0.0631571	Chromosome_1
Dmagna002381	11.7188	135.402	2998	10106488	10109486	0.0153643	Chromosome_1
Dmagna002390	7.81253	208.745	7897	10144969	10152866	0.00180397	Chromosome_1
Dmagna002393	1.95313	321.58	7533	10159747	10167280	0.000130309	Chromosome_1
Dmagna002456	78.1253	5.64175	1698	10397377	10399075	0.061229	Chromosome_1
Dmagna002513	7.81253	110.014	1410	10591937	10593347	0.025394	Chromosome_1
Dmagna002540	93.7504	11.2835	1526	10667945	10669471	0.0501385	Chromosome_1
Dmagna002550	11.7188	73.3427	2092	10699369	10701461	0.0984526	Chromosome_1
Dmagna002588	1.95313	73.3427	5160	10835009	10840169	0.0631571	Chromosome_1
Dmagna002592	1.95313	124.118	4161	10863244	10867405	0.0144053	Chromosome_1
Dmagna002811	1.95313	62.0592	4560	11733937	11738497	0.0900761	Chromosome_1
Dmagna002875	3.90627	76.1636	9717	11995955	12005672	0.0617054	Chromosome_1
Dmagna003083	3.90627	149.506	1224	12931894	12933118	0.00759458	Chromosome_1
Dmagna003108	109.375	19.7461	6511	13067310	13073821	0.0634707	Chromosome_1
Dmagna003176	1.95313	64.8801	934	13422526	13423460	0.0843731	Chromosome_1
Dmagna003187	1.95313	64.8801	978	13476179	13477157	0.0843731	Chromosome_1
Dmagna003191	23.4376	104.372	4948	13498748	13503696	0.096783	Chromosome_1
Dmagna003192	3.90627	84.6262	2103	13503960	13506063	0.0471352	Chromosome_1
Dmagna003195	7.81253	67.701	911	13520877	13521788	0.0916623	Chromosome_1
Dmagna003227	3.90627	84.6262	2843	13700354	13703197	0.0471352	Chromosome_1
Dmagna003228	1.95313	121.298	8017	13705337	13713354	0.015293	Chromosome_1
Dmagna003229	1.95313	76.1636	6673	13717942	13724615	0.0581606	Chromosome_1
Dmagna003248	1.95313	191.819	3137	13816204	13819341	0.00240054	Chromosome_1
Dmagna003299	7.81253	363.893	15066	14031717	14046783	5.70102e-05	Chromosome_1
Dmagna003384	3.90627	132.581	7985	14364980	14372965	0.0119375	Chromosome_1
Dmagna003386	62.5002	5.64175	2618	14385078	14387696	0.0969947	Chromosome_1
Dmagna003403	39.0627	163.611	2887	14441212	14444099	0.0829987	Chromosome_1
Dmagna003464	1.95313	93.0889	912	14720300	14721212	0.0347966	Chromosome_1
Dmagna003528	58.594	2.82087	3640	15113327	15116967	0.0995745	Chromosome_1
Dmagna003530	1.95313	64.8801	850	15121243	15122093	0.0843731	Chromosome_1
Dmagna003556	1.95313	76.1636	888	15238440	15239328	0.0581606	Chromosome_1
Dmagna003842	101.563	16.9252	6328	371797	378125	0.0632997	Chromosome_10
Dmagna003878	78.1253	5.64175	3370	510431	513801	0.061229	Chromosome_10
Dmagna003886	1.95313	160.79	24810	532266	557076	0.00515128	Chromosome_10
Dmagna003921	66.4065	5.64175	2257	648456	650713	0.0887038	Chromosome_10
Dmagna003922	156.251	8.46262	2510	650694	653204	0.00725659	Chromosome_10
Dmagna004161	1.95313	124.118	814	1548914	1549728	0.0144053	Chromosome_10
Dmagna004194	15.6251	121.298	2665	1639824	1642489	0.0324775	Chromosome_10
Dmagna004261	1.95313	93.0889	1566	1938956	1940522	0.0347966	Chromosome_10
Dmagna004263	1.95313	59.2384	1357	1942712	1944069	0.0959075	Chromosome_10
Dmagna004419	3.90627	160.79	4122	2421492	2425614	0.00542615	Chromosome_10
Dmagna004432	1.95313	59.2384	3446	2480139	2483585	0.0959075	Chromosome_10
Dmagna004449	1.95313	101.551	7387	2557726	2565113	0.0267174	Chromosome_10
Dmagna004459	1.95313	78.9845	2373	2590793	2593166	0.0524433	Chromosome_10
Dmagna004472	1.95313	62.0592	3938	2635609	2639547	0.0900761	Chromosome_10
Dmagna004504	11.7188	208.745	6911	2750406	2757317	0.0020992	Chromosome_10
Dmagna004505	1.95313	62.0592	1528	2761585	2763113	0.0900761	Chromosome_10
Dmagna004552	1.95313	104.372	4805	2923809	2928614	0.0251619	Chromosome_10
Dmagna004560	1.95313	152.327	3791	2971945	2975736	0.00648288	Chromosome_10
Dmagna004592	1.95313	76.1636	1854	3064405	3066259	0.0581606	Chromosome_10
Dmagna004623	70.3128	1.41044	1307	3164198	3165505	0.067948	Chromosome_10
Dmagna004624	136.719	31.0296	2659	3165699	3168358	0.0792646	Chromosome_10
Dmagna004636	328.126	42.3131	4703	3206679	3211382	0.0111353	Chromosome_10
Dmagna004644	1.95313	107.193	3199	3227003	3230202	0.0237468	Chromosome_10
Dmagna004668	1.95313	101.551	2960	3333306	3336266	0.0267174	Chromosome_10
Dmagna004669	1.95313	59.2384	1242	3336758	3338000	0.0959075	Chromosome_10
Dmagna004670	1.95313	87.4471	2675	3338338	3341013	0.0414872	Chromosome_10
Dmagna004689	7.81253	141.044	9146	3444810	3453956	0.0103433	Chromosome_10
Dmagna004698	1.95313	67.701	2853	3479362	3482215	0.0748992	Chromosome_10
Dmagna004711	1.95313	81.8054	3388	3517108	3520496	0.0481696	Chromosome_10
Dmagna004712	3.90627	73.3427	5826	3520797	3526623	0.0668547	Chromosome_10
Dmagna004713	1.95313	160.79	4326	3526724	3531050	0.00515128	Chromosome_10
Dmagna004714	1.95313	64.8801	4475	3532211	3536686	0.0843731	Chromosome_10
Dmagna004718	1.95313	157.969	7522	3540438	3547960	0.00554832	Chromosome_10
Dmagna004719	23.4376	203.103	20047	3548530	3568577	0.00980983	Chromosome_10
Dmagna004720	1.95313	62.0592	4796	3576963	3581759	0.0900761	Chromosome_10
Dmagna004723	1.95313	95.9097	6299	3586132	3592431	0.0315816	Chromosome_10
Dmagna004724	1.95313	138.223	1835	3593952	3595787	0.00960826	Chromosome_10
Dmagna004769	3.90627	143.865	12055	3798529	3810584	0.00873885	Chromosome_10
Dmagna004771	1.95313	78.9845	3517	3812263	3815780	0.0524433	Chromosome_10
Dmagna004775	1.95313	157.969	5551	3828313	3833864	0.00554832	Chromosome_10
Dmagna004844	7.81253	160.79	6017	4109980	4115997	0.0060553	Chromosome_10
Dmagna004845	1.95313	64.8801	6032	4116055	4122087	0.0843731	Chromosome_10
Dmagna004847	3.90627	101.551	5195	4130478	4135673	0.0278923	Chromosome_10
Dmagna004849	11.7188	183.357	7144	4144010	4151154	0.00396221	Chromosome_10
Dmagna004852	1.95313	126.939	7762	4164014	4171776	0.0135094	Chromosome_10
Dmagna004857	1.95313	87.4471	4464	4176887	4181351	0.0414872	Chromosome_10
Dmagna004863	1.95313	70.5219	5684	4193945	4199629	0.0684652	Chromosome_10
Dmagna004864	1.95313	70.5219	4146	4202901	4207047	0.0684652	Chromosome_10
Dmagna004865	1.95313	203.103	9069	4208318	4217387	0.00178971	Chromosome_10
Dmagna004867	15.6251	118.477	5432	4222478	4227910	0.0341247	Chromosome_10
Dmagna004874	1.95313	64.8801	2183	4248721	4250904	0.0843731	Chromosome_10
Dmagna004877	1.95313	73.3427	3669	4254508	4258177	0.0631571	Chromosome_10
Dmagna004878	1.95313	104.372	2734	4262448	4265182	0.0251619	Chromosome_10
Dmagna004879	1.95313	124.118	11966	4265662	4277628	0.0144053	Chromosome_10
Dmagna004890	1.95313	73.3427	6384	4320105	4326489	0.0631571	Chromosome_10
Dmagna004908	1.95313	135.402	4431	4388318	4392749	0.0102965	Chromosome_10
Dmagna004938	191.407	16.9252	1990	4494132	4496122	0.00534878	Chromosome_10
Dmagna005081	1.95313	95.9097	1848	4917830	4919678	0.0315816	Chromosome_10
Dmagna005206	23.4376	141.044	3405	5287202	5290607	0.0402655	Chromosome_10
Dmagna005347	1.95313	70.5219	1183	5753841	5755024	0.0684652	Chromosome_10
Dmagna005379	1.95313	118.477	3382	5888037	5891419	0.0164373	Chromosome_10
Dmagna005403	1.95313	78.9845	3027	5995980	5999007	0.0524433	Chromosome_10
Dmagna005478	11.7188	124.118	3101	6300884	6303985	0.0203832	Chromosome_10
Dmagna005501	1.95313	64.8801	1511	6361117	6362628	0.0843731	Chromosome_10
Dmagna005541	3.90627	73.3427	4214	6579217	6583431	0.0668547	Chromosome_10
Dmagna005542	1.95313	81.8054	2879	6583620	6586499	0.0481696	Chromosome_10
Dmagna005547	7.81253	81.8054	4231	6597384	6601615	0.0595289	Chromosome_10
Dmagna005549	3.90627	84.6262	11263	6607966	6619229	0.0471352	Chromosome_10
Dmagna005565	1.95313	70.5219	5842	6671621	6677463	0.0684652	Chromosome_10
Dmagna005567	1.95313	67.701	1191	6680013	6681204	0.0748992	Chromosome_10
Dmagna005569	1.95313	90.268	1907	6682810	6684717	0.0381541	Chromosome_10
Dmagna005570	3.90627	101.551	1593	6684833	6686426	0.0278923	Chromosome_10
Dmagna005571	1.95313	59.2384	1779	6687129	6688908	0.0959075	Chromosome_10
Dmagna005579	1.95313	62.0592	2770	6700350	6703120	0.0900761	Chromosome_10
Dmagna005580	1.95313	73.3427	2148	6703702	6705850	0.0631571	Chromosome_10
Dmagna005599	1.95313	84.6262	3923	6785625	6789548	0.0453842	Chromosome_10
Dmagna005618	105.469	16.9252	4018	6935856	6939874	0.0568718	Chromosome_10
Dmagna005667	1.95313	64.8801	5673	7128410	7134083	0.0843731	Chromosome_10
Dmagna005668	7.81253	121.298	9622	7134399	7144021	0.0178483	Chromosome_10
Dmagna005801	3.90627	62.0592	1790	7792044	7793834	0.0941605	Chromosome_10
Dmagna005807	3.90627	76.1636	1781	7827221	7829002	0.0617054	Chromosome_10
Dmagna005814	1.95313	101.551	1364	7885436	7886800	0.0267174	Chromosome_10
Dmagna005815	1.95313	98.7306	1196	7887092	7888288	0.0287637	Chromosome_10
Dmagna005816	7.81253	124.118	1338	7888416	7889754	0.0165493	Chromosome_10
Dmagna005820	1.95313	59.2384	2486	7909505	7911991	0.0959075	Chromosome_10
Dmagna005853	1.95313	64.8801	4733	8035931	8040664	0.0843731	Chromosome_10
Dmagna005899	7.81253	152.327	520	8260963	8261483	0.00774728	Chromosome_10
Dmagna005933	82.0316	8.46262	1946	8430257	8432203	0.0605673	Chromosome_10
Dmagna006399	7.81253	78.9845	2422	25542	27964	0.0637334	Chromosome_12
Dmagna006465	1.95313	87.4471	411	321902	322313	0.0414872	Chromosome_12
Dmagna006478	1.95313	183.357	2354	376606	378960	0.00293399	Chromosome_12
Dmagna006539	1.95313	110.014	2632	74933	77565	0.0214806	Chromosome_13
Dmagna006542	1.95313	73.3427	2393	84505	86898	0.0631571	Chromosome_13
Dmagna006590	1.95313	104.372	1513	342488	344001	0.0251619	Chromosome_13
Dmagna006602	15.6251	124.118	1365	410725	412090	0.0296718	Chromosome_13
Dmagna006620	93.7504	355.43	48847	594006	642853	0.0954718	Chromosome_13
Dmagna006631	3.90627	62.0592	2084	32752	34836	0.0941605	Chromosome_14
Dmagna006633	1.95313	112.835	3554	42441	45995	0.0194792	Chromosome_14
Dmagna006635	1.95313	81.8054	1754	49388	51142	0.0481696	Chromosome_14
Dmagna006663	11.7188	73.3427	3277	172331	175608	0.0984526	Chromosome_14
Dmagna006675	31.2501	138.223	4702	267119	271821	0.0782791	Chromosome_14
Dmagna006776	15.6251	93.0889	11096	226080	237176	0.0712261	Chromosome_16
Dmagna006885	136.719	2.82087	368	224461	224829	0.0101682	Chromosome_17
Dmagna006886	125	11.2835	1867	226254	228121	0.0191575	Chromosome_17
Dmagna006988	1.95313	84.6262	4427	160159	164586	0.0453842	Chromosome_2
Dmagna006990	1.95313	118.477	8731	169648	178379	0.0164373	Chromosome_2
Dmagna007082	15.6251	186.178	4515	548655	553170	0.00529177	Chromosome_2
Dmagna007083	11.7188	93.0889	1053	553662	554715	0.052311	Chromosome_2
Dmagna007221	19.5313	296.192	2778	1246023	1248801	0.000718736	Chromosome_2
Dmagna007280	250.001	53.5966	10717	1476552	1487269	0.0542636	Chromosome_2
Dmagna007291	199.22	42.3131	3871	1522320	1526191	0.0539072	Chromosome_2
Dmagna007292	74.219	2.82087	3065	1526381	1529446	0.0631571	Chromosome_2
Dmagna007449	152.344	33.8505	11098	2232258	2243356	0.0698945	Chromosome_2
Dmagna007515	1.95313	93.0889	5190	2555507	2560697	0.0347966	Chromosome_2
Dmagna033915	1.95313	67.701	5272	2604898	2610170	0.0748992	Chromosome_2
Dmagna007554	23.4376	115.656	10519	2748111	2758630	0.072122	Chromosome_2
Dmagna007601	7.81253	126.939	6084	2964437	2970521	0.0153989	Chromosome_2
Dmagna007662	1.95313	135.402	7747	3210577	3218324	0.0102965	Chromosome_2
Dmagna007663	1.95313	197.461	8834	3218745	3227579	0.00209309	Chromosome_2
Dmagna007679	3.90627	149.506	3526	3270072	3273598	0.00759458	Chromosome_2
Dmagna007686	1.95313	115.656	9689	3296556	3306245	0.0177078	Chromosome_2
Dmagna007688	1.95313	93.0889	10501	3310391	3320892	0.0347966	Chromosome_2
Dmagna007697	1.95313	121.298	5927	3339887	3345814	0.015293	Chromosome_2
Dmagna007698	1.95313	64.8801	2513	3348790	3351303	0.0843731	Chromosome_2
Dmagna007706	1.95313	59.2384	6391	3382698	3389089	0.0959075	Chromosome_2
Dmagna007719	1.95313	64.8801	8297	3449441	3457738	0.0843731	Chromosome_2
Dmagna007728	19.5313	118.477	2424	3528139	3530563	0.0487478	Chromosome_2
Dmagna007735	1.95313	62.0592	2644	3539670	3542314	0.0900761	Chromosome_2
Dmagna007790	1.95313	73.3427	3266	3761050	3764316	0.0631571	Chromosome_2
Dmagna007792	3.90627	78.9845	3020	3768295	3771315	0.0558721	Chromosome_2
Dmagna007793	1.95313	386.46	15015	3772449	3787464	3.46133e-05	Chromosome_2
Dmagna007803	1.95313	67.701	2051	3832471	3834522	0.0748992	Chromosome_2
Dmagna007806	15.6251	174.894	17544	3853491	3871035	0.00698986	Chromosome_2
Dmagna007823	1.95313	259.52	4598	3938267	3942865	0.000494767	Chromosome_2
Dmagna007824	15.6251	180.536	6716	3943005	3949721	0.00628334	Chromosome_2
Dmagna007859	3.90627	67.701	2438	4085320	4087758	0.0822169	Chromosome_2
Dmagna007868	19.5313	169.252	10739	4120412	4131151	0.0130737	Chromosome_2
Dmagna007878	1.95313	129.76	3586	4184543	4188129	0.0124119	Chromosome_2
Dmagna007907	1.95313	59.2384	5818	4310646	4316464	0.0959075	Chromosome_2
Dmagna007909	7.81253	203.103	15823	4318851	4334674	0.00210123	Chromosome_2
Dmagna007919	42.9689	211.566	12792	4373136	4385928	0.048534	Chromosome_2
Dmagna007986	1.95313	67.701	5589	4653187	4658776	0.0748992	Chromosome_2
Dmagna007989	1.95313	70.5219	3474	4669953	4673427	0.0684652	Chromosome_2
Dmagna007990	1.95313	62.0592	2454	4674848	4677302	0.0900761	Chromosome_2
Dmagna007994	3.90627	73.3427	7760	4681941	4689701	0.0668547	Chromosome_2
Dmagna008038	1.95313	73.3427	4547	4860029	4864576	0.0631571	Chromosome_2
Dmagna008055	1.95313	73.3427	3064	4958584	4961648	0.0631571	Chromosome_2
Dmagna008056	1.95313	81.8054	3944	4968224	4972168	0.0481696	Chromosome_2
Dmagna008077	1.95313	70.5219	4211	5066822	5071033	0.0684652	Chromosome_2
Dmagna008078	1.95313	87.4471	4583	5071450	5076033	0.0414872	Chromosome_2
Dmagna008079	1.95313	132.581	4286	5078926	5083212	0.0111007	Chromosome_2
Dmagna008080	1.95313	73.3427	7997	5083649	5091646	0.0631571	Chromosome_2
Dmagna008112	1.95313	62.0592	4348	5208082	5212430	0.0900761	Chromosome_2
Dmagna008232	66.4065	5.64175	3038	5669421	5672459	0.0887038	Chromosome_2
Dmagna008250	144.532	28.2087	6680	5768704	5775384	0.054176	Chromosome_2
Dmagna008305	1.95313	59.2384	4293	6024420	6028713	0.0959075	Chromosome_2
Dmagna008306	140.626	31.0296	6247	6035622	6041869	0.071953	Chromosome_2
Dmagna008317	1.95313	296.192	7235	6081421	6088656	0.00021786	Chromosome_2
Dmagna008318	3.90627	76.1636	6590	6088851	6095441	0.0617054	Chromosome_2
Dmagna008370	1.95313	81.8054	5075	6318111	6323186	0.0481696	Chromosome_2
Dmagna008392	230.47	5.64175	8077	6425144	6433221	0.00100379	Chromosome_2
Dmagna008439	1.95313	135.402	4513	6623452	6627965	0.0102965	Chromosome_2
Dmagna033925	1.95313	141.044	4293	6628128	6632421	0.00897707	Chromosome_2
Dmagna008451	1.95313	62.0592	1101	6688870	6689971	0.0900761	Chromosome_2
Dmagna008485	1.95313	177.715	3307	6858529	6861836	0.00334935	Chromosome_2
Dmagna008512	1.95313	59.2384	3417	6983963	6987380	0.0959075	Chromosome_2
Dmagna008538	3.90627	67.701	2255	7087664	7089919	0.0822169	Chromosome_2
Dmagna008567	1.95313	64.8801	969	7199432	7200401	0.0843731	Chromosome_2
Dmagna008571	11.7188	110.014	852	7211954	7212806	0.0308222	Chromosome_2
Dmagna008577	1.95313	64.8801	1861	7240821	7242682	0.0843731	Chromosome_2
Dmagna008578	1.95313	87.4471	3431	7242431	7245862	0.0414872	Chromosome_2
Dmagna008582	1.95313	110.014	662	7259256	7259918	0.0214806	Chromosome_2
Dmagna008583	1.95313	78.9845	712	7262172	7262884	0.0524433	Chromosome_2
Dmagna008585	11.7188	76.1636	800	7272006	7272806	0.0890316	Chromosome_2
Dmagna008600	1.95313	70.5219	806	7312919	7313725	0.0684652	Chromosome_2
Dmagna008605	19.5313	141.044	3550	7342836	7346386	0.0263978	Chromosome_2
Dmagna008620	1.95313	87.4471	15785	7387110	7402895	0.0414872	Chromosome_2
Dmagna008651	1.95313	78.9845	1220	7506463	7507683	0.0524433	Chromosome_2
Dmagna008698	7.81253	200.282	14566	7724704	7739270	0.00221525	Chromosome_2
Dmagna008734	1.95313	107.193	4288	7891648	7895936	0.0237468	Chromosome_2
Dmagna008772	3.90627	87.4471	2544	8104207	8106751	0.0445718	Chromosome_2
Dmagna008776	1.95313	81.8054	2816	8115560	8118376	0.0481696	Chromosome_2
Dmagna008823	1.95313	76.1636	3739	8327730	8331469	0.0581606	Chromosome_2
Dmagna008837	1.95313	98.7306	3203	8386616	8389819	0.0287637	Chromosome_2
Dmagna008845	3.90627	76.1636	12901	8430698	8443599	0.0617054	Chromosome_2
Dmagna008909	1.95313	110.014	1634	8674429	8676063	0.0214806	Chromosome_2
Dmagna008928	1.95313	95.9097	1937	8748209	8750146	0.0315816	Chromosome_2
Dmagna008932	1.95313	141.044	1367	8760580	8761947	0.00897707	Chromosome_2
Dmagna008940	1.95313	87.4471	686	8790527	8791213	0.0414872	Chromosome_2
Dmagna009016	1.95313	81.8054	2422	9086726	9089148	0.0481696	Chromosome_2
Dmagna009019	1.95313	73.3427	4104	9096525	9100629	0.0631571	Chromosome_2
Dmagna009055	19.5313	115.656	2501	9175634	9178135	0.0522906	Chromosome_2
Dmagna009066	1.95313	101.551	1631	9204699	9206330	0.0267174	Chromosome_2
Dmagna009076	1.95313	76.1636	5147	9239242	9244389	0.0581606	Chromosome_2
Dmagna009089	3.90627	64.8801	5040	9288053	9293093	0.0885532	Chromosome_2
Dmagna009093	3.90627	81.8054	7629	9314756	9322385	0.0509468	Chromosome_2
Dmagna009145	1.95313	87.4471	1204	9585331	9586535	0.0414872	Chromosome_2
Dmagna009182	15.6251	138.223	13923	9711688	9725611	0.0198477	Chromosome_2
Dmagna009186	1.95313	78.9845	10407	9751816	9762223	0.0524433	Chromosome_2
Dmagna009188	1.95313	78.9845	4125	9765781	9769906	0.0524433	Chromosome_2
Dmagna009197	1.95313	78.9845	5532	9790903	9796435	0.0524433	Chromosome_2
Dmagna009237	1.95313	67.701	8212	9908878	9917090	0.0748992	Chromosome_2
Dmagna009252	1.95313	81.8054	4058	9985730	9989788	0.0481696	Chromosome_2
Dmagna009258	1.95313	126.939	5573	10019824	10025397	0.0135094	Chromosome_2
Dmagna009275	1.95313	76.1636	11372	10109814	10121186	0.0581606	Chromosome_2
Dmagna009408	1.95313	101.551	7083	10493461	10500544	0.0267174	Chromosome_2
Dmagna009409	1.95313	95.9097	2624	10501319	10503943	0.0315816	Chromosome_2
Dmagna009411	1.95313	126.939	1191	10506018	10507209	0.0135094	Chromosome_2
Dmagna009412	1.95313	107.193	1734	10507379	10509113	0.0237468	Chromosome_2
Dmagna009417	1.95313	84.6262	3741	10518397	10522138	0.0453842	Chromosome_2
Dmagna009422	1.95313	78.9845	1529	10535080	10536609	0.0524433	Chromosome_2
Dmagna009424	3.90627	64.8801	3278	10541047	10544325	0.0885532	Chromosome_2
Dmagna009436	1.95313	81.8054	1778	10593209	10594987	0.0481696	Chromosome_2
Dmagna009437	1.95313	256.7	7141	10595826	10602967	0.000529381	Chromosome_2
Dmagna009439	1.95313	143.865	4725	10606784	10611509	0.00826852	Chromosome_2
Dmagna009441	1.95313	101.551	3618	10615391	10619009	0.0267174	Chromosome_2
Dmagna009442	1.95313	124.118	2349	10620285	10622634	0.0144053	Chromosome_2
Dmagna009443	1.95313	70.5219	2513	10625433	10627946	0.0684652	Chromosome_2
Dmagna009447	11.7188	110.014	4125	10635217	10639342	0.0308222	Chromosome_2
Dmagna009458	1.95313	62.0592	1710	10664715	10666425	0.0900761	Chromosome_2
Dmagna009469	1.95313	95.9097	3765	10710182	10713947	0.0315816	Chromosome_2
Dmagna009476	11.7188	118.477	7739	10736958	10744697	0.0249033	Chromosome_2
Dmagna009478	1.95313	126.939	8883	10757122	10766005	0.0135094	Chromosome_2
Dmagna009479	11.7188	101.551	5347	10766769	10772116	0.040803	Chromosome_2
Dmagna009491	1.95313	126.939	6228	10811188	10817416	0.0135094	Chromosome_2
Dmagna009493	1.95313	194.64	5019	10827897	10832916	0.00220711	Chromosome_2
Dmagna009500	1.95313	101.551	3696	10855558	10859254	0.0267174	Chromosome_2
Dmagna009505	1.95313	104.372	4928	10875782	10880710	0.0251619	Chromosome_2
Dmagna009523	1.95313	62.0592	3442	10941380	10944822	0.0900761	Chromosome_2
Dmagna009524	1.95313	236.953	7703	10942385	10950088	0.000804251	Chromosome_2
Dmagna009528	7.81253	121.298	2979	10957156	10960135	0.0178483	Chromosome_2
Dmagna009529	3.90627	115.656	2536	10960503	10963039	0.0188052	Chromosome_2
Dmagna009531	1.95313	93.0889	2399	10964987	10967386	0.0347966	Chromosome_2
Dmagna009532	1.95313	101.551	2133	10967956	10970089	0.0267174	Chromosome_2
Dmagna009533	3.90627	95.9097	3505	10970162	10973667	0.0339394	Chromosome_2
Dmagna009541	1.95313	59.2384	7707	10987410	10995117	0.0959075	Chromosome_2
Dmagna009545	1.95313	84.6262	2133	11011990	11014123	0.0453842	Chromosome_2
Dmagna009546	1.95313	124.118	2385	11014389	11016774	0.0144053	Chromosome_2
Dmagna009548	1.95313	95.9097	1416	11019505	11020921	0.0315816	Chromosome_2
Dmagna009549	1.95313	59.2384	1184	11020858	11022042	0.0959075	Chromosome_2
Dmagna009550	1.95313	67.701	1202	11023033	11024235	0.0748992	Chromosome_2
Dmagna009553	1.95313	180.536	11655	11032058	11043713	0.00314981	Chromosome_2
Dmagna009555	1.95313	220.028	9477	11047803	11057280	0.00119721	Chromosome_2
Dmagna009567	1.95313	70.5219	1858	11082621	11084479	0.0684652	Chromosome_2
Dmagna009568	1.95313	129.76	3580	11084976	11088556	0.0124119	Chromosome_2
Dmagna009570	1.95313	64.8801	2868	11094120	11096988	0.0843731	Chromosome_2
Dmagna009572	1.95313	62.0592	1727	11098631	11100358	0.0900761	Chromosome_2
Dmagna009578	1.95313	67.701	1505	11107036	11108541	0.0748992	Chromosome_2
Dmagna009579	1.95313	90.268	2161	11109197	11111358	0.0381541	Chromosome_2
Dmagna009580	1.95313	62.0592	2655	11111846	11114501	0.0900761	Chromosome_2
Dmagna009584	1.95313	64.8801	1930	11121800	11123730	0.0843731	Chromosome_2
Dmagna009586	1.95313	242.595	2350	11125172	11127522	0.000724844	Chromosome_2
Dmagna009587	1.95313	129.76	2157	11128284	11130441	0.0124119	Chromosome_2
Dmagna009588	1.95313	98.7306	1892	11130768	11132660	0.0287637	Chromosome_2
Dmagna009589	1.95313	64.8801	2176	11133453	11135629	0.0843731	Chromosome_2
Dmagna009591	1.95313	146.685	3655	11138497	11142152	0.00771063	Chromosome_2
Dmagna009593	1.95313	98.7306	2620	11143013	11145633	0.0287637	Chromosome_2
Dmagna009594	1.95313	138.223	4468	11146202	11150670	0.00960826	Chromosome_2
Dmagna009599	1.95313	276.446	20095	11171717	11191812	0.000366494	Chromosome_2
Dmagna009603	1.95313	160.79	10792	11206533	11217325	0.00515128	Chromosome_2
Dmagna009604	15.6251	222.849	14541	11218112	11232653	0.00202183	Chromosome_2
Dmagna009620	1.95313	141.044	10714	11289442	11300156	0.00897707	Chromosome_2
Dmagna009627	1.95313	76.1636	2363	11314959	11317322	0.0581606	Chromosome_2
Dmagna009629	1.95313	84.6262	4194	11319615	11323809	0.0453842	Chromosome_2
Dmagna009630	1.95313	149.506	2656	11324144	11326800	0.00730342	Chromosome_2
Dmagna009632	1.95313	78.9845	3913	11328731	11332644	0.0524433	Chromosome_2
Dmagna009639	3.90627	81.8054	2373	11351297	11353670	0.0509468	Chromosome_2
Dmagna009641	1.95313	87.4471	3796	11355486	11359282	0.0414872	Chromosome_2
Dmagna009643	1.95313	81.8054	3482	11362659	11366141	0.0481696	Chromosome_2
Dmagna009644	1.95313	64.8801	4757	11367883	11372640	0.0843731	Chromosome_2
Dmagna009648	15.6251	205.924	10566	11383728	11394294	0.00324144	Chromosome_2
Dmagna033934	1.95313	62.0592	2383	11724843	11727226	0.0900761	Chromosome_2
Dmagna009775	66.4065	383.639	3071	11810854	11813925	0.0308262	Chromosome_2
Dmagna009842	1.95313	78.9845	2570	12055680	12058250	0.0524433	Chromosome_2
Dmagna009844	1.95313	67.701	2159	12061367	12063526	0.0748992	Chromosome_2
Dmagna009845	101.563	19.7461	1833	12064314	12066147	0.0769455	Chromosome_2
Dmagna010032	1.95313	59.2384	3566	12773675	12777241	0.0959075	Chromosome_2
Dmagna010062	1.95313	81.8054	2643	12923174	12925817	0.0481696	Chromosome_2
Dmagna010111	109.375	19.7461	2153	13112811	13114964	0.0634707	Chromosome_2
Dmagna010160	1.95313	174.894	4118	13296622	13300740	0.00356721	Chromosome_2
Dmagna010207	1.95313	70.5219	2072	13445576	13447648	0.0684652	Chromosome_2
Dmagna010227	78.1253	11.2835	2659	13493072	13495731	0.0797654	Chromosome_2
Dmagna010311	101.563	1.41044	3087	13833175	13836262	0.0263937	Chromosome_2
Dmagna010372	1.95313	129.76	5459	14096940	14102399	0.0124119	Chromosome_2
Dmagna010397	1.95313	248.237	1113	14198367	14199480	0.000625076	Chromosome_2
Dmagna010557	82.0316	11.2835	2931	40957	43888	0.0704789	Chromosome_21
Dmagna010592	23.4376	132.581	4101	6712	10813	0.0492752	Chromosome_22
Dmagna011007	23.4376	104.372	2499	1198133	1200632	0.096783	Chromosome_3
Dmagna011081	3.90627	67.701	3324	1605121	1608445	0.0822169	Chromosome_3
Dmagna011182	3.90627	70.5219	4000	2088234	2092234	0.0726127	Chromosome_3
Dmagna011281	1.95313	59.2384	1242	2442054	2443296	0.0959075	Chromosome_3
Dmagna011378	3.90627	67.701	918	2909572	2910490	0.0822169	Chromosome_3
Dmagna011437	1.95313	110.014	5026	3162977	3168003	0.0214806	Chromosome_3
Dmagna011442	1.95313	62.0592	1468	3188487	3189955	0.0900761	Chromosome_3
Dmagna011506	1.95313	67.701	2560	3508241	3510801	0.0748992	Chromosome_3
Dmagna011891	1.95313	107.193	7529	5052574	5060103	0.0237468	Chromosome_3
Dmagna011897	1.95313	141.044	4971	5087152	5092123	0.00897707	Chromosome_3
Dmagna011901	1.95313	62.0592	2699	5105014	5107713	0.0900761	Chromosome_3
Dmagna011902	1.95313	81.8054	4535	5107849	5112384	0.0481696	Chromosome_3
Dmagna012022	117.188	14.1044	5285	5620675	5625960	0.0317364	Chromosome_3
Dmagna012130	70.3128	2.82087	592	6027814	6028406	0.0704137	Chromosome_3
Dmagna012146	7.81253	64.8801	2595	6081469	6084064	0.0974366	Chromosome_3
Dmagna012269	3.90627	87.4471	11777	6528423	6540200	0.0445718	Chromosome_3
Dmagna012291	1.95313	115.656	4096	6631972	6636068	0.0177078	Chromosome_3
Dmagna012304	1.95313	62.0592	2837	6723168	6726005	0.0900761	Chromosome_3
Dmagna012416	3.90627	146.685	5776	7186850	7192626	0.0080588	Chromosome_3
Dmagna012495	1.95313	67.701	2515	7457902	7460417	0.0748992	Chromosome_3
Dmagna012520	1.95313	70.5219	2761	7565679	7568440	0.0684652	Chromosome_3
Dmagna012522	1.95313	62.0592	1705	7577849	7579554	0.0900761	Chromosome_3
Dmagna012523	1.95313	301.834	3234	7583343	7586577	0.000183247	Chromosome_3
Dmagna012524	1.95313	155.148	2815	7586702	7589517	0.00601458	Chromosome_3
Dmagna012525	1.95313	87.4471	3292	7592160	7595452	0.0414872	Chromosome_3
Dmagna012527	1.95313	163.611	5283	7599223	7604506	0.00481126	Chromosome_3
Dmagna012528	3.90627	104.372	2202	7605508	7607710	0.0262003	Chromosome_3
Dmagna012530	1.95313	112.835	2309	7610183	7612492	0.0194792	Chromosome_3
Dmagna012543	3.90627	81.8054	4851	7666030	7670881	0.0509468	Chromosome_3
Dmagna012544	1.95313	70.5219	2247	7671810	7674057	0.0684652	Chromosome_3
Dmagna012545	1.95313	64.8801	2753	7674259	7677012	0.0843731	Chromosome_3
Dmagna012552	11.7188	141.044	1858	7707387	7709245	0.0127174	Chromosome_3
Dmagna012565	46.8752	228.491	2910	7741928	7744838	0.0480942	Chromosome_3
Dmagna012566	1.95313	70.5219	1493	7745006	7746499	0.0684652	Chromosome_3
Dmagna012580	1.95313	81.8054	3209	7800293	7803502	0.0481696	Chromosome_3
Dmagna012639	1.95313	70.5219	4008	8046403	8050411	0.0684652	Chromosome_3
Dmagna033956	1.95313	59.2384	5609	8139576	8145185	0.0959075	Chromosome_3
Dmagna012716	3.90627	73.3427	3882	8394966	8398848	0.0668547	Chromosome_3
Dmagna012767	214.845	53.5966	7345	8590291	8597636	0.0859205	Chromosome_3
Dmagna012823	11.7188	73.3427	2101	8842645	8844746	0.0984526	Chromosome_3
Dmagna012856	11.7188	81.8054	648	8995573	8996221	0.0739138	Chromosome_3
Dmagna012897	113.282	19.7461	1993	9199062	9201055	0.0574215	Chromosome_3
Dmagna012912	7.81253	93.0889	2032	9267691	9269723	0.0422201	Chromosome_3
Dmagna013015	140.626	31.0296	8219	9764434	9772653	0.071953	Chromosome_3
Dmagna013019	171.876	36.6714	7609	9784211	9791820	0.0591807	Chromosome_3
Dmagna013023	62.5002	2.82087	1757	9826763	9828520	0.0909517	Chromosome_3
Dmagna013033	70.3128	2.82087	1453	9867854	9869307	0.0704137	Chromosome_3
Dmagna013053	105.469	2.82087	1427	9966671	9968098	0.0250519	Chromosome_3
Dmagna013201	97.6566	11.2835	2856	10463132	10465988	0.0452396	Chromosome_3
Dmagna013205	62.5002	5.64175	1123	10478721	10479844	0.0969947	Chromosome_3
Dmagna013208	62.5002	2.82087	1502	10489070	10490572	0.0909517	Chromosome_3
Dmagna013253	74.219	11.2835	3270	10720610	10723880	0.0933624	Chromosome_3
Dmagna013358	3.90627	267.983	1497	11116845	11118342	0.000419432	Chromosome_3
Dmagna013405	1.95313	78.9845	668	11359776	11360444	0.0524433	Chromosome_3
Dmagna013406	3.90627	70.5219	765	11361830	11362595	0.0726127	Chromosome_3
Dmagna013497	1.95313	73.3427	2057	11782104	11784161	0.0631571	Chromosome_3
Dmagna013651	78.1253	14.1044	22578	12146837	12169415	0.0985686	Chromosome_3
Dmagna013883	89.8441	1.41044	893	13181605	13182498	0.0380706	Chromosome_3
Dmagna014157	1.95313	76.1636	3935	53288	57223	0.0581606	Chromosome_36
Dmagna014161	93.7504	16.9252	2220	13510	15730	0.0761819	Chromosome_37
Dmagna014261	121.094	19.7461	3129	241171	244300	0.045938	Chromosome_4
Dmagna014575	1.95313	205.924	2437	1106113	1108550	0.00166959	Chromosome_4
Dmagna014576	1.95313	146.685	2796	1109022	1111818	0.00771063	Chromosome_4
Dmagna014577	1.95313	197.461	1223	1114330	1115553	0.00209309	Chromosome_4
Dmagna014580	1.95313	155.148	3874	1118494	1122368	0.00601458	Chromosome_4
Dmagna014581	7.81253	76.1636	2986	1123451	1126437	0.0692186	Chromosome_4
Dmagna014583	1.95313	98.7306	2908	1130731	1133639	0.0287637	Chromosome_4
Dmagna014584	1.95313	149.506	4010	1134222	1138232	0.00730342	Chromosome_4
Dmagna014585	1.95313	104.372	1749	1138358	1140107	0.0251619	Chromosome_4
Dmagna014586	1.95313	104.372	1576	1140158	1141734	0.0251619	Chromosome_4
Dmagna014587	1.95313	90.268	966	1141801	1142767	0.0381541	Chromosome_4
Dmagna014588	1.95313	172.073	2980	1142888	1145868	0.00390724	Chromosome_4
Dmagna014589	1.95313	456.982	5630	1146226	1151856	8.14432e-06	Chromosome_4
Dmagna014590	1.95313	126.939	1242	1153089	1154331	0.0135094	Chromosome_4
Dmagna014591	1.95313	90.268	3061	1155485	1158546	0.0381541	Chromosome_4
Dmagna014592	1.95313	115.656	4239	1159018	1163257	0.0177078	Chromosome_4
Dmagna014593	1.95313	81.8054	2920	1163313	1166233	0.0481696	Chromosome_4
Dmagna014597	1.95313	70.5219	1861	1173521	1175382	0.0684652	Chromosome_4
Dmagna014615	1.95313	81.8054	3035	1212519	1215554	0.0481696	Chromosome_4
Dmagna014616	1.95313	160.79	3549	1216137	1219686	0.00515128	Chromosome_4
Dmagna014617	1.95313	115.656	2459	1219724	1222183	0.0177078	Chromosome_4
Dmagna014620	7.81253	217.207	8876	1226471	1235347	0.00147616	Chromosome_4
Dmagna014655	1.95313	112.835	1517	1361136	1362653	0.0194792	Chromosome_4
Dmagna014656	1.95313	98.7306	1630	1362969	1364599	0.0287637	Chromosome_4
Dmagna014661	1.95313	205.924	3452	1368060	1371512	0.00166959	Chromosome_4
Dmagna014662	1.95313	73.3427	1994	1372913	1374907	0.0631571	Chromosome_4
Dmagna014782	128.907	31.0296	3168	1656205	1659373	0.0958993	Chromosome_4
Dmagna014798	62.5002	1.41044	588	1744616	1745204	0.0883333	Chromosome_4
Dmagna014802	66.4065	1.41044	870	1749700	1750570	0.0773669	Chromosome_4
Dmagna014804	62.5002	2.82087	706	1753926	1754632	0.0909517	Chromosome_4
Dmagna014822	82.0316	2.82087	2763	1825101	1827864	0.049155	Chromosome_4
Dmagna014845	70.3128	5.64175	1848	1903251	1905099	0.078332	Chromosome_4
Dmagna014914	58.594	1.41044	1889	2206369	2208258	0.0959278	Chromosome_4
Dmagna014988	1.95313	112.835	640	2498247	2498887	0.0194792	Chromosome_4
Dmagna014998	1.95313	78.9845	627	2531241	2531868	0.0524433	Chromosome_4
Dmagna015023	1.95313	90.268	324	2653236	2653560	0.0381541	Chromosome_4
Dmagna015024	3.90627	121.298	785	2653645	2654430	0.016083	Chromosome_4
Dmagna015056	11.7188	73.3427	2265	2836235	2838500	0.0984526	Chromosome_4
Dmagna015095	1.95313	112.835	956	3023487	3024443	0.0194792	Chromosome_4
Dmagna015138	7.81253	220.028	733	3206258	3206991	0.00140286	Chromosome_4
Dmagna015279	3.90627	115.656	1540	3793647	3795187	0.0188052	Chromosome_4
Dmagna015297	3.90627	73.3427	1561	3892010	3893571	0.0668547	Chromosome_4
Dmagna015302	11.7188	81.8054	816	3920159	3920975	0.0739138	Chromosome_4
Dmagna015482	1.95313	64.8801	1755	4709623	4711378	0.0843731	Chromosome_4
Dmagna015540	1.95313	62.0592	3160	4966863	4970023	0.0900761	Chromosome_4
Dmagna015549	85.9378	14.1044	844	5010142	5010986	0.0774871	Chromosome_4
Dmagna015581	160.157	36.6714	1995	5156628	5158623	0.0740115	Chromosome_4
Dmagna015604	7.81253	93.0889	434	5251743	5252177	0.0422201	Chromosome_4
Dmagna015699	19.5313	101.551	2589	5660494	5663083	0.0766034	Chromosome_4
Dmagna015711	15.6251	279.267	1625	5712078	5713703	0.000527345	Chromosome_4
Dmagna015835	19.5313	110.014	1430	6149193	6150623	0.0615914	Chromosome_4
Dmagna015906	11.7188	73.3427	713	6507748	6508461	0.0984526	Chromosome_4
Dmagna015916	3.90627	76.1636	621	6541262	6541883	0.0617054	Chromosome_4
Dmagna015923	23.4376	146.685	940	6568997	6569937	0.0356456	Chromosome_4
Dmagna015997	27.3439	188.999	2859	6879206	6882065	0.0208698	Chromosome_4
Dmagna016234	1.95313	104.372	650	7839884	7840534	0.0251619	Chromosome_4
Dmagna016292	35.1564	152.327	1408	8156849	8158257	0.0757971	Chromosome_4
Dmagna016316	1.95313	146.685	717	8245639	8246356	0.00771063	Chromosome_4
Dmagna016333	1.95313	78.9845	493	8312821	8313314	0.0524433	Chromosome_4
Dmagna016374	281.251	31.0296	2494	8475507	8478001	0.0062019	Chromosome_4
Dmagna016380	70.3128	5.64175	874	8490832	8491706	0.078332	Chromosome_4
Dmagna016496	183.594	16.9252	1141	8893202	8894343	0.00675368	Chromosome_4
Dmagna016614	1.95313	59.2384	1813	9311057	9312870	0.0959075	Chromosome_4
Dmagna016618	3.90627	98.7306	2208	9319790	9321998	0.0306043	Chromosome_4
Dmagna016672	82.0316	11.2835	1352	9496699	9498051	0.0704789	Chromosome_4
Dmagna016768	1.95313	112.835	2522	9835400	9837922	0.0194792	Chromosome_4
Dmagna016799	62.5002	5.64175	905	9929158	9930063	0.0969947	Chromosome_4
Dmagna016826	1.95313	121.298	2668	10001616	10004284	0.015293	Chromosome_4
Dmagna016854	113.282	16.9252	2956	10079571	10082527	0.0442766	Chromosome_4
Dmagna016902	1.95313	62.0592	3600	10272622	10276222	0.0900761	Chromosome_4
Dmagna016915	3.90627	225.67	2847	10325366	10328213	0.00109134	Chromosome_4
Dmagna017110	234.376	33.8505	4358	11068588	11072946	0.0181048	Chromosome_4
Dmagna017116	3.90627	95.9097	3778	11088789	11092567	0.0339394	Chromosome_4
Dmagna017122	7.81253	84.6262	3999	11104480	11108479	0.0532333	Chromosome_4
Dmagna017269	1.95313	118.477	6325	11762819	11769144	0.0164373	Chromosome_4
Dmagna017275	3.90627	62.0592	6855	11800152	11807007	0.0941605	Chromosome_4
Dmagna017279	1.95313	107.193	3920	11817948	11821868	0.0237468	Chromosome_4
Dmagna017286	3.90627	90.268	6195	11831960	11838155	0.0404202	Chromosome_4
Dmagna017291	11.7188	146.685	9533	11857598	11867131	0.0106874	Chromosome_4
Dmagna017299	7.81253	143.865	8167	11886619	11894786	0.00965712	Chromosome_4
Dmagna017307	1.95313	64.8801	563	11921841	11922404	0.0843731	Chromosome_4
Dmagna017325	105.469	19.7461	4085	12002760	12006845	0.0711997	Chromosome_4
Dmagna017478	1.95313	95.9097	2679	12710155	12712834	0.0315816	Chromosome_4
Dmagna017514	117.188	22.567	3431	12884562	12887993	0.06501	Chromosome_4
Dmagna017540	593.752	39.4922	7449	12995054	13002503	0.000394999	Chromosome_4
Dmagna017574	1.95313	98.7306	10454	13167895	13178349	0.0287637	Chromosome_4
Dmagna017606	74.219	5.64175	1259	13309769	13311028	0.0684652	Chromosome_4
Dmagna017607	132.813	16.9252	3045	13311648	13314693	0.0260048	Chromosome_4
Dmagna017648	1.95313	70.5219	2073	13351162	13353235	0.0684652	Chromosome_4
Dmagna017655	125	28.2087	1449	13366971	13368420	0.083237	Chromosome_4
Dmagna017678	62.5002	5.64175	1091	13434373	13435464	0.0969947	Chromosome_4
Dmagna017735	78.1253	5.64175	3342	13668811	13672153	0.061229	Chromosome_4
Dmagna017775	1.95313	110.014	1554	31148	32702	0.0214806	Chromosome_41
Dmagna017797	74.219	11.2835	3038	46961	49999	0.0933624	Chromosome_43
Dmagna017893	1.95313	81.8054	946	38962	39908	0.0481696	Chromosome_5
Dmagna017895	1.95313	95.9097	1272	42113	43385	0.0315816	Chromosome_5
Dmagna017898	3.90627	93.0889	2962	48939	51901	0.0369202	Chromosome_5
Dmagna017922	7.81253	93.0889	7875	129648	137523	0.0422201	Chromosome_5
Dmagna017933	1.95313	214.386	7388	155417	162805	0.00139064	Chromosome_5
Dmagna017963	1.95313	101.551	3867	245995	249862	0.0267174	Chromosome_5
Dmagna017969	1.95313	67.701	2239	267310	269549	0.0748992	Chromosome_5
Dmagna017973	1.95313	110.014	1898	285348	287246	0.0214806	Chromosome_5
Dmagna017993	1.95313	84.6262	5138	348170	353308	0.0453842	Chromosome_5
Dmagna018002	1.95313	62.0592	4610	371419	376029	0.0900761	Chromosome_5
Dmagna018020	1.95313	73.3427	2803	419124	421927	0.0631571	Chromosome_5
Dmagna018022	1.95313	62.0592	1814	425974	427788	0.0900761	Chromosome_5
Dmagna018037	1.95313	76.1636	1373	459743	461116	0.0581606	Chromosome_5
Dmagna018051	1.95313	81.8054	1507	488191	489698	0.0481696	Chromosome_5
Dmagna018052	1.95313	67.701	476	489653	490129	0.0748992	Chromosome_5
Dmagna018053	3.90627	155.148	1001	490546	491547	0.00631388	Chromosome_5
Dmagna018085	3.90627	64.8801	2993	553386	556379	0.0885532	Chromosome_5
Dmagna018089	1.95313	90.268	1455	562124	563579	0.0381541	Chromosome_5
Dmagna018104	1.95313	62.0592	2721	598095	600816	0.0900761	Chromosome_5
Dmagna018107	1.95313	129.76	11161	604808	615969	0.0124119	Chromosome_5
Dmagna018173	1.95313	169.252	7306	823434	830740	0.00423708	Chromosome_5
Dmagna018174	1.95313	81.8054	903	832149	833052	0.0481696	Chromosome_5
Dmagna018180	1.95313	172.073	4397	842800	847197	0.00390724	Chromosome_5
Dmagna018185	1.95313	81.8054	2842	864726	867568	0.0481696	Chromosome_5
Dmagna018186	1.95313	87.4471	6276	867625	873901	0.0414872	Chromosome_5
Dmagna018194	1.95313	59.2384	3459	886996	890455	0.0959075	Chromosome_5
Dmagna018197	1.95313	62.0592	1702	898261	899963	0.0900761	Chromosome_5
Dmagna018200	1.95313	110.014	6475	913642	920117	0.0214806	Chromosome_5
Dmagna018235	1.95313	70.5219	1634	1027531	1029165	0.0684652	Chromosome_5
Dmagna018239	1.95313	78.9845	2336	1035974	1038310	0.0524433	Chromosome_5
Dmagna018240	1.95313	143.865	2776	1038599	1041375	0.00826852	Chromosome_5
Dmagna018385	97.6566	11.2835	3758	1473824	1477582	0.0452396	Chromosome_5
Dmagna018495	7.81253	73.3427	5767	1840798	1846565	0.0768559	Chromosome_5
Dmagna018507	1.95313	84.6262	3431	1900572	1904003	0.0453842	Chromosome_5
Dmagna018513	1.95313	78.9845	4641	1922725	1927366	0.0524433	Chromosome_5
Dmagna018514	1.95313	98.7306	4453	1930383	1934836	0.0287637	Chromosome_5
Dmagna018522	1.95313	90.268	5601	1948445	1954046	0.0381541	Chromosome_5
Dmagna018533	27.3439	146.685	6430	1994315	2000745	0.051073	Chromosome_5
Dmagna018601	1.95313	62.0592	2204	2265800	2268004	0.0900761	Chromosome_5
Dmagna018603	1.95313	267.983	3542	2273226	2276768	0.000407216	Chromosome_5
Dmagna018606	1.95313	81.8054	3544	2280398	2283942	0.0481696	Chromosome_5
Dmagna018607	1.95313	101.551	3939	2284036	2287975	0.0267174	Chromosome_5
Dmagna018625	1.95313	115.656	2899	2359225	2362124	0.0177078	Chromosome_5
Dmagna018640	3.90627	84.6262	3410	2406030	2409440	0.0471352	Chromosome_5
Dmagna018641	1.95313	152.327	4212	2410181	2414393	0.00648288	Chromosome_5
Dmagna018659	1.95313	84.6262	2471	2486136	2488607	0.0453842	Chromosome_5
Dmagna018665	1.95313	214.386	5925	2502476	2508401	0.00139064	Chromosome_5
Dmagna018722	1.95313	93.0889	3216	2697826	2701042	0.0347966	Chromosome_5
Dmagna018741	3.90627	126.939	3377	2822728	2826105	0.0141589	Chromosome_5
Dmagna018755	1.95313	110.014	2046	2865642	2867688	0.0214806	Chromosome_5
Dmagna018767	1.95313	141.044	1660	2936843	2938503	0.00897707	Chromosome_5
Dmagna018768	1.95313	124.118	1600	2939323	2940923	0.0144053	Chromosome_5
Dmagna018770	1.95313	76.1636	1822	2944928	2946750	0.0581606	Chromosome_5
Dmagna018930	3.90627	64.8801	1668	3575828	3577496	0.0885532	Chromosome_5
Dmagna018939	1.95313	101.551	2064	3599694	3601758	0.0267174	Chromosome_5
Dmagna018940	1.95313	112.835	1643	3602081	3603724	0.0194792	Chromosome_5
Dmagna018942	7.81253	155.148	4042	3604592	3608634	0.00734007	Chromosome_5
Dmagna018946	1.95313	70.5219	1509	3626106	3627615	0.0684652	Chromosome_5
Dmagna018979	1.95313	67.701	2057	3736815	3738872	0.0748992	Chromosome_5
Dmagna018980	1.95313	62.0592	2330	3739357	3741687	0.0900761	Chromosome_5
Dmagna018986	1.95313	59.2384	2296	3755615	3757911	0.0959075	Chromosome_5
Dmagna019012	11.7188	132.581	5184	3873390	3878574	0.0162947	Chromosome_5
Dmagna019019	1.95313	141.044	1288	3891133	3892421	0.00897707	Chromosome_5
Dmagna019021	1.95313	95.9097	1867	3895082	3896949	0.0315816	Chromosome_5
Dmagna019030	1.95313	107.193	3535	3912840	3916375	0.0237468	Chromosome_5
Dmagna019031	1.95313	67.701	504	3918241	3918745	0.0748992	Chromosome_5
Dmagna019032	1.95313	248.237	1054	3919146	3920200	0.000625076	Chromosome_5
Dmagna019050	3.90627	70.5219	1982	3970776	3972758	0.0726127	Chromosome_5
Dmagna019072	58.594	315.938	8517	4020944	4029461	0.0374231	Chromosome_5
Dmagna019087	1.95313	98.7306	2463	4068226	4070689	0.0287637	Chromosome_5
Dmagna019092	62.5002	313.117	3525	4080864	4084389	0.0448935	Chromosome_5
Dmagna019152	89.8441	8.46262	715	4200892	4201607	0.0472452	Chromosome_5
Dmagna019234	1.95313	214.386	3580	4381420	4385000	0.00139064	Chromosome_5
Dmagna019236	19.5313	251.058	3916	4386623	4390539	0.00195464	Chromosome_5
Dmagna019298	97.6566	16.9252	4897	4477996	4482893	0.0706499	Chromosome_5
Dmagna019304	42.9689	346.968	3687	4496759	4500446	0.00958993	Chromosome_5
Dmagna019367	101.563	8.46262	1870	4688556	4690426	0.0329214	Chromosome_5
Dmagna019403	1.95313	95.9097	1870	4787823	4789693	0.0315816	Chromosome_5
Dmagna019409	1.95313	64.8801	1542	4798940	4800482	0.0843731	Chromosome_5
Dmagna019426	417.97	42.3131	4513	4836374	4840887	0.00391131	Chromosome_5
Dmagna019590	7.81253	118.477	1074	5432681	5433755	0.0196869	Chromosome_5
Dmagna019622	62.5002	1.41044	1681	5535301	5536982	0.0883333	Chromosome_5
Dmagna019628	89.8441	14.1044	987	5547076	5548063	0.0706153	Chromosome_5
Dmagna019647	11.7188	157.969	1711	5670468	5672179	0.00812396	Chromosome_5
Dmagna019649	3.90627	70.5219	1495	5673980	5675475	0.0726127	Chromosome_5
Dmagna019712	1.95313	67.701	5305	5858474	5863779	0.0748992	Chromosome_5
Dmagna019726	1.95313	87.4471	4839	5910804	5915643	0.0414872	Chromosome_5
Dmagna019802	39.0627	456.982	10440	6217925	6228365	0.00182636	Chromosome_5
Dmagna019804	105.469	535.966	9350	6241088	6250438	0.0411044	Chromosome_5
Dmagna019807	39.0627	479.549	10689	6255660	6266349	0.00123183	Chromosome_5
Dmagna019861	3.90627	78.9845	5847	6503451	6509298	0.0558721	Chromosome_5
Dmagna019874	1.95313	70.5219	4389	6550921	6555310	0.0684652	Chromosome_5
Dmagna019928	1.95313	90.268	336	6737137	6737473	0.0381541	Chromosome_5
Dmagna019937	1.95313	81.8054	963	6778553	6779516	0.0481696	Chromosome_5
Dmagna020009	1.95313	73.3427	4623	7116691	7121314	0.0631571	Chromosome_5
Dmagna020099	1.95313	73.3427	2497	7414501	7416998	0.0631571	Chromosome_5
Dmagna020103	1.95313	172.073	1129	7429394	7430523	0.00390724	Chromosome_5
Dmagna020105	1.95313	73.3427	1924	7447050	7448974	0.0631571	Chromosome_5
Dmagna020107	1.95313	110.014	3406	7453317	7456723	0.0214806	Chromosome_5
Dmagna020112	7.81253	64.8801	2089	7479982	7482071	0.0974366	Chromosome_5
Dmagna020116	15.6251	98.7306	3316	7496560	7499876	0.0619681	Chromosome_5
Dmagna020156	3.90627	335.684	4826	7605806	7610632	9.77318e-05	Chromosome_5
Dmagna020163	3.90627	118.477	2284	7635194	7637478	0.0173515	Chromosome_5
Dmagna020226	113.282	22.567	5489	7844719	7850208	0.0719265	Chromosome_5
Dmagna020262	1.95313	93.0889	1374	8000407	8001781	0.0347966	Chromosome_5
Dmagna020273	1.95313	81.8054	2573	8038773	8041346	0.0481696	Chromosome_5
Dmagna020293	3.90627	135.402	5041	8110901	8115942	0.0108177	Chromosome_5
Dmagna020299	1.95313	141.044	823	8139581	8140404	0.00897707	Chromosome_5
Dmagna020300	1.95313	73.3427	1673	8145273	8146946	0.0631571	Chromosome_5
Dmagna020302	11.7188	112.835	10810	8150694	8161504	0.0286028	Chromosome_5
Dmagna020311	3.90627	110.014	9033	8197999	8207032	0.0233498	Chromosome_5
Dmagna020321	1.95313	107.193	5872	8246881	8252753	0.0237468	Chromosome_5
Dmagna020328	11.7188	124.118	2170	8282417	8284587	0.0203832	Chromosome_5
Dmagna020331	1.95313	64.8801	777	8291730	8292507	0.0843731	Chromosome_5
Dmagna020333	3.90627	126.939	1693	8295177	8296870	0.0141589	Chromosome_5
Dmagna020335	27.3439	152.327	2263	8299565	8301828	0.0433522	Chromosome_5
Dmagna020337	1.95313	87.4471	1634	8304677	8306311	0.0414872	Chromosome_5
Dmagna020338	1.95313	104.372	1132	8310054	8311186	0.0251619	Chromosome_5
Dmagna020341	1.95313	70.5219	708	8323830	8324538	0.0684652	Chromosome_5
Dmagna020343	1.95313	84.6262	1271	8328952	8330223	0.0453842	Chromosome_5
Dmagna020349	15.6251	1018.34	10644	8357873	8368517	0	Chromosome_5
Dmagna020350	1.95313	64.8801	839	8371486	8372325	0.0843731	Chromosome_5
Dmagna020361	1.95313	110.014	1171	8422522	8423693	0.0214806	Chromosome_5
Dmagna020362	1.95313	149.506	1612	8425477	8427089	0.00730342	Chromosome_5
Dmagna020401	1.95313	76.1636	3693	8583258	8586951	0.0581606	Chromosome_5
Dmagna020562	7.81253	81.8054	1430	8890860	8892290	0.0595289	Chromosome_5
Dmagna020596	1.95313	98.7306	4602	9043858	9048460	0.0287637	Chromosome_5
Dmagna020836	1.95313	78.9845	616	9882724	9883340	0.0524433	Chromosome_5
Dmagna020841	11.7188	104.372	692	9892972	9893664	0.0373173	Chromosome_5
Dmagna020902	1.95313	115.656	512	10106103	10106615	0.0177078	Chromosome_5
Dmagna020903	1.95313	112.835	1084	10106843	10107927	0.0194792	Chromosome_5
Dmagna021056	3.90627	62.0592	5525	10483073	10488598	0.0941605	Chromosome_5
Dmagna021073	1.95313	172.073	523	10530144	10530667	0.00390724	Chromosome_5
Dmagna021074	3.90627	200.282	655	10530803	10531458	0.00204219	Chromosome_5
Dmagna021075	1.95313	149.506	529	10531492	10532021	0.00730342	Chromosome_5
Dmagna021076	19.5313	239.774	1298	10532115	10533413	0.00233335	Chromosome_5
Dmagna021413	62.5002	5.64175	4021	11725031	11729052	0.0969947	Chromosome_5
Dmagna022020	136.719	2.82087	866	317053	317919	0.0101682	Chromosome_6
Dmagna022021	101.563	19.7461	729	317989	318718	0.0769455	Chromosome_6
Dmagna022114	7.81253	95.9097	2073	678916	680989	0.0385776	Chromosome_6
Dmagna022134	62.5002	5.64175	1048	765850	766898	0.0969947	Chromosome_6
Dmagna022135	175.782	25.3879	2451	769636	772087	0.0223175	Chromosome_6
Dmagna022145	11.7188	73.3427	1386	816531	817917	0.0984526	Chromosome_6
Dmagna022235	74.219	1.41044	581	1146576	1147157	0.0605611	Chromosome_6
Dmagna022309	3.90627	64.8801	2277	1452128	1454405	0.0885532	Chromosome_6
Dmagna022318	19.5313	132.581	2811	1496459	1499270	0.0335587	Chromosome_6
Dmagna022358	85.9378	1.41044	2094	1584713	1586807	0.0434601	Chromosome_6
Dmagna022503	1.95313	64.8801	737	2134656	2135393	0.0843731	Chromosome_6
Dmagna022629	1.95313	110.014	3200	2598665	2601865	0.0214806	Chromosome_6
Dmagna022631	19.5313	93.0889	5148	2605765	2610913	0.0934194	Chromosome_6
Dmagna022830	3.90627	84.6262	8596	3294739	3303335	0.0471352	Chromosome_6
Dmagna022835	3.90627	81.8054	1540	3340104	3341644	0.0509468	Chromosome_6
Dmagna022837	1.95313	59.2384	1177	3344933	3346110	0.0959075	Chromosome_6
Dmagna022839	3.90627	62.0592	1384	3349085	3350469	0.0941605	Chromosome_6
Dmagna022862	335.939	36.6714	2690	3404754	3407444	0.00538339	Chromosome_6
Dmagna022905	1.95313	191.819	4183	3542438	3546621	0.00240054	Chromosome_6
Dmagna022980	1.95313	135.402	3959	3882626	3886585	0.0102965	Chromosome_6
Dmagna023011	19.5313	107.193	1966	3963664	3965630	0.0658427	Chromosome_6
Dmagna023128	1.95313	62.0592	3086	4327234	4330320	0.0900761	Chromosome_6
Dmagna023191	3.90627	112.835	3205	4543576	4546781	0.0208535	Chromosome_6
Dmagna023192	7.81253	90.268	1860	4547310	4549170	0.0457222	Chromosome_6
Dmagna023203	1.95313	76.1636	1630	4569733	4571363	0.0581606	Chromosome_6
Dmagna023205	1.95313	70.5219	1355	4573615	4574970	0.0684652	Chromosome_6
Dmagna023207	1.95313	78.9845	1474	4578857	4580331	0.0524433	Chromosome_6
Dmagna023209	1.95313	62.0592	2193	4582863	4585056	0.0900761	Chromosome_6
Dmagna023218	31.2501	132.581	1655	4601125	4602780	0.0920939	Chromosome_6
Dmagna023219	1.95313	157.969	4536	4603479	4608015	0.00554832	Chromosome_6
Dmagna023220	1.95313	84.6262	1564	4609174	4610738	0.0453842	Chromosome_6
Dmagna023221	1.95313	67.701	1586	4611846	4613432	0.0748992	Chromosome_6
Dmagna023222	1.95313	76.1636	1945	4613644	4615589	0.0581606	Chromosome_6
Dmagna023225	1.95313	76.1636	2023	4618270	4620293	0.0581606	Chromosome_6
Dmagna023227	1.95313	76.1636	1303	4622199	4623502	0.0581606	Chromosome_6
Dmagna023228	1.95313	90.268	1600	4624328	4625928	0.0381541	Chromosome_6
Dmagna023229	1.95313	73.3427	1421	4626212	4627633	0.0631571	Chromosome_6
Dmagna023230	1.95313	84.6262	1268	4627969	4629237	0.0453842	Chromosome_6
Dmagna023231	1.95313	389.281	2699	4630647	4633346	3.25773e-05	Chromosome_6
Dmagna023240	1.95313	95.9097	3036	4655220	4658256	0.0315816	Chromosome_6
Dmagna023245	1.95313	84.6262	1582	4669680	4671262	0.0453842	Chromosome_6
Dmagna023263	3.90627	81.8054	2951	4707989	4710940	0.0509468	Chromosome_6
Dmagna023264	1.95313	95.9097	3669	4711174	4714843	0.0315816	Chromosome_6
Dmagna023266	1.95313	138.223	4495	4715420	4719915	0.00960826	Chromosome_6
Dmagna023270	1.95313	87.4471	7182	4724431	4731613	0.0414872	Chromosome_6
Dmagna023271	1.95313	183.357	9567	4741781	4751348	0.00293399	Chromosome_6
Dmagna023273	1.95313	59.2384	1412	4754206	4755618	0.0959075	Chromosome_6
Dmagna023275	1.95313	78.9845	2708	4760222	4762930	0.0524433	Chromosome_6
Dmagna023276	1.95313	62.0592	2884	4766386	4769270	0.0900761	Chromosome_6
Dmagna023279	1.95313	135.402	2447	4775473	4777920	0.0102965	Chromosome_6
Dmagna023280	3.90627	304.654	4627	4778100	4782727	0.000181211	Chromosome_6
Dmagna023281	1.95313	64.8801	1131	4783250	4784381	0.0843731	Chromosome_6
Dmagna023284	1.95313	208.745	2158	4787426	4789584	0.0015352	Chromosome_6
Dmagna023286	1.95313	112.835	2178	4793115	4795293	0.0194792	Chromosome_6
Dmagna023287	1.95313	118.477	2225	4796778	4799003	0.0164373	Chromosome_6
Dmagna023288	1.95313	64.8801	1204	4799374	4800578	0.0843731	Chromosome_6
Dmagna023291	1.95313	276.446	2401	4804825	4807226	0.000366494	Chromosome_6
Dmagna023292	1.95313	126.939	1612	4809578	4811190	0.0135094	Chromosome_6
Dmagna023298	3.90627	112.835	1495	4824041	4825536	0.0208535	Chromosome_6
Dmagna023299	1.95313	115.656	3181	4825617	4828798	0.0177078	Chromosome_6
Dmagna023300	1.95313	104.372	1982	4829240	4831222	0.0251619	Chromosome_6
Dmagna023304	1.95313	157.969	2570	4836403	4838973	0.00554832	Chromosome_6
Dmagna023306	1.95313	90.268	2263	4841777	4844040	0.0381541	Chromosome_6
Dmagna023307	1.95313	90.268	2212	4845076	4847288	0.0381541	Chromosome_6
Dmagna023308	3.90627	62.0592	1912	4848846	4850758	0.0941605	Chromosome_6
Dmagna023311	1.95313	115.656	2550	4854239	4856789	0.0177078	Chromosome_6
Dmagna023312	1.95313	67.701	3032	4858333	4861365	0.0748992	Chromosome_6
Dmagna023313	1.95313	76.1636	3683	4863913	4867596	0.0581606	Chromosome_6
Dmagna023340	58.594	2.82087	922	4922160	4923082	0.0995745	Chromosome_6
Dmagna023365	3.90627	251.058	3965	4992409	4996374	0.000616932	Chromosome_6
Dmagna023366	1.95313	124.118	1845	4996515	4998360	0.0144053	Chromosome_6
Dmagna023368	1.95313	78.9845	2126	5000905	5003031	0.0524433	Chromosome_6
Dmagna023409	1.95313	78.9845	3149	5152777	5155926	0.0524433	Chromosome_6
Dmagna023411	1.95313	67.701	2807	5160207	5163014	0.0748992	Chromosome_6
Dmagna023560	93.7504	16.9252	1297	5689732	5691029	0.0761819	Chromosome_6
Dmagna023575	7.81253	110.014	5755	5741863	5747618	0.025394	Chromosome_6
Dmagna023576	1.95313	101.551	2509	5748746	5751255	0.0267174	Chromosome_6
Dmagna023579	3.90627	121.298	3720	5753653	5757373	0.016083	Chromosome_6
Dmagna023593	1.95313	112.835	4525	5819574	5824099	0.0194792	Chromosome_6
Dmagna023631	1.95313	87.4471	2547	5955593	5958140	0.0414872	Chromosome_6
Dmagna023659	101.563	22.567	2178	6091830	6094008	0.0953801	Chromosome_6
Dmagna023732	3.90627	124.118	7643	6316464	6324107	0.015014	Chromosome_6
Dmagna023798	1.95313	126.939	1813	6563493	6565306	0.0135094	Chromosome_6
Dmagna023802	1.95313	124.118	1710	6574579	6576289	0.0144053	Chromosome_6
Dmagna023816	3.90627	95.9097	3291	6599906	6603197	0.0339394	Chromosome_6
Dmagna023848	1.95313	183.357	2057	6701210	6703267	0.00293399	Chromosome_6
Dmagna023850	1.95313	64.8801	1402	6705323	6706725	0.0843731	Chromosome_6
Dmagna023854	1.95313	64.8801	1981	6711058	6713039	0.0843731	Chromosome_6
Dmagna023857	1.95313	177.715	4337	6721680	6726017	0.00334935	Chromosome_6
Dmagna023860	7.81253	93.0889	7469	6729180	6736649	0.0422201	Chromosome_6
Dmagna023863	1.95313	256.7	4516	6739694	6744210	0.000529381	Chromosome_6
Dmagna023871	1.95313	220.028	3637	6753309	6756946	0.00119721	Chromosome_6
Dmagna023872	1.95313	296.192	1860	6760050	6761910	0.00021786	Chromosome_6
Dmagna023881	1.95313	67.701	1937	6781056	6782993	0.0748992	Chromosome_6
Dmagna023882	1.95313	78.9845	1840	6784274	6786114	0.0524433	Chromosome_6
Dmagna023897	3.90627	84.6262	12306	6824190	6836496	0.0471352	Chromosome_6
Dmagna023908	1.95313	143.865	1916	6856249	6858165	0.00826852	Chromosome_6
Dmagna023925	7.81253	341.326	17870	6925225	6943095	9.56957e-05	Chromosome_6
Dmagna023928	1.95313	146.685	3830	6946010	6949840	0.00771063	Chromosome_6
Dmagna023929	1.95313	200.282	5547	6951475	6957022	0.00194038	Chromosome_6
Dmagna023931	1.95313	186.178	2202	6958215	6960417	0.00271002	Chromosome_6
Dmagna023932	3.90627	67.701	2116	6960828	6962944	0.0822169	Chromosome_6
Dmagna023934	1.95313	81.8054	1453	6969466	6970919	0.0481696	Chromosome_6
Dmagna023937	1.95313	64.8801	2832	6976100	6978932	0.0843731	Chromosome_6
Dmagna023940	1.95313	152.327	3266	6987057	6990323	0.00648288	Chromosome_6
Dmagna023952	1.95313	70.5219	2428	7016363	7018791	0.0684652	Chromosome_6
Dmagna023953	1.95313	87.4471	2885	7019139	7022024	0.0414872	Chromosome_6
Dmagna023954	1.95313	81.8054	4096	7022333	7026429	0.0481696	Chromosome_6
Dmagna023955	1.95313	110.014	4105	7028422	7032527	0.0214806	Chromosome_6
Dmagna023956	1.95313	169.252	4914	7033482	7038396	0.00423708	Chromosome_6
Dmagna023959	3.90627	76.1636	2775	7041935	7044710	0.0617054	Chromosome_6
Dmagna023963	1.95313	70.5219	4095	7051458	7055553	0.0684652	Chromosome_6
Dmagna023965	1.95313	76.1636	1137	7061832	7062969	0.0581606	Chromosome_6
Dmagna023966	1.95313	67.701	3295	7063019	7066314	0.0748992	Chromosome_6
Dmagna023967	1.95313	78.9845	5127	7066692	7071819	0.0524433	Chromosome_6
Dmagna023975	1.95313	172.073	14144	7089081	7103225	0.00390724	Chromosome_6
Dmagna024066	3.90627	121.298	2709	7360513	7363222	0.016083	Chromosome_6
Dmagna024191	50.7814	220.028	1194	7694820	7696014	0.0661502	Chromosome_6
Dmagna024216	7.81253	84.6262	1793	7761215	7763008	0.0532333	Chromosome_6
Dmagna024245	125	16.9252	2845	7818196	7821041	0.0314819	Chromosome_6
Dmagna024296	1.95313	67.701	1305	8007944	8009249	0.0748992	Chromosome_6
Dmagna024332	121.094	14.1044	1524	8112758	8114282	0.0287433	Chromosome_6
Dmagna024402	109.375	14.1044	839	8348761	8349600	0.0381073	Chromosome_6
Dmagna024428	3.90627	169.252	4840	8446596	8451436	0.00444883	Chromosome_6
Dmagna024429	1.95313	138.223	1181	8454215	8455396	0.00960826	Chromosome_6
Dmagna024430	1.95313	87.4471	620	8456066	8456686	0.0414872	Chromosome_6
Dmagna024481	7.81253	112.835	2511	8641940	8644451	0.0239728	Chromosome_6
Dmagna024482	3.90627	84.6262	3585	8645672	8649257	0.0471352	Chromosome_6
Dmagna024483	1.95313	84.6262	2040	8649326	8651366	0.0453842	Chromosome_6
Dmagna024584	1.95313	101.551	1731	8999596	9001327	0.0267174	Chromosome_6
Dmagna024591	3.90627	377.997	9944	9018018	9027962	4.07216e-05	Chromosome_6
Dmagna024592	3.90627	73.3427	1755	9028428	9030183	0.0668547	Chromosome_6
Dmagna024624	3.90627	104.372	4316	9123784	9128100	0.0262003	Chromosome_6
Dmagna024634	1.95313	101.551	1263	9167952	9169215	0.0267174	Chromosome_6
Dmagna024635	1.95313	87.4471	2177	9170301	9172478	0.0414872	Chromosome_6
Dmagna024637	3.90627	118.477	2390	9174333	9176723	0.0173515	Chromosome_6
Dmagna034027	1.95313	87.4471	2445	9178406	9180851	0.0414872	Chromosome_6
Dmagna024644	3.90627	112.835	1457	9196090	9197547	0.0208535	Chromosome_6
Dmagna024645	3.90627	197.461	1969	9198185	9200154	0.00216842	Chromosome_6
Dmagna024769	1.95313	84.6262	2813	9654697	9657510	0.0453842	Chromosome_6
Dmagna024772	7.81253	152.327	3144	9660976	9664120	0.00774728	Chromosome_6
Dmagna024791	74.219	11.2835	483	9730763	9731246	0.0933624	Chromosome_6
Dmagna024851	7.81253	78.9845	1862	10002240	10004102	0.0637334	Chromosome_6
Dmagna024949	1.95313	84.6262	1600	10391061	10392661	0.0453842	Chromosome_6
Dmagna024950	1.95313	138.223	4727	10391876	10396603	0.00960826	Chromosome_6
Dmagna025129	109.375	1.41044	1702	11240353	11242055	0.021558	Chromosome_6
Dmagna025132	78.1253	2.82087	3160	11270133	11273293	0.0556155	Chromosome_6
Dmagna025183	203.126	22.567	8464	11473943	11482407	0.00877347	Chromosome_6
Dmagna025466	74.219	2.82087	3104	527267	530371	0.0631571	Chromosome_7
Dmagna025613	58.594	1.41044	3605	1092621	1096226	0.0959278	Chromosome_7
Dmagna025618	85.9378	11.2835	2092	1131764	1133856	0.0628416	Chromosome_7
Dmagna025677	128.907	31.0296	4702	1324892	1329594	0.0958993	Chromosome_7
Dmagna025683	152.344	28.2087	3865	1385129	1388994	0.0488476	Chromosome_7
Dmagna025744	3.90627	62.0592	428	1716842	1717270	0.0941605	Chromosome_7
Dmagna025756	3.90627	87.4471	6122	1775622	1781744	0.0445718	Chromosome_7
Dmagna025760	1.95313	62.0592	2884	1795418	1798302	0.0900761	Chromosome_7
Dmagna025761	7.81253	78.9845	3250	1799330	1802580	0.0637334	Chromosome_7
Dmagna025763	7.81253	73.3427	5490	1809891	1815381	0.0768559	Chromosome_7
Dmagna025840	1.95313	87.4471	4347	2166776	2171123	0.0414872	Chromosome_7
Dmagna025842	1.95313	59.2384	2591	2171540	2174131	0.0959075	Chromosome_7
Dmagna025845	1.95313	73.3427	2605	2180919	2183524	0.0631571	Chromosome_7
Dmagna025846	1.95313	62.0592	2126	2183605	2185731	0.0900761	Chromosome_7
Dmagna025849	1.95313	90.268	1260	2193396	2194656	0.0381541	Chromosome_7
Dmagna025850	1.95313	73.3427	4243	2194818	2199061	0.0631571	Chromosome_7
Dmagna025860	1.95313	78.9845	749	2220852	2221601	0.0524433	Chromosome_7
Dmagna025862	3.90627	203.103	3991	2227847	2231838	0.00188541	Chromosome_7
Dmagna025863	1.95313	115.656	3749	2231984	2235733	0.0177078	Chromosome_7
Dmagna025865	19.5313	152.327	11325	2238797	2250122	0.0205135	Chromosome_7
Dmagna025928	15.6251	101.551	2836	2470284	2473120	0.0568799	Chromosome_7
Dmagna025934	1.95313	180.536	3086	2512931	2516017	0.00314981	Chromosome_7
Dmagna025938	1.95313	62.0592	2193	2522209	2524402	0.0900761	Chromosome_7
Dmagna025943	1.95313	81.8054	2723	2540332	2543055	0.0481696	Chromosome_7
Dmagna025944	1.95313	118.477	4409	2543747	2548156	0.0164373	Chromosome_7
Dmagna025949	3.90627	62.0592	5013	2566857	2571870	0.0941605	Chromosome_7
Dmagna026007	1.95313	84.6262	2049	2783641	2785690	0.0453842	Chromosome_7
Dmagna026016	1.95313	67.701	7529	2807309	2814838	0.0748992	Chromosome_7
Dmagna026041	7.81253	81.8054	2961	2886201	2889162	0.0595289	Chromosome_7
Dmagna026047	23.4376	220.028	5814	2906240	2912054	0.00672313	Chromosome_7
Dmagna026066	179.688	33.8505	4456	2982218	2986674	0.0452396	Chromosome_7
Dmagna026121	11.7188	78.9845	2068	3219050	3221118	0.0803376	Chromosome_7
Dmagna026174	152.344	28.2087	2904	3421401	3424305	0.0488476	Chromosome_7
Dmagna026177	1.95313	78.9845	3627	3435444	3439071	0.0524433	Chromosome_7
Dmagna026191	1.95313	73.3427	1910	3476888	3478798	0.0631571	Chromosome_7
Dmagna026193	1.95313	203.103	9865	3482840	3492705	0.00178971	Chromosome_7
Dmagna026196	1.95313	208.745	4788	3497344	3502132	0.0015352	Chromosome_7
Dmagna026197	3.90627	73.3427	897	3503682	3504579	0.0668547	Chromosome_7
Dmagna026198	1.95313	205.924	4389	3505556	3509945	0.00166959	Chromosome_7
Dmagna026261	7.81253	107.193	3651	3818185	3821836	0.0269943	Chromosome_7
Dmagna026263	132.813	8.46262	2997	3828067	3831064	0.0138433	Chromosome_7
Dmagna026280	1.95313	59.2384	2565	3881840	3884405	0.0959075	Chromosome_7
Dmagna026286	89.8441	330.042	19990	3912677	3932667	0.0981431	Chromosome_7
Dmagna026325	1.95313	132.581	4262	4079025	4083287	0.0111007	Chromosome_7
Dmagna026326	1.95313	67.701	3127	4083669	4086796	0.0748992	Chromosome_7
Dmagna026328	1.95313	112.835	4729	4088326	4093055	0.0194792	Chromosome_7
Dmagna026334	3.90627	62.0592	4094	4105588	4109682	0.0941605	Chromosome_7
Dmagna026341	3.90627	67.701	2516	4136316	4138832	0.0822169	Chromosome_7
Dmagna026342	3.90627	84.6262	2853	4140579	4143432	0.0471352	Chromosome_7
Dmagna026349	3.90627	70.5219	6698	4179490	4186188	0.0726127	Chromosome_7
Dmagna026352	3.90627	87.4471	6032	4191128	4197160	0.0445718	Chromosome_7
Dmagna026353	1.95313	67.701	3101	4197835	4200936	0.0748992	Chromosome_7
Dmagna026364	3.90627	67.701	4676	4260297	4264973	0.0822169	Chromosome_7
Dmagna026367	1.95313	84.6262	2131	4272004	4274135	0.0453842	Chromosome_7
Dmagna026368	7.81253	135.402	7112	4275094	4282206	0.0125585	Chromosome_7
Dmagna026371	1.95313	205.924	3682	4300991	4304673	0.00166959	Chromosome_7
Dmagna026375	3.90627	76.1636	4794	4317688	4322482	0.0617054	Chromosome_7
Dmagna026376	1.95313	95.9097	5500	4323581	4329081	0.0315816	Chromosome_7
Dmagna026378	1.95313	146.685	1385	4329131	4330516	0.00771063	Chromosome_7
Dmagna026379	1.95313	62.0592	6513	4333302	4339815	0.0900761	Chromosome_7
Dmagna026380	1.95313	84.6262	3091	4341991	4345082	0.0453842	Chromosome_7
Dmagna026396	11.7188	95.9097	6584	4391901	4398485	0.049098	Chromosome_7
Dmagna026398	19.5313	132.581	6200	4400093	4406293	0.0335587	Chromosome_7
Dmagna026412	1.95313	59.2384	6834	4470592	4477426	0.0959075	Chromosome_7
Dmagna026414	1.95313	73.3427	1822	4480928	4482750	0.0631571	Chromosome_7
Dmagna026415	3.90627	95.9097	1772	4482955	4484727	0.0339394	Chromosome_7
Dmagna026418	1.95313	67.701	1466	4488673	4490139	0.0748992	Chromosome_7
Dmagna026452	1.95313	62.0592	1232	4645576	4646808	0.0900761	Chromosome_7
Dmagna026453	1.95313	104.372	1490	4646324	4647814	0.0251619	Chromosome_7
Dmagna026456	1.95313	90.268	3329	4653537	4656866	0.0381541	Chromosome_7
Dmagna026474	1.95313	76.1636	4972	4792759	4797731	0.0581606	Chromosome_7
Dmagna026478	1.95313	62.0592	821	4802036	4802857	0.0900761	Chromosome_7
Dmagna026601	101.563	16.9252	6593	5321851	5328444	0.0632997	Chromosome_7
Dmagna026681	179.688	11.2835	1149	5625648	5626797	0.0043287	Chromosome_7
Dmagna026731	3.90627	62.0592	886	5779995	5780881	0.0941605	Chromosome_7
Dmagna026763	1.95313	118.477	829	5866808	5867637	0.0164373	Chromosome_7
Dmagna026764	7.81253	98.7306	3585	5867846	5871431	0.0353871	Chromosome_7
Dmagna026765	15.6251	132.581	3544	5872198	5875742	0.0232133	Chromosome_7
Dmagna026768	74.219	566.996	13123	5878843	5891966	0.0113471	Chromosome_7
Dmagna026777	1.95313	95.9097	1277	5914909	5916186	0.0315816	Chromosome_7
Dmagna026815	1.95313	62.0592	1178	6014013	6015191	0.0900761	Chromosome_7
Dmagna026819	35.1564	149.506	1739	6021568	6023307	0.0854095	Chromosome_7
Dmagna026840	207.032	33.8505	1139	6137935	6139074	0.0277477	Chromosome_7
Dmagna026851	1.95313	200.282	4065	6172373	6176438	0.00194038	Chromosome_7
Dmagna026872	11.7188	73.3427	2191	6228336	6230527	0.0984526	Chromosome_7
Dmagna026874	3.90627	81.8054	1230	6233079	6234309	0.0509468	Chromosome_7
Dmagna026913	15.6251	152.327	5725	6304912	6310637	0.0131246	Chromosome_7
Dmagna026954	1.95313	59.2384	2074	6415529	6417603	0.0959075	Chromosome_7
Dmagna027015	66.4065	1.41044	992	6623313	6624305	0.0773669	Chromosome_7
Dmagna027018	93.7504	5.64175	1513	6626629	6628142	0.0383068	Chromosome_7
Dmagna027047	3.90627	62.0592	1733	6713539	6715272	0.0941605	Chromosome_7
Dmagna027131	1.95313	81.8054	4895	7104119	7109014	0.0481696	Chromosome_7
Dmagna027159	1.95313	64.8801	5699	7261728	7267427	0.0843731	Chromosome_7
Dmagna027178	11.7188	73.3427	2545	7384398	7386943	0.0984526	Chromosome_7
Dmagna027201	7.81253	70.5219	1413	7492757	7494170	0.0861791	Chromosome_7
Dmagna027204	1.95313	62.0592	1436	7499702	7501138	0.0900761	Chromosome_7
Dmagna027604	97.6566	1.41044	2384	8175843	8178227	0.0291322	Chromosome_7
Dmagna027607	164.063	1.41044	2067	8190555	8192622	0.00469316	Chromosome_7
Dmagna027621	1.95313	59.2384	1293	8259287	8260580	0.0959075	Chromosome_7
Dmagna027720	1.95313	157.969	10440	8517761	8528201	0.00554832	Chromosome_7
Dmagna027733	1.95313	87.4471	2189	8566460	8568649	0.0414872	Chromosome_7
Dmagna027904	1.95313	67.701	561	9038961	9039522	0.0748992	Chromosome_7
Dmagna027962	11.7188	78.9845	1346	9292259	9293605	0.0803376	Chromosome_7
Dmagna028543	1.95313	163.611	2742	16588	19330	0.00481126	Chromosome_8
Dmagna028612	82.0316	14.1044	910	229397	230307	0.089111	Chromosome_8
Dmagna028640	89.8441	1.41044	943	277819	278762	0.0380706	Chromosome_8
Dmagna028651	97.6566	16.9252	3661	327910	331571	0.0706499	Chromosome_8
Dmagna028655	101.563	8.46262	2158	338135	340293	0.0329214	Chromosome_8
Dmagna028656	66.4065	8.46262	863	341060	341923	0.0970273	Chromosome_8
Dmagna028712	11.7188	98.7306	2396	567669	570065	0.0453028	Chromosome_8
Dmagna028715	11.7188	78.9845	3869	574651	578520	0.0803376	Chromosome_8
Dmagna028818	58.594	1.41044	1459	925764	927223	0.0959278	Chromosome_8
Dmagna028896	1.95313	64.8801	2420	1091147	1093567	0.0843731	Chromosome_8
Dmagna028956	7.81253	152.327	8766	1340493	1349259	0.00774728	Chromosome_8
Dmagna028972	113.282	19.7461	2318	1428862	1431180	0.0574215	Chromosome_8
Dmagna029017	66.4065	5.64175	1075	1652637	1653712	0.0887038	Chromosome_8
Dmagna029050	3.90627	84.6262	5589	1829233	1834822	0.0471352	Chromosome_8
Dmagna029056	1.95313	90.268	2826	1845031	1847857	0.0381541	Chromosome_8
Dmagna029068	1.95313	64.8801	2389	1880319	1882708	0.0843731	Chromosome_8
Dmagna029069	1.95313	59.2384	4462	1883040	1887502	0.0959075	Chromosome_8
Dmagna029071	3.90627	62.0592	2299	1893179	1895478	0.0941605	Chromosome_8
Dmagna029072	1.95313	59.2384	1832	1895800	1897632	0.0959075	Chromosome_8
Dmagna029093	128.907	1.41044	2558	1963549	1966107	0.0126074	Chromosome_8
Dmagna029116	3.90627	115.656	7264	2048816	2056080	0.0188052	Chromosome_8
Dmagna029132	70.3128	8.46262	1024	2096403	2097427	0.0889217	Chromosome_8
Dmagna029163	1.95313	87.4471	2557	2252511	2255068	0.0414872	Chromosome_8
Dmagna029191	1.95313	76.1636	1593	2370747	2372340	0.0581606	Chromosome_8
Dmagna029192	1.95313	73.3427	1210	2374657	2375867	0.0631571	Chromosome_8
Dmagna029252	1.95313	59.2384	6096	2572432	2578528	0.0959075	Chromosome_8
Dmagna029254	1.95313	67.701	628	2597497	2598125	0.0748992	Chromosome_8
Dmagna029257	1.95313	62.0592	3464	2613566	2617030	0.0900761	Chromosome_8
Dmagna029259	3.90627	129.76	7806	2628122	2635928	0.0132895	Chromosome_8
Dmagna029882	1.95313	62.0592	5806	4218619	4224425	0.0900761	Chromosome_8
Dmagna029891	7.81253	73.3427	1432	4260050	4261482	0.0768559	Chromosome_8
Dmagna029892	1.95313	64.8801	2439	4262137	4264576	0.0843731	Chromosome_8
Dmagna029893	1.95313	64.8801	1996	4265204	4267200	0.0843731	Chromosome_8
Dmagna029896	1.95313	73.3427	1944	4277618	4279562	0.0631571	Chromosome_8
Dmagna029897	1.95313	115.656	2740	4281614	4284354	0.0177078	Chromosome_8
Dmagna029997	7.81253	84.6262	653	4726343	4726996	0.0532333	Chromosome_8
Dmagna030020	7.81253	200.282	7541	4810084	4817625	0.00221525	Chromosome_8
Dmagna030081	1.95313	166.432	3977	5086883	5090860	0.00453231	Chromosome_8
Dmagna030132	7.81253	73.3427	1054	5318760	5319814	0.0768559	Chromosome_8
Dmagna030145	1.95313	70.5219	2924	5365744	5368668	0.0684652	Chromosome_8
Dmagna030166	11.7188	78.9845	514	5617137	5617651	0.0803376	Chromosome_8
Dmagna030191	160.157	2.82087	628	5743347	5743975	0.00538543	Chromosome_8
Dmagna030220	93.7504	2.82087	1388	5879993	5881381	0.0350226	Chromosome_8
Dmagna030244	7.81253	90.268	3456	6071882	6075338	0.0457222	Chromosome_8
Dmagna030372	3.90627	70.5219	414	6640908	6641322	0.0726127	Chromosome_8
Dmagna030534	3.90627	138.223	3628	7276153	7279781	0.010099	Chromosome_8
Dmagna030595	42.9689	169.252	5202	7519627	7524829	0.0973999	Chromosome_8
Dmagna030667	140.626	22.567	1027	7765911	7766938	0.0377611	Chromosome_8
Dmagna030668	140.626	5.64175	1928	7766789	7768717	0.00988313	Chromosome_8
Dmagna030705	62.5002	5.64175	1533	7905137	7906670	0.0969947	Chromosome_8
Dmagna030738	1.95313	81.8054	1395	8046326	8047721	0.0481696	Chromosome_8
Dmagna030740	1.95313	62.0592	650	8050669	8051319	0.0900761	Chromosome_8
Dmagna030748	3.90627	87.4471	1303	8069135	8070438	0.0445718	Chromosome_8
Dmagna030750	1.95313	76.1636	2684	8074245	8076929	0.0581606	Chromosome_8
Dmagna030751	1.95313	124.118	5278	8078134	8083412	0.0144053	Chromosome_8
Dmagna030753	1.95313	126.939	3909	8086753	8090662	0.0135094	Chromosome_8
Dmagna030771	1.95313	129.76	3614	8139885	8143499	0.0124119	Chromosome_8
Dmagna030773	1.95313	70.5219	1236	8148800	8150036	0.0684652	Chromosome_8
Dmagna030780	1.95313	126.939	2877	8168256	8171133	0.0135094	Chromosome_8
Dmagna030816	31.2501	143.865	4558	8278207	8282765	0.0679664	Chromosome_8
Dmagna030819	1.95313	84.6262	1391	8295540	8296931	0.0453842	Chromosome_8
Dmagna030837	1.95313	64.8801	1953	8334750	8336703	0.0843731	Chromosome_8
Dmagna030849	1.95313	98.7306	1651	8369706	8371357	0.0287637	Chromosome_8
Dmagna030850	1.95313	84.6262	1658	8371706	8373364	0.0453842	Chromosome_8
Dmagna030853	1.95313	225.67	2941	8375949	8378890	0.00105062	Chromosome_8
Dmagna030873	1.95313	124.118	4924	8482125	8487049	0.0144053	Chromosome_8
Dmagna030890	11.7188	76.1636	3640	8592754	8596394	0.0890316	Chromosome_8
Dmagna030932	1.95313	59.2384	4541	8760861	8765402	0.0959075	Chromosome_8
Dmagna030939	1.95313	67.701	4028	8790620	8794648	0.0748992	Chromosome_8
Dmagna030943	3.90627	73.3427	6030	8800991	8807021	0.0668547	Chromosome_8
Dmagna030944	7.81253	98.7306	10226	8809612	8819838	0.0353871	Chromosome_8
Dmagna030959	27.3439	188.999	16098	8913970	8930068	0.0208698	Chromosome_8
Dmagna030978	15.6251	104.372	665	9012074	9012739	0.0519587	Chromosome_8
Dmagna030992	1.95313	174.894	8265	9056363	9064628	0.00356721	Chromosome_8
Dmagna030993	1.95313	107.193	1566	9065132	9066698	0.0237468	Chromosome_8
Dmagna030995	1.95313	70.5219	1696	9069627	9071323	0.0684652	Chromosome_8
Dmagna031004	1.95313	121.298	3953	9102945	9106898	0.015293	Chromosome_8
Dmagna034056	1.95313	67.701	3497	9115288	9118785	0.0748992	Chromosome_8
Dmagna031007	1.95313	70.5219	5167	9119257	9124424	0.0684652	Chromosome_8
Dmagna031011	1.95313	62.0592	1599	9129187	9130786	0.0900761	Chromosome_8
Dmagna031012	1.95313	141.044	3060	9131731	9134791	0.00897707	Chromosome_8
Dmagna031014	1.95313	73.3427	4375	9140769	9145144	0.0631571	Chromosome_8
Dmagna031015	1.95313	73.3427	1800	9145996	9147796	0.0631571	Chromosome_8
Dmagna031032	46.8752	310.296	11906	9199318	9211224	0.0200309	Chromosome_8
Dmagna031039	27.3439	143.865	3790	9235176	9238966	0.0526347	Chromosome_8
Dmagna031041	1.95313	67.701	1998	9242015	9244013	0.0748992	Chromosome_8
Dmagna031043	1.95313	270.804	10293	9253770	9264063	0.000392963	Chromosome_8
Dmagna031046	1.95313	62.0592	2367	9291803	9294170	0.0900761	Chromosome_8
Dmagna031048	1.95313	64.8801	3278	9296961	9300239	0.0843731	Chromosome_8
Dmagna031050	1.95313	112.835	3658	9302081	9305739	0.0194792	Chromosome_8
Dmagna031051	1.95313	284.908	8527	9308517	9317044	0.000276907	Chromosome_8
Dmagna031052	15.6251	110.014	4005	9317157	9321162	0.0421977	Chromosome_8
Dmagna031054	1.95313	138.223	2168	9322997	9325165	0.00960826	Chromosome_8
Dmagna031055	1.95313	138.223	6982	9325193	9332175	0.00960826	Chromosome_8
Dmagna031059	1.95313	270.804	7372	9373819	9381191	0.000392963	Chromosome_8
Dmagna031061	3.90627	287.729	9013	9385295	9394308	0.000276907	Chromosome_8
Dmagna031062	1.95313	62.0592	4497	9396077	9400574	0.0900761	Chromosome_8
Dmagna031070	1.95313	115.656	1601	9445517	9447118	0.0177078	Chromosome_8
Dmagna031071	1.95313	62.0592	1945	9447456	9449401	0.0900761	Chromosome_8
Dmagna031072	3.90627	73.3427	4550	9449868	9454418	0.0668547	Chromosome_8
Dmagna031074	3.90627	73.3427	1662	9459434	9461096	0.0668547	Chromosome_8
Dmagna031083	15.6251	104.372	4532	9497758	9502290	0.0519587	Chromosome_8
Dmagna031085	3.90627	115.656	2370	9506590	9508960	0.0188052	Chromosome_8
Dmagna031110	3.90627	205.924	1851	9591479	9593330	0.00175306	Chromosome_8
Dmagna031119	19.5313	138.223	6127	9648541	9654668	0.0287046	Chromosome_8
Dmagna031138	66.4065	2.82087	3900	9715561	9719461	0.0832227	Chromosome_8
Dmagna031156	207.032	16.9252	1652	9771711	9773363	0.00362626	Chromosome_8
Dmagna031158	136.719	25.3879	671	9774065	9774736	0.0532862	Chromosome_8
Dmagna031285	7.81253	73.3427	1600	10166751	10168351	0.0768559	Chromosome_8
Dmagna031311	19.5313	141.044	4840	10260862	10265702	0.0263978	Chromosome_8
Dmagna031392	1.95313	98.7306	2346	15433	17779	0.0287637	Chromosome_9
Dmagna031422	7.81253	174.894	7030	123194	130224	0.00426762	Chromosome_9
Dmagna034059	1.95313	62.0592	1445	126641	128086	0.0900761	Chromosome_9
Dmagna031600	1.95313	95.9097	5098	798722	803820	0.0315816	Chromosome_9
Dmagna031691	19.5313	124.118	2685	1200030	1202715	0.0440669	Chromosome_9
Dmagna031692	1.95313	70.5219	1574	1205142	1206716	0.0684652	Chromosome_9
Dmagna031696	1.95313	81.8054	2693	1214005	1216698	0.0481696	Chromosome_9
Dmagna031698	3.90627	208.745	3014	1218378	1221392	0.00163497	Chromosome_9
Dmagna031699	1.95313	73.3427	2886	1221973	1224859	0.0631571	Chromosome_9
Dmagna031700	1.95313	70.5219	2903	1225773	1228676	0.0684652	Chromosome_9
Dmagna031705	1.95313	386.46	11037	1251645	1262682	3.46133e-05	Chromosome_9
Dmagna031707	1.95313	93.0889	1147	1272555	1273702	0.0347966	Chromosome_9
Dmagna031710	1.95313	95.9097	3678	1279818	1283496	0.0315816	Chromosome_9
Dmagna031742	1.95313	87.4471	8078	1426318	1434396	0.0414872	Chromosome_9
Dmagna031743	3.90627	76.1636	3996	1434440	1438436	0.0617054	Chromosome_9
Dmagna031746	1.95313	107.193	8155	1444483	1452638	0.0237468	Chromosome_9
Dmagna031748	1.95313	104.372	1508	1454218	1455726	0.0251619	Chromosome_9
Dmagna031749	1.95313	81.8054	1567	1456009	1457576	0.0481696	Chromosome_9
Dmagna031784	1.95313	115.656	11541	1610794	1622335	0.0177078	Chromosome_9
Dmagna031958	93.7504	14.1044	1081	2360409	2361490	0.0619803	Chromosome_9
Dmagna031964	261.72	70.5219	2367	2372222	2374589	0.0972696	Chromosome_9
Dmagna031965	128.907	11.2835	999	2374592	2375591	0.0172476	Chromosome_9
Dmagna032001	1.95313	67.701	5665	2591343	2597008	0.0748992	Chromosome_9
Dmagna032002	1.95313	76.1636	4930	2594550	2599480	0.0581606	Chromosome_9
Dmagna032004	1.95313	98.7306	5017	2602656	2607673	0.0287637	Chromosome_9
Dmagna032008	1.95313	98.7306	3067	2618726	2621793	0.0287637	Chromosome_9
Dmagna032014	179.688	28.2087	3428	2641922	2645350	0.0288696	Chromosome_9
Dmagna032026	1.95313	62.0592	2366	2671497	2673863	0.0900761	Chromosome_9
Dmagna032027	3.90627	141.044	2263	2673875	2676138	0.00944741	Chromosome_9
Dmagna032028	1.95313	70.5219	2221	2676606	2678827	0.0684652	Chromosome_9
Dmagna032037	210.938	33.8505	4778	2697718	2702496	0.0268457	Chromosome_9
Dmagna032038	93.7504	19.7461	1464	2703826	2705290	0.0929287	Chromosome_9
Dmagna032091	1.95313	67.701	2856	2928383	2931239	0.0748992	Chromosome_9
Dmagna032093	1.95313	81.8054	2778	2932213	2934991	0.0481696	Chromosome_9
Dmagna032100	1.95313	67.701	2368	2965786	2968154	0.0748992	Chromosome_9
Dmagna032101	1.95313	67.701	4616	2968894	2973510	0.0748992	Chromosome_9
Dmagna032140	3.90627	81.8054	3307	3172695	3176002	0.0509468	Chromosome_9
Dmagna032170	1.95313	59.2384	2700	3367390	3370090	0.0959075	Chromosome_9
Dmagna032256	3.90627	248.237	16663	3744881	3761544	0.000671906	Chromosome_9
Dmagna032260	7.81253	81.8054	7409	3771597	3779006	0.0595289	Chromosome_9
Dmagna032262	1.95313	64.8801	4024	3781918	3785942	0.0843731	Chromosome_9
Dmagna032287	1.95313	67.701	2104	3861298	3863402	0.0748992	Chromosome_9
Dmagna032404	15.6251	93.0889	1033	4302176	4303209	0.0712261	Chromosome_9
Dmagna032421	1.95313	78.9845	3227	4365336	4368563	0.0524433	Chromosome_9
Dmagna032516	156.251	36.6714	1435	4699033	4700468	0.0837765	Chromosome_9
Dmagna032517	62.5002	5.64175	462	4700499	4700961	0.0969947	Chromosome_9
Dmagna032591	382.814	101.551	4859	4965232	4970091	0.0955104	Chromosome_9
Dmagna032601	1.95313	93.0889	2889	4992804	4995693	0.0347966	Chromosome_9
Dmagna032613	1.95313	129.76	2908	5042956	5045864	0.0124119	Chromosome_9
Dmagna032657	117.188	25.3879	768	5203899	5204667	0.0799446	Chromosome_9
Dmagna032659	3.90627	64.8801	7577	5207871	5215448	0.0885532	Chromosome_9
Dmagna032710	3.90627	87.4471	3999	5414745	5418744	0.0445718	Chromosome_9
Dmagna032760	35.1564	211.566	9116	5635456	5644572	0.0292809	Chromosome_9
Dmagna032761	3.90627	104.372	3980	5646300	5650280	0.0262003	Chromosome_9
Dmagna032762	3.90627	78.9845	2672	5650433	5653105	0.0558721	Chromosome_9
Dmagna032763	11.7188	118.477	6783	5653095	5659878	0.0249033	Chromosome_9
Dmagna032766	3.90627	84.6262	5768	5663976	5669744	0.0471352	Chromosome_9
Dmagna032772	1.95313	101.551	2505	5686081	5688586	0.0267174	Chromosome_9
Dmagna032775	1.95313	81.8054	1381	5691685	5693066	0.0481696	Chromosome_9
Dmagna032777	1.95313	64.8801	1078	5697872	5698950	0.0843731	Chromosome_9
Dmagna032788	1.95313	84.6262	1738	5718739	5720477	0.0453842	Chromosome_9
Dmagna032793	1.95313	112.835	2308	5724940	5727248	0.0194792	Chromosome_9
Dmagna032810	1.95313	67.701	845	5771541	5772386	0.0748992	Chromosome_9
Dmagna032812	1.95313	67.701	2955	5773652	5776607	0.0748992	Chromosome_9
Dmagna032828	7.81253	81.8054	4956	5812765	5817721	0.0595289	Chromosome_9
Dmagna032837	1.95313	59.2384	1879	5854155	5856034	0.0959075	Chromosome_9
Dmagna032858	1.95313	64.8801	5970	5908269	5914239	0.0843731	Chromosome_9
Dmagna032887	1.95313	64.8801	5365	6021811	6027176	0.0843731	Chromosome_9
Dmagna032962	347.658	16.9252	2668	6408559	6411227	0.000130309	Chromosome_9
Dmagna032970	15.6251	121.298	4838	6444295	6449133	0.0324775	Chromosome_9
Dmagna032971	1.95313	104.372	5309	6449199	6454508	0.0251619	Chromosome_9
Dmagna032972	3.90627	78.9845	2648	6455655	6458303	0.0558721	Chromosome_9
Dmagna032982	7.81253	112.835	6242	6481925	6488167	0.0239728	Chromosome_9
Dmagna032983	1.95313	59.2384	2286	6488684	6490970	0.0959075	Chromosome_9
Dmagna033069	1.95313	73.3427	3043	6827871	6830914	0.0631571	Chromosome_9
Dmagna033183	85.9378	16.9252	4863	7168184	7173047	0.0960052	Chromosome_9
Dmagna033305	1.95313	78.9845	1049	7697375	7698424	0.0524433	Chromosome_9
Dmagna033310	31.2501	174.894	3642	7714913	7718555	0.0386305	Chromosome_9
Dmagna033330	11.7188	73.3427	7981	7813200	7821181	0.0984526	Chromosome_9
Dmagna033351	23.4376	118.477	4428	7909086	7913514	0.0668608	Chromosome_9
Dmagna033370	1.95313	126.939	2865	8008980	8011845	0.0135094	Chromosome_9
Dmagna033454	11.7188	81.8054	10900	8325567	8336467	0.0739138	Chromosome_9
Dmagna033492	82.0316	11.2835	2426	8491179	8493605	0.0704789	Chromosome_9
Dmagna033544	171.876	36.6714	3408	8687770	8691178	0.0591807	Chromosome_9
Dmagna033546	7.81253	98.7306	5166	8708771	8713937	0.0353871	Chromosome_9
Dmagna033695	7.81253	81.8054	1941	9387494	9389435	0.0595289	Chromosome_9
Dmagna033703	1.95313	90.268	1598	9445301	9446899	0.0381541	Chromosome_9
Dmagna033733	66.4065	1.41044	1475	9606077	9607552	0.0773669	Chromosome_9
Dmagna033769	1.95313	62.0592	1510	9785765	9787275	0.0900761	Chromosome_9
Dmagna033802	1.95313	70.5219	1885	9930706	9932591	0.0684652	Chromosome_9

## Sheet: LRV8.5_3EvsLRV12_3N
Divergent genes between pairs of genotypes
D. magna geneID	LRV8.5_3E_SNP No	LRV12_3N_SNP No	Gene length (bp)	Gene_Start	Gene_End	P-value	Chromosome
Dmagna000014	241.351	48.1133	1829	53150	54979	0.0496563	Chromosome_1
Dmagna000015	140.788	26.7296	2190	55871	58061	0.0541548	Chromosome_1
Dmagna000016	114.929	5.34592	2743	58612	61355	0.0118175	Chromosome_1
Dmagna000017	120.675	24.0566	811	62503	63314	0.0647811	Chromosome_1
Dmagna000039	25.859	114.937	2805	131856	134661	0.0801085	Chromosome_1
Dmagna000095	91.9432	13.3648	3205	399145	402350	0.048637	Chromosome_1
Dmagna000889	1.43661	147.013	3045	4079833	4082878	0.00361225	Chromosome_1
Dmagna001066	60.3377	2.67296	2729	4660215	4662944	0.0773245	Chromosome_1
Dmagna001147	80.4503	1.33648	780	4949484	4950264	0.0340297	Chromosome_1
Dmagna001465	1.43661	61.4781	4487	6175838	6180325	0.0692177	Chromosome_1
Dmagna001467	11.4929	80.1888	5653	6184035	6189688	0.0621419	Chromosome_1
Dmagna001480	68.9574	1.33648	3955	6246308	6250263	0.0523149	Chromosome_1
Dmagna001482	60.3377	2.67296	1684	6252013	6253697	0.0773245	Chromosome_1
Dmagna001483	74.7038	2.67296	2402	6255503	6257905	0.0449456	Chromosome_1
Dmagna001485	109.183	1.33648	6205	6263135	6269340	0.0125666	Chromosome_1
Dmagna001486	60.3377	1.33648	2066	6269830	6271896	0.0725095	Chromosome_1
Dmagna001487	71.8306	1.33648	3077	6272146	6275223	0.0475712	Chromosome_1
Dmagna033870	60.3377	1.33648	2609	6275758	6278367	0.0725095	Chromosome_1
Dmagna001516	140.788	16.0378	10308	6408006	6418314	0.014171	Chromosome_1
Dmagna001539	60.3377	1.33648	1374	6563003	6564377	0.0725095	Chromosome_1
Dmagna001588	71.8306	2.67296	2418	6726754	6729172	0.0496139	Chromosome_1
Dmagna001606	106.309	24.0566	8445	6810090	6818535	0.0891459	Chromosome_1
Dmagna001639	117.802	1.33648	5491	6964615	6970106	0.00940613	Chromosome_1
Dmagna001640	60.3377	1.33648	1117	6970311	6971428	0.0725095	Chromosome_1
Dmagna001641	123.549	10.6918	3212	6973802	6977014	0.012194	Chromosome_1
Dmagna001687	63.2109	2.67296	333	7178935	7179268	0.0680303	Chromosome_1
Dmagna001690	80.4503	1.33648	3105	7183343	7186448	0.0340297	Chromosome_1
Dmagna001764	103.436	2.67296	2194	7496362	7498556	0.0159703	Chromosome_1
Dmagna001776	2.87322	165.724	3755	7562065	7565820	0.00206387	Chromosome_1
Dmagna002168	1.43661	58.8051	2820	9273983	9276803	0.0783728	Chromosome_1
Dmagna002189	57.4645	1.33648	1344	9354347	9355691	0.0812572	Chromosome_1
Dmagna002190	114.929	16.0378	1539	9360361	9361900	0.0309503	Chromosome_1
Dmagna002221	54.5913	1.33648	1224	9444511	9445735	0.0888601	Chromosome_1
Dmagna002222	63.2109	1.33648	4466	9446543	9451009	0.063947	Chromosome_1
Dmagna002324	146.534	29.4026	5644	9866561	9872205	0.0569639	Chromosome_1
Dmagna002359	1.43661	96.2266	3841	10005842	10009683	0.0196116	Chromosome_1
Dmagna002360	5.74645	90.8807	1681	10010878	10012559	0.0277222	Chromosome_1
Dmagna002363	1.43661	72.1699	7364	10016685	10024049	0.0469863	Chromosome_1
Dmagna002402	192.506	48.1133	8272	10198927	10207199	0.0941791	Chromosome_1
Dmagna002424	51.718	1.33648	4291	10275265	10279556	0.0973087	Chromosome_1
Dmagna002425	80.4503	10.6918	1526	10281657	10283183	0.057933	Chromosome_1
Dmagna002550	5.74645	69.497	2092	10699369	10701461	0.0594023	Chromosome_1
Dmagna002578	2.87322	165.724	3510	10798131	10801641	0.00206387	Chromosome_1
Dmagna002581	57.4645	272.642	6829	10804813	10811642	0.0517743	Chromosome_1
Dmagna002611	11.4929	72.1699	7080	10958230	10965310	0.0827786	Chromosome_1
Dmagna002613	11.4929	90.8807	9415	10970399	10979814	0.0419086	Chromosome_1
Dmagna002627	2.87322	53.4592	3114	11038575	11041689	0.0968028	Chromosome_1
Dmagna002637	94.8164	1.33648	1530	11083365	11084895	0.0205807	Chromosome_1
Dmagna002698	57.4645	1.33648	743	11373896	11374639	0.0812572	Chromosome_1
Dmagna002719	123.549	13.3648	3840	11426755	11430595	0.0164221	Chromosome_1
Dmagna002740	25.859	109.591	3040	11500737	11503777	0.0970114	Chromosome_1
Dmagna002898	109.183	24.0566	3445	12098588	12102033	0.0791799	Chromosome_1
Dmagna002900	109.183	5.34592	2018	12104562	12106580	0.0143389	Chromosome_1
Dmagna003180	57.4645	1.33648	1967	13452889	13454856	0.0812572	Chromosome_1
Dmagna003191	109.183	13.3648	4948	13498748	13503696	0.0277126	Chromosome_1
Dmagna003192	103.436	1.33648	2103	13503960	13506063	0.0151865	Chromosome_1
Dmagna003228	126.422	1.33648	8017	13705337	13713354	0.007099	Chromosome_1
Dmagna003229	83.3235	1.33648	6673	13717942	13724615	0.0309483	Chromosome_1
Dmagna003244	60.3377	2.67296	1993	13794759	13796752	0.0773245	Chromosome_1
Dmagna003335	74.7038	10.6918	1577	14201510	14203087	0.0688934	Chromosome_1
Dmagna003383	80.4503	16.0378	2008	14362270	14364278	0.0955402	Chromosome_1
Dmagna003384	132.168	13.3648	7985	14364980	14372965	0.0125994	Chromosome_1
Dmagna003528	80.4503	2.67296	3640	15113327	15116967	0.0356862	Chromosome_1
Dmagna003710	51.718	1.33648	5702	16038885	16044587	0.0973087	Chromosome_1
Dmagna003725	57.4645	2.67296	1723	16103259	16104982	0.0848618	Chromosome_1
Dmagna003749	51.718	1.33648	1737	16237658	16239395	0.0973087	Chromosome_1
Dmagna003852	8.61967	82.8618	5446	411855	417301	0.0435323	Chromosome_10
Dmagna004038	83.3235	1.33648	2447	1066325	1068772	0.0309483	Chromosome_10
Dmagna004039	51.718	1.33648	2593	1069189	1071782	0.0973087	Chromosome_10
Dmagna004048	63.2109	8.01888	2208	1109787	1111995	0.0876129	Chromosome_10
Dmagna004322	8.61967	80.1888	2476	2095309	2097785	0.0486428	Chromosome_10
Dmagna004329	80.4503	1.33648	2662	2127518	2130180	0.0340297	Chromosome_10
Dmagna004459	63.2109	1.33648	2373	2590793	2593166	0.063947	Chromosome_10
Dmagna004472	2.87322	69.497	3938	2635609	2639547	0.0536895	Chromosome_10
Dmagna004477	1.43661	66.824	1189	2661608	2662797	0.0559696	Chromosome_10
Dmagna004508	1.43661	56.1322	5688	2775150	2780838	0.084966	Chromosome_10
Dmagna004590	1.43661	58.8051	2930	3060028	3062958	0.0783728	Chromosome_10
Dmagna004592	1.43661	77.5159	1854	3064405	3066259	0.0381342	Chromosome_10
Dmagna004624	86.1967	8.01888	2659	3165699	3168358	0.0363271	Chromosome_10
Dmagna004805	1.43661	56.1322	993	3939007	3940000	0.084966	Chromosome_10
Dmagna004938	129.295	18.7107	1990	4494132	4496122	0.0278574	Chromosome_10
Dmagna004943	215.492	13.3648	4246	4513609	4517855	0.000903545	Chromosome_10
Dmagna005006	2.87322	56.1322	6509	4684637	4691146	0.0888601	Chromosome_10
Dmagna005081	77.5771	8.01888	1848	4917830	4919678	0.0512298	Chromosome_10
Dmagna005170	57.4645	2.67296	1242	5160983	5162225	0.0848618	Chromosome_10
Dmagna005471	1.43661	53.4592	3083	6290290	6293373	0.0918411	Chromosome_10
Dmagna005478	8.61967	117.61	3101	6300884	6303985	0.0126033	Chromosome_10
Dmagna005658	5.74645	56.1322	2932	7092981	7095913	0.0973087	Chromosome_10
Dmagna005814	114.929	2.67296	1364	7885436	7886800	0.0107557	Chromosome_10
Dmagna005815	100.563	2.67296	1196	7887092	7888288	0.0175071	Chromosome_10
Dmagna005816	132.168	1.33648	1338	7888416	7889754	0.00577265	Chromosome_10
Dmagna005819	60.3377	1.33648	680	7901361	7902041	0.0725095	Chromosome_10
Dmagna005838	14.3661	90.8807	1365	7988316	7989681	0.0566028	Chromosome_10
Dmagna005899	1.43661	58.8051	520	8260963	8261483	0.0783728	Chromosome_10
Dmagna005958	100.563	5.34592	2058	8584599	8586657	0.0192718	Chromosome_10
Dmagna006396	54.5913	1.33648	1626	13289	14915	0.0888601	Chromosome_12
Dmagna006410	91.9432	18.7107	1149	62373	63522	0.0843405	Chromosome_12
Dmagna006415	163.774	1.33648	3759	82013	85772	0.0020851	Chromosome_12
Dmagna006417	51.718	1.33648	1249	92767	94016	0.0973087	Chromosome_12
Dmagna006427	86.1967	18.7107	3592	156366	159958	0.0983107	Chromosome_12
Dmagna006539	83.3235	5.34592	2632	74933	77565	0.0354815	Chromosome_13
Dmagna006542	74.7038	13.3648	2393	84505	86898	0.0915746	Chromosome_13
Dmagna006599	22.9858	114.937	2762	405593	408355	0.0677813	Chromosome_13
Dmagna006602	5.74645	101.573	1365	410725	412090	0.0188296	Chromosome_13
Dmagna006603	1.43661	69.497	802	413873	414675	0.05156	Chromosome_13
Dmagna007221	66.0842	291.353	2778	1246023	1248801	0.0643737	Chromosome_2
Dmagna007277	120.675	26.7296	5831	1464601	1470432	0.0729052	Chromosome_2
Dmagna007365	20.1126	114.937	5897	1924890	1930787	0.0542088	Chromosome_2
Dmagna007469	17.2393	101.573	3288	2352764	2356052	0.0556954	Chromosome_2
Dmagna007493	2.87322	58.8051	722	2460083	2460805	0.0815855	Chromosome_2
Dmagna007518	123.549	29.4026	4444	2590936	2595380	0.0899085	Chromosome_2
Dmagna007831	1.43661	53.4592	2720	3999671	4002391	0.0918411	Chromosome_2
Dmagna007879	20.1126	109.591	2676	4188853	4191529	0.0619488	Chromosome_2
Dmagna007880	1.43661	58.8051	2668	4191911	4194579	0.0783728	Chromosome_2
Dmagna007890	71.8306	8.01888	3466	4231832	4235298	0.0615414	Chromosome_2
Dmagna007958	17.2393	85.5347	3910	4533002	4536912	0.0909472	Chromosome_2
Dmagna007999	8.61967	69.497	2893	4706457	4709350	0.0721233	Chromosome_2
Dmagna008001	2.87322	58.8051	3951	4711535	4715486	0.0815855	Chromosome_2
Dmagna008002	1.43661	56.1322	4235	4715527	4719762	0.084966	Chromosome_2
Dmagna008280	5.74645	72.1699	1337	5890982	5892319	0.0541393	Chromosome_2
Dmagna008395	135.042	1.33648	13852	6440153	6454005	0.00532474	Chromosome_2
Dmagna008432	54.5913	1.33648	5980	6581273	6587253	0.0888601	Chromosome_2
Dmagna008636	149.408	29.4026	2141	7472805	7474946	0.0560352	Chromosome_2
Dmagna008855	11.4929	74.8429	2466	8475662	8478128	0.0734458	Chromosome_2
Dmagna008857	2.87322	80.1888	2238	8491196	8493434	0.0366766	Chromosome_2
Dmagna008865	8.61967	155.032	3231	8517127	8520358	0.00356398	Chromosome_2
Dmagna008873	11.4929	93.5536	1687	8543530	8545217	0.0390687	Chromosome_2
Dmagna008962	189.633	13.3648	3395	8875178	8878573	0.00199822	Chromosome_2
Dmagna009066	109.183	1.33648	1631	9204699	9206330	0.0125666	Chromosome_2
Dmagna009067	158.027	26.7296	5127	9206433	9211560	0.0360356	Chromosome_2
Dmagna009076	1.43661	85.5347	5147	9239242	9244389	0.028815	Chromosome_2
Dmagna009134	2.87322	74.8429	743	9546342	9547085	0.0450575	Chromosome_2
Dmagna009260	8.61967	64.1511	837	10032041	10032878	0.0888949	Chromosome_2
Dmagna009409	175.267	24.0566	2624	10501319	10503943	0.0175766	Chromosome_2
Dmagna009410	60.3377	1.33648	538	10505463	10506001	0.0725095	Chromosome_2
Dmagna009411	186.76	1.33648	1191	10506018	10507209	0.0010329	Chromosome_2
Dmagna009412	103.436	1.33648	1734	10507379	10509113	0.0151865	Chromosome_2
Dmagna009414	264.337	21.3837	4903	10510929	10515832	0.00165264	Chromosome_2
Dmagna009421	54.5913	2.67296	3139	10531902	10535041	0.0920438	Chromosome_2
Dmagna009422	80.4503	1.33648	1529	10535080	10536609	0.0340297	Chromosome_2
Dmagna009443	74.7038	2.67296	2513	10625433	10627946	0.0449456	Chromosome_2
Dmagna009584	66.0842	1.33648	1930	11121800	11123730	0.0568229	Chromosome_2
Dmagna009586	235.604	1.33648	2350	11125172	11127522	0.000250985	Chromosome_2
Dmagna009587	132.168	1.33648	2157	11128284	11130441	0.00577265	Chromosome_2
Dmagna009588	80.4503	1.33648	1892	11130768	11132660	0.0340297	Chromosome_2
Dmagna009685	1.43661	227.202	5744	11512614	11518358	0.000324349	Chromosome_2
Dmagna009843	2.87322	74.8429	2087	12058417	12060504	0.0450575	Chromosome_2
Dmagna009926	100.563	18.7107	1119	12350725	12351844	0.0681462	Chromosome_2
Dmagna010032	1.43661	61.4781	3566	12773675	12777241	0.0692177	Chromosome_2
Dmagna010114	2.87322	61.4781	2139	13119318	13121457	0.0735327	Chromosome_2
Dmagna010160	1.43661	138.994	4118	13296622	13300740	0.00467797	Chromosome_2
Dmagna010176	2.87322	53.4592	1303	13366812	13368115	0.0968028	Chromosome_2
Dmagna010177	1.43661	61.4781	4271	13368739	13373010	0.0692177	Chromosome_2
Dmagna010372	2.87322	130.975	5459	14096940	14102399	0.00637115	Chromosome_2
Dmagna010413	1.43661	101.573	1909	14256903	14258812	0.0163005	Chromosome_2
Dmagna010789	103.436	24.0566	3080	307598	310678	0.0991003	Chromosome_3
Dmagna010801	106.309	16.0378	2265	341659	343924	0.0412387	Chromosome_3
Dmagna011007	80.4503	2.67296	2499	1198133	1200632	0.0356862	Chromosome_3
Dmagna011111	117.802	24.0566	2474	1764280	1766754	0.0667465	Chromosome_3
Dmagna011153	100.563	10.6918	3690	1901470	1905160	0.0274017	Chromosome_3
Dmagna011241	57.4645	2.67296	994	2298121	2299115	0.0848618	Chromosome_3
Dmagna011369	20.1126	106.918	3472	2850429	2853901	0.0671229	Chromosome_3
Dmagna011437	114.929	16.0378	5026	3162977	3168003	0.0309503	Chromosome_3
Dmagna011452	57.4645	5.34592	1931	3283465	3285396	0.0914163	Chromosome_3
Dmagna011513	140.788	32.0755	3944	3520978	3524922	0.0743745	Chromosome_3
Dmagna011536	249.971	64.1511	7758	3635250	3643008	0.0940575	Chromosome_3
Dmagna011614	71.8306	10.6918	5148	3909198	3914346	0.0777377	Chromosome_3
Dmagna012007	109.183	5.34592	4241	5530247	5534488	0.0143389	Chromosome_3
Dmagna012520	63.2109	1.33648	2761	7565679	7568440	0.063947	Chromosome_3
Dmagna012525	83.3235	1.33648	3292	7592160	7595452	0.0309483	Chromosome_3
Dmagna012545	57.4645	2.67296	2753	7674259	7677012	0.0848618	Chromosome_3
Dmagna012553	5.74645	96.2266	1495	7709750	7711245	0.0228222	Chromosome_3
Dmagna012565	241.351	32.0755	2910	7741928	7744838	0.0137173	Chromosome_3
Dmagna012568	57.4645	2.67296	2844	7748869	7751713	0.0848618	Chromosome_3
Dmagna012580	1.43661	58.8051	3209	7800293	7803502	0.0783728	Chromosome_3
Dmagna012612	28.7322	149.686	5034	7901087	7906121	0.0525639	Chromosome_3
Dmagna012616	1.43661	56.1322	488	7938293	7938781	0.084966	Chromosome_3
Dmagna012832	8.61967	82.8618	2287	8878346	8880633	0.0435323	Chromosome_3
Dmagna012869	5.74645	58.8051	3039	9055857	9058896	0.0894895	Chromosome_3
Dmagna013021	25.859	133.648	3240	9800629	9803869	0.0570855	Chromosome_3
Dmagna013150	71.8306	10.6918	1733	10227345	10229078	0.0777377	Chromosome_3
Dmagna013177	40.2251	163.051	3530	10336086	10339616	0.0952371	Chromosome_3
Dmagna013358	137.915	32.0755	1497	11116845	11118342	0.0830856	Chromosome_3
Dmagna013455	103.436	21.3837	1575	11618294	11619869	0.0762067	Chromosome_3
Dmagna013456	54.5913	1.33648	1265	11622005	11623270	0.0888601	Chromosome_3
Dmagna013683	20.1126	109.591	1064	12315578	12316642	0.0619488	Chromosome_3
Dmagna013832	11.4929	112.264	811	13041862	13042673	0.019654	Chromosome_3
Dmagna013878	2.87322	109.591	637	13159511	13160148	0.0129798	Chromosome_3
Dmagna013880	8.61967	112.264	2010	13168722	13170732	0.0151189	Chromosome_3
Dmagna014432	1.43661	58.8051	870	663798	664668	0.0783728	Chromosome_4
Dmagna014435	1.43661	149.686	1381	682605	683986	0.00330527	Chromosome_4
Dmagna014437	1.43661	58.8051	1036	686372	687408	0.0783728	Chromosome_4
Dmagna014439	51.718	283.334	3105	689569	692674	0.0413237	Chromosome_4
Dmagna014444	1.43661	117.61	992	718853	719845	0.00946984	Chromosome_4
Dmagna014445	1.43661	53.4592	712	725763	726475	0.0918411	Chromosome_4
Dmagna014576	1.43661	114.937	2796	1109022	1111818	0.0103116	Chromosome_4
Dmagna014577	1.43661	133.648	1223	1114330	1115553	0.00551587	Chromosome_4
Dmagna014580	1.43661	72.1699	3874	1118494	1122368	0.0469863	Chromosome_4
Dmagna014583	1.43661	64.1511	2908	1130731	1133639	0.0620415	Chromosome_4
Dmagna014584	1.43661	66.824	4010	1134222	1138232	0.0559696	Chromosome_4
Dmagna014587	1.43661	58.8051	966	1141801	1142767	0.0783728	Chromosome_4
Dmagna014588	1.43661	72.1699	2980	1142888	1145868	0.0469863	Chromosome_4
Dmagna014589	1.43661	251.258	5630	1146226	1151856	0.000183412	Chromosome_4
Dmagna014590	1.43661	101.573	1242	1153089	1154331	0.0163005	Chromosome_4
Dmagna014604	1.43661	64.1511	1089	1199364	1200453	0.0620415	Chromosome_4
Dmagna014613	1.43661	120.283	2525	1209104	1211629	0.0087806	Chromosome_4
Dmagna014615	1.43661	58.8051	3035	1212519	1215554	0.0783728	Chromosome_4
Dmagna014616	1.43661	104.245	3549	1216137	1219686	0.0148081	Chromosome_4
Dmagna014617	1.43661	88.2077	2459	1219724	1222183	0.0261565	Chromosome_4
Dmagna014620	5.74645	112.264	8876	1226471	1235347	0.0130879	Chromosome_4
Dmagna014638	34.4787	299.372	7808	1292989	1300797	0.0074639	Chromosome_4
Dmagna014639	48.8448	219.183	7761	1301931	1309692	0.0576821	Chromosome_4
Dmagna014655	1.43661	90.8807	1517	1361136	1362653	0.023718	Chromosome_4
Dmagna014661	1.43661	155.032	3452	1368060	1371512	0.00281103	Chromosome_4
Dmagna014662	1.43661	56.1322	1994	1372913	1374907	0.084966	Chromosome_4
Dmagna014665	2.87322	56.1322	3044	1377982	1381026	0.0888601	Chromosome_4
Dmagna014871	28.7322	205.818	1856	1994789	1996645	0.0169067	Chromosome_4
Dmagna014985	2.87322	53.4592	1429	2486991	2488420	0.0968028	Chromosome_4
Dmagna015054	68.9574	8.01888	1807	2821004	2822811	0.0700247	Chromosome_4
Dmagna015081	94.8164	1.33648	865	2965898	2966763	0.0205807	Chromosome_4
Dmagna015114	68.9574	1.33648	1326	3101642	3102968	0.0523149	Chromosome_4
Dmagna015131	51.718	1.33648	1434	3185642	3187076	0.0973087	Chromosome_4
Dmagna015136	2.87322	90.8807	522	3204683	3205205	0.0249382	Chromosome_4
Dmagna015137	1.43661	120.283	810	3205270	3206080	0.0087806	Chromosome_4
Dmagna015210	14.3661	80.1888	1591	3510776	3512367	0.08274	Chromosome_4
Dmagna015401	31.6055	171.069	1852	4333188	4335040	0.0451058	Chromosome_4
Dmagna015524	8.61967	104.245	1476	4906849	4908325	0.0201309	Chromosome_4
Dmagna015611	20.1126	90.8807	2368	5279441	5281809	0.0939957	Chromosome_4
Dmagna015711	293.069	1.33648	1625	5712078	5713703	5.98502e-05	Chromosome_4
Dmagna015835	97.6896	1.33648	1430	6149193	6150623	0.0183952	Chromosome_4
Dmagna015919	51.718	1.33648	1250	6554307	6555557	0.0973087	Chromosome_4
Dmagna015937	8.61967	74.8429	2165	6613373	6615538	0.0580083	Chromosome_4
Dmagna015952	1.43661	85.5347	4566	6700164	6704730	0.028815	Chromosome_4
Dmagna015953	1.43661	61.4781	2215	6705531	6707746	0.0692177	Chromosome_4
Dmagna015959	8.61967	66.824	3227	6741630	6744857	0.0803923	Chromosome_4
Dmagna015965	1.43661	56.1322	1717	6765423	6767140	0.084966	Chromosome_4
Dmagna015969	1.43661	88.2077	2208	6771607	6773815	0.0261565	Chromosome_4
Dmagna016001	28.7322	184.434	2799	6890290	6893089	0.0263804	Chromosome_4
Dmagna016025	11.4929	109.591	2591	6976387	6978978	0.0217739	Chromosome_4
Dmagna016037	2.87322	66.824	1972	7031110	7033082	0.0587265	Chromosome_4
Dmagna016039	1.43661	85.5347	1023	7039786	7040809	0.028815	Chromosome_4
Dmagna016090	20.1126	93.5536	1763	7206079	7207842	0.0861823	Chromosome_4
Dmagna016116	106.309	24.0566	851	7323635	7324486	0.0891459	Chromosome_4
Dmagna016199	66.0842	8.01888	3185	7682100	7685285	0.079539	Chromosome_4
Dmagna016215	8.61967	82.8618	640	7764391	7765031	0.0435323	Chromosome_4
Dmagna016278	1.43661	165.724	2648	8055811	8058459	0.00198471	Chromosome_4
Dmagna016716	2.87322	66.824	4639	9630176	9634815	0.0587265	Chromosome_4
Dmagna016741	91.9432	16.0378	2737	9746410	9749147	0.0681713	Chromosome_4
Dmagna016749	60.3377	1.33648	1081	9764729	9765810	0.0725095	Chromosome_4
Dmagna016826	1.43661	112.264	2668	10001616	10004284	0.011302	Chromosome_4
Dmagna016915	226.985	2.67296	2847	10325366	10328213	0.000332072	Chromosome_4
Dmagna016928	5.74645	56.1322	4000	10382282	10386282	0.0973087	Chromosome_4
Dmagna017109	1.43661	77.5159	3697	11063596	11067293	0.0381342	Chromosome_4
Dmagna017428	1.43661	58.8051	7274	12456337	12463611	0.0783728	Chromosome_4
Dmagna017540	68.9574	425.001	7449	12995054	13002503	0.0292185	Chromosome_4
Dmagna017557	60.3377	8.01888	6171	13100672	13106843	0.0956251	Chromosome_4
Dmagna017574	5.74645	66.824	10454	13167895	13178349	0.0663584	Chromosome_4
Dmagna017597	17.2393	93.5536	4181	13276701	13280882	0.0732508	Chromosome_4
Dmagna017607	17.2393	88.2077	3045	13311648	13314693	0.0867538	Chromosome_4
Dmagna017621	278.703	37.4214	3124	13324138	13327262	0.0135107	Chromosome_4
Dmagna017648	63.2109	1.33648	2073	13351162	13353235	0.063947	Chromosome_4
Dmagna017817	31.6055	219.183	2221	11063	13284	0.0182466	Chromosome_46
Dmagna017819	5.74645	58.8051	404	26439	26843	0.0894895	Chromosome_46
Dmagna017898	89.07	1.33648	2962	48939	51901	0.0252722	Chromosome_5
Dmagna018051	77.5771	13.3648	1507	488191	489698	0.0796606	Chromosome_5
Dmagna018064	1.43661	80.1888	1385	510965	512350	0.0343328	Chromosome_5
Dmagna018160	100.563	1.33648	3505	769826	773331	0.0167445	Chromosome_5
Dmagna018219	25.859	109.591	2974	980521	983495	0.0970114	Chromosome_5
Dmagna018279	86.1967	2.67296	1509	1147861	1149370	0.0294347	Chromosome_5
Dmagna018507	86.1967	1.33648	3431	1900572	1904003	0.0278921	Chromosome_5
Dmagna018550	60.3377	5.34592	5987	2078148	2084135	0.0841938	Chromosome_5
Dmagna018555	103.436	8.01888	3382	2102831	2106213	0.0198046	Chromosome_5
Dmagna018570	448.223	104.245	9272	2139237	2148509	0.071911	Chromosome_5
Dmagna018625	132.168	1.33648	2899	2359225	2362124	0.00577265	Chromosome_5
Dmagna018632	60.3377	1.33648	5054	2385510	2390564	0.0725095	Chromosome_5
Dmagna018640	109.183	1.33648	3410	2406030	2409440	0.0125666	Chromosome_5
Dmagna018641	347.66	1.33648	4212	2410181	2414393	2.70291e-05	Chromosome_5
Dmagna018682	57.4645	1.33648	1177	2565028	2566205	0.0812572	Chromosome_5
Dmagna018688	66.0842	1.33648	3861	2593004	2596865	0.0568229	Chromosome_5
Dmagna018746	57.4645	5.34592	1586	2842709	2844295	0.0914163	Chromosome_5
Dmagna018819	66.0842	5.34592	2977	3099275	3102252	0.0671326	Chromosome_5
Dmagna018908	109.183	16.0378	5515	3477486	3483001	0.0368252	Chromosome_5
Dmagna018935	57.4645	1.33648	2094	3586629	3588723	0.0812572	Chromosome_5
Dmagna018939	89.07	1.33648	2064	3599694	3601758	0.0252722	Chromosome_5
Dmagna018940	94.8164	1.33648	1643	3602081	3603724	0.0205807	Chromosome_5
Dmagna018981	60.3377	1.33648	2304	3743404	3745708	0.0725095	Chromosome_5
Dmagna019001	146.534	21.3837	6370	3815616	3821986	0.0246969	Chromosome_5
Dmagna019003	112.056	26.7296	2093	3825178	3827271	0.0957931	Chromosome_5
Dmagna019005	74.7038	10.6918	4677	3839417	3844094	0.0688934	Chromosome_5
Dmagna019019	71.8306	8.01888	1288	3891133	3892421	0.0615414	Chromosome_5
Dmagna019021	91.9432	1.33648	1867	3895082	3896949	0.0227662	Chromosome_5
Dmagna019051	34.4787	205.818	1620	3973611	3975231	0.0316105	Chromosome_5
Dmagna019072	232.731	8.01888	8517	4020944	4029461	0.000328211	Chromosome_5
Dmagna033998	11.4929	114.937	2531	4162435	4164966	0.0182002	Chromosome_5
Dmagna019160	63.2109	8.01888	1391	4220237	4221628	0.0876129	Chromosome_5
Dmagna019234	241.351	40.0944	3580	4381420	4385000	0.030595	Chromosome_5
Dmagna019237	77.5771	5.34592	2162	4390935	4393097	0.0442467	Chromosome_5
Dmagna019306	298.815	58.8051	1714	4502466	4504180	0.0487837	Chromosome_5
Dmagna019503	11.4929	69.497	5188	5081902	5087090	0.0951463	Chromosome_5
Dmagna019516	8.61967	72.1699	1909	5143023	5144932	0.0637984	Chromosome_5
Dmagna019588	43.0984	179.088	2663	5426751	5429414	0.0854931	Chromosome_5
Dmagna019590	5.74645	88.2077	1074	5432681	5433755	0.0305777	Chromosome_5
Dmagna019599	1.43661	56.1322	2392	5451166	5453558	0.084966	Chromosome_5
Dmagna019646	63.2109	8.01888	768	5669517	5670285	0.0876129	Chromosome_5
Dmagna019647	137.915	29.4026	1711	5670468	5672179	0.0619005	Chromosome_5
Dmagna019655	94.8164	21.3837	1580	5690338	5691918	0.0943393	Chromosome_5
Dmagna019842	5.74645	80.1888	289	6423772	6424061	0.0407406	Chromosome_5
Dmagna020163	8.61967	106.918	2284	7635194	7637478	0.0182524	Chromosome_5
Dmagna020240	8.61967	74.8429	1032	7910206	7911238	0.0580083	Chromosome_5
Dmagna020244	1.43661	72.1699	1244	7935554	7936798	0.0469863	Chromosome_5
Dmagna020248	5.74645	72.1699	948	7951776	7952724	0.0541393	Chromosome_5
Dmagna020299	8.61967	120.283	823	8139581	8140404	0.0114314	Chromosome_5
Dmagna020447	8.61967	72.1699	2349	8778967	8781316	0.0637984	Chromosome_5
Dmagna020666	91.9432	5.34592	1097	9322172	9323269	0.0263823	Chromosome_5
Dmagna020808	60.3377	5.34592	1013	9777183	9778196	0.0841938	Chromosome_5
Dmagna020868	5.74645	56.1322	456	9967179	9967635	0.0973087	Chromosome_5
Dmagna022235	2.87322	74.8429	581	1146576	1147157	0.0450575	Chromosome_6
Dmagna022313	8.61967	245.912	6015	1474309	1480324	0.000231678	Chromosome_6
Dmagna022416	80.4503	10.6918	869	1818018	1818887	0.057933	Chromosome_6
Dmagna022417	86.1967	1.33648	952	1819071	1820023	0.0278921	Chromosome_6
Dmagna022599	54.5913	1.33648	3902	2478709	2482611	0.0888601	Chromosome_6
Dmagna022629	1.43661	61.4781	3200	2598665	2601865	0.0692177	Chromosome_6
Dmagna022631	14.3661	77.5159	5148	2605765	2610913	0.0909414	Chromosome_6
Dmagna022830	2.87322	82.8618	8596	3294739	3303335	0.033184	Chromosome_6
Dmagna022844	14.3661	85.5347	2293	3364029	3366322	0.0694108	Chromosome_6
Dmagna022905	1.43661	138.994	4183	3542438	3546621	0.00467797	Chromosome_6
Dmagna022960	34.4787	179.088	4316	3798027	3802343	0.0487258	Chromosome_6
Dmagna022963	1.43661	53.4592	1488	3804755	3806243	0.0918411	Chromosome_6
Dmagna022996	66.0842	1.33648	789	3919362	3920151	0.0568229	Chromosome_6
Dmagna023003	5.74645	66.824	1666	3940658	3942324	0.0663584	Chromosome_6
Dmagna023082	20.1126	128.302	1397	4186307	4187704	0.0353541	Chromosome_6
Dmagna023141	17.2393	136.321	1328	4381670	4382998	0.0189223	Chromosome_6
Dmagna023142	11.4929	112.264	1026	4383261	4384287	0.019654	Chromosome_6
Dmagna023241	158.027	24.0566	1903	4659214	4661117	0.0255618	Chromosome_6
Dmagna023291	310.308	42.7674	2401	4804825	4807226	0.0149703	Chromosome_6
Dmagna023316	2.87322	61.4781	1904	4872553	4874457	0.0735327	Chromosome_6
Dmagna023317	22.9858	106.918	2279	4875193	4877472	0.0756603	Chromosome_6
Dmagna023364	68.9574	8.01888	1683	4989927	4991610	0.0700247	Chromosome_6
Dmagna023384	71.8306	2.67296	2329	5047622	5049951	0.0496139	Chromosome_6
Dmagna023385	51.718	1.33648	2610	5050796	5053406	0.0973087	Chromosome_6
Dmagna023403	2.87322	53.4592	3684	5112439	5116123	0.0968028	Chromosome_6
Dmagna023409	91.9432	18.7107	3149	5152777	5155926	0.0843405	Chromosome_6
Dmagna023410	71.8306	1.33648	2796	5156372	5159168	0.0475712	Chromosome_6
Dmagna023411	112.056	1.33648	2807	5160207	5163014	0.0113657	Chromosome_6
Dmagna023422	14.3661	109.591	3598	5203779	5207377	0.0306336	Chromosome_6
Dmagna023426	17.2393	96.2266	5687	5219193	5224880	0.066731	Chromosome_6
Dmagna023432	11.4929	171.069	7210	5250163	5257373	0.00270484	Chromosome_6
Dmagna023446	31.6055	184.434	3006	5284648	5287654	0.0335007	Chromosome_6
Dmagna023447	14.3661	80.1888	764	5288265	5289029	0.08274	Chromosome_6
Dmagna023526	1.43661	53.4592	2505	5565178	5567683	0.0918411	Chromosome_6
Dmagna023540	68.9574	1.33648	2151	5633314	5635465	0.0523149	Chromosome_6
Dmagna023567	1.43661	80.1888	1789	5724020	5725809	0.0343328	Chromosome_6
Dmagna023593	1.43661	56.1322	4525	5819574	5824099	0.084966	Chromosome_6
Dmagna023631	1.43661	82.8618	2547	5955593	5958140	0.0316318	Chromosome_6
Dmagna023649	94.8164	5.34592	4719	6051853	6056572	0.0237065	Chromosome_6
Dmagna023774	1.43661	66.824	3516	6472983	6476499	0.0559696	Chromosome_6
Dmagna023798	2.87322	120.283	1813	6563493	6565306	0.00910688	Chromosome_6
Dmagna023801	2.87322	56.1322	2719	6570448	6573167	0.0888601	Chromosome_6
Dmagna023802	1.43661	120.283	1710	6574579	6576289	0.0087806	Chromosome_6
Dmagna023816	11.4929	90.8807	3291	6599906	6603197	0.0419086	Chromosome_6
Dmagna023845	1.43661	53.4592	3567	6692125	6695692	0.0918411	Chromosome_6
Dmagna023854	2.87322	61.4781	1981	6711058	6713039	0.0735327	Chromosome_6
Dmagna023855	37.3519	216.51	4103	6713784	6717887	0.0320237	Chromosome_6
Dmagna023857	1.43661	152.359	4337	6721680	6726017	0.00299637	Chromosome_6
Dmagna023860	22.9858	120.283	7469	6729180	6736649	0.0607846	Chromosome_6
Dmagna023863	1.43661	253.931	4516	6739694	6744210	0.000173759	Chromosome_6
Dmagna023871	1.43661	184.434	3637	6753309	6756946	0.00110819	Chromosome_6
Dmagna023872	1.43661	256.604	1860	6760050	6761910	0.000162175	Chromosome_6
Dmagna023890	80.4503	1.33648	2160	6810601	6812761	0.0340297	Chromosome_6
Dmagna023906	1.43661	56.1322	938	6851844	6852782	0.084966	Chromosome_6
Dmagna023908	1.43661	163.051	1916	6856249	6858165	0.00212372	Chromosome_6
Dmagna023914	57.4645	1.33648	6968	6884504	6891472	0.0812572	Chromosome_6
Dmagna023928	31.6055	130.975	3830	6946010	6949840	0.0947351	Chromosome_6
Dmagna023934	1.43661	88.2077	1453	6969466	6970919	0.0261565	Chromosome_6
Dmagna023935	1.43661	93.5536	2393	6972243	6974636	0.0216677	Chromosome_6
Dmagna023937	1.43661	85.5347	2832	6976100	6978932	0.028815	Chromosome_6
Dmagna023940	8.61967	120.283	3266	6987057	6990323	0.0114314	Chromosome_6
Dmagna023963	2.87322	69.497	4095	7051458	7055553	0.0536895	Chromosome_6
Dmagna023965	1.43661	56.1322	1137	7061832	7062969	0.084966	Chromosome_6
Dmagna023966	1.43661	58.8051	3295	7063019	7066314	0.0783728	Chromosome_6
Dmagna024066	112.056	1.33648	2709	7360513	7363222	0.0113657	Chromosome_6
Dmagna024227	123.549	10.6918	2087	7780966	7783053	0.012194	Chromosome_6
Dmagna024245	1.43661	106.918	2845	7818196	7821041	0.0135841	Chromosome_6
Dmagna024332	89.07	13.3648	1524	8112758	8114282	0.0534771	Chromosome_6
Dmagna024345	1.43661	98.8995	3295	8173392	8176687	0.017735	Chromosome_6
Dmagna024349	1.43661	133.648	1922	8181914	8183836	0.00551587	Chromosome_6
Dmagna024398	11.4929	147.013	1960	8339267	8341227	0.00612403	Chromosome_6
Dmagna024429	89.07	1.33648	1181	8454215	8455396	0.0252722	Chromosome_6
Dmagna024430	89.07	1.33648	620	8456066	8456686	0.0252722	Chromosome_6
Dmagna024445	54.5913	1.33648	2343	8524580	8526923	0.0888601	Chromosome_6
Dmagna024447	54.5913	1.33648	767	8529197	8529964	0.0888601	Chromosome_6
Dmagna024522	5.74645	72.1699	1011	8750751	8751762	0.0541393	Chromosome_6
Dmagna024584	1.43661	96.2266	1731	8999596	9001327	0.0196116	Chromosome_6
Dmagna024591	2.87322	259.277	9944	9018018	9027962	0.000152521	Chromosome_6
Dmagna024592	2.87322	69.497	1755	9028428	9030183	0.0536895	Chromosome_6
Dmagna024598	17.2393	106.918	1386	9044739	9046125	0.0481041	Chromosome_6
Dmagna024602	1.43661	88.2077	1465	9053951	9055416	0.0261565	Chromosome_6
Dmagna024603	5.74645	77.5159	3557	9056688	9060245	0.0453008	Chromosome_6
Dmagna024615	22.9858	141.667	7805	9095843	9103648	0.037333	Chromosome_6
Dmagna024624	1.43661	82.8618	4316	9123784	9128100	0.0316318	Chromosome_6
Dmagna024634	1.43661	88.2077	1263	9167952	9169215	0.0261565	Chromosome_6
Dmagna024637	1.43661	85.5347	2390	9174333	9176723	0.028815	Chromosome_6
Dmagna034027	1.43661	69.497	2445	9178406	9180851	0.05156	Chromosome_6
Dmagna024644	1.43661	98.8995	1457	9196090	9197547	0.017735	Chromosome_6
Dmagna024645	1.43661	114.937	1969	9198185	9200154	0.0103116	Chromosome_6
Dmagna024710	5.74645	69.497	1322	9434310	9435632	0.0594023	Chromosome_6
Dmagna025438	8.61967	109.591	2585	359943	362528	0.0167059	Chromosome_7
Dmagna025599	8.61967	64.1511	890	1017187	1018077	0.0888949	Chromosome_7
Dmagna025681	66.0842	331.447	2887	1368714	1371601	0.0489961	Chromosome_7
Dmagna025728	1.43661	53.4592	3010	1629119	1632129	0.0918411	Chromosome_7
Dmagna025902	54.5913	1.33648	1593	2385008	2386601	0.0888601	Chromosome_7
Dmagna026117	8.61967	61.4781	1358	3208694	3210052	0.0965055	Chromosome_7
Dmagna026121	8.61967	61.4781	2068	3219050	3221118	0.0965055	Chromosome_7
Dmagna026361	2.87322	88.2077	3444	4241924	4245368	0.0274596	Chromosome_7
Dmagna026411	8.61967	69.497	4505	4462982	4467487	0.0721233	Chromosome_7
Dmagna026412	1.43661	93.5536	6834	4470592	4477426	0.0216677	Chromosome_7
Dmagna026414	1.43661	74.8429	1822	4480928	4482750	0.0422755	Chromosome_7
Dmagna026418	1.43661	56.1322	1466	4488673	4490139	0.084966	Chromosome_7
Dmagna026529	22.9858	106.918	3850	5034731	5038581	0.0756603	Chromosome_7
Dmagna026668	2.87322	53.4592	2469	5589990	5592459	0.0968028	Chromosome_7
Dmagna026681	143.661	10.6918	1149	5625648	5626797	0.0061916	Chromosome_7
Dmagna026744	86.1967	13.3648	2285	5805277	5807562	0.0599293	Chromosome_7
Dmagna026763	1.43661	66.824	829	5866808	5867637	0.0559696	Chromosome_7
Dmagna026767	2.87322	96.2266	1339	5876965	5878304	0.0206676	Chromosome_7
Dmagna026851	221.238	56.1322	4065	6172373	6176438	0.0927485	Chromosome_7
Dmagna026954	83.3235	8.01888	2074	6415529	6417603	0.0407232	Chromosome_7
Dmagna027131	57.4645	1.33648	4895	7104119	7109014	0.0812572	Chromosome_7
Dmagna027178	8.61967	74.8429	2545	7384398	7386943	0.0580083	Chromosome_7
Dmagna027604	60.3377	2.67296	2384	8175843	8178227	0.0773245	Chromosome_7
Dmagna027607	120.675	5.34592	2067	8190555	8192622	0.00978454	Chromosome_7
Dmagna028543	1.43661	155.032	2742	16588	19330	0.00281103	Chromosome_8
Dmagna028628	1.43661	77.5159	3195	257712	260907	0.0381342	Chromosome_8
Dmagna028629	11.4929	106.918	3248	260974	264222	0.0234478	Chromosome_8
Dmagna028639	22.9858	160.378	2016	275627	277643	0.0208028	Chromosome_8
Dmagna028642	5.74645	61.4781	3234	282931	286165	0.0820971	Chromosome_8
Dmagna028649	45.9716	259.277	6821	314057	320878	0.0371419	Chromosome_8
Dmagna028651	8.61967	74.8429	3661	327910	331571	0.0580083	Chromosome_8
Dmagna028655	5.74645	64.1511	2158	338135	340293	0.0746081	Chromosome_8
Dmagna028712	2.87322	90.8807	2396	567669	570065	0.0249382	Chromosome_8
Dmagna028715	5.74645	74.8429	3869	574651	578520	0.0498147	Chromosome_8
Dmagna028913	103.436	1.33648	3732	1146659	1150391	0.0151865	Chromosome_8
Dmagna028974	63.2109	1.33648	1398	1433496	1434894	0.063947	Chromosome_8
Dmagna028975	91.9432	1.33648	1062	1435574	1436636	0.0227662	Chromosome_8
Dmagna028983	2.87322	69.497	1567	1509357	1510924	0.0536895	Chromosome_8
Dmagna029017	57.4645	5.34592	1075	1652637	1653712	0.0914163	Chromosome_8
Dmagna029082	5.74645	80.1888	2269	1922075	1924344	0.0407406	Chromosome_8
Dmagna029084	17.2393	104.245	3193	1926573	1929766	0.0522183	Chromosome_8
Dmagna029093	94.8164	1.33648	2558	1963549	1966107	0.0205807	Chromosome_8
Dmagna029115	2.87322	58.8051	6403	2040999	2047402	0.0815855	Chromosome_8
Dmagna029116	2.87322	112.264	7264	2048816	2056080	0.0118832	Chromosome_8
Dmagna029252	5.74645	58.8051	6096	2572432	2578528	0.0894895	Chromosome_8
Dmagna029278	143.661	18.7107	836	2748580	2749416	0.018874	Chromosome_8
Dmagna029279	103.436	5.34592	523	2749544	2750067	0.0173952	Chromosome_8
Dmagna029326	11.4929	80.1888	1124	2993888	2995012	0.0621419	Chromosome_8
Dmagna029327	25.859	130.975	3061	2997481	3000542	0.0605838	Chromosome_8
Dmagna029333	112.056	26.7296	15861	3026295	3042156	0.0957931	Chromosome_8
Dmagna029965	2.87322	74.8429	1974	4587640	4589614	0.0450575	Chromosome_8
Dmagna029977	1.43661	82.8618	2418	4628613	4631031	0.0316318	Chromosome_8
Dmagna029983	5.74645	85.5347	1999	4641949	4643948	0.0333887	Chromosome_8
Dmagna030296	71.8306	8.01888	686	6299144	6299830	0.0615414	Chromosome_8
Dmagna030372	66.0842	8.01888	414	6640908	6641322	0.079539	Chromosome_8
Dmagna030534	135.042	5.34592	3628	7276153	7279781	0.00602749	Chromosome_8
Dmagna030595	11.4929	106.918	5202	7519627	7524829	0.0234478	Chromosome_8
Dmagna030667	86.1967	13.3648	1027	7765911	7766938	0.0599293	Chromosome_8
Dmagna030668	100.563	5.34592	1928	7766789	7768717	0.0192718	Chromosome_8
Dmagna030778	57.4645	2.67296	2011	8160031	8162042	0.0848618	Chromosome_8
Dmagna030783	8.61967	64.1511	1210	8176517	8177727	0.0888949	Chromosome_8
Dmagna030853	218.365	18.7107	2941	8375949	8378890	0.00241524	Chromosome_8
Dmagna030856	28.7322	171.069	12363	8381842	8394205	0.0337903	Chromosome_8
Dmagna030940	57.4645	1.33648	1958	8795343	8797301	0.0812572	Chromosome_8
Dmagna031062	1.43661	58.8051	4497	9396077	9400574	0.0783728	Chromosome_8
Dmagna031274	14.3661	109.591	5727	10124312	10130039	0.0306336	Chromosome_8
Dmagna031276	11.4929	82.8618	2853	10136769	10139622	0.0568287	Chromosome_8
Dmagna031284	2.87322	106.918	2160	10163822	10165982	0.014227	Chromosome_8
Dmagna031285	2.87322	77.5159	1600	10166751	10168351	0.0403911	Chromosome_8
Dmagna031311	5.74645	144.34	4840	10260862	10265702	0.00456599	Chromosome_8
Dmagna031319	14.3661	104.245	2527	10282815	10285342	0.0358889	Chromosome_8
Dmagna031324	31.6055	136.321	5031	10303284	10308315	0.0758186	Chromosome_8
Dmagna031330	2.87322	66.824	1195	10324338	10325533	0.0587265	Chromosome_8
Dmagna031497	1.43661	53.4592	3251	390322	393573	0.0918411	Chromosome_9
Dmagna031600	5.74645	96.2266	5098	798722	803820	0.0228222	Chromosome_9
Dmagna031707	5.74645	90.8807	1147	1272555	1273702	0.0277222	Chromosome_9
Dmagna032013	22.9858	109.591	3847	2637799	2641646	0.0737431	Chromosome_9
Dmagna032088	97.6896	8.01888	3944	2907961	2911905	0.0244266	Chromosome_9
Dmagna032231	63.2109	5.34592	2132	3593327	3595459	0.076809	Chromosome_9
Dmagna032256	2.87322	213.837	16663	3744881	3761544	0.000478801	Chromosome_9
Dmagna032262	1.43661	58.8051	4024	3781918	3785942	0.0783728	Chromosome_9
Dmagna032420	1.43661	66.824	542	4363176	4363718	0.0559696	Chromosome_9
Dmagna032543	40.2251	165.724	3444	4770884	4774328	0.0909375	Chromosome_9
Dmagna032591	57.4645	283.334	4859	4965232	4970091	0.0492837	Chromosome_9
Dmagna032659	1.43661	64.1511	7577	5207871	5215448	0.0620415	Chromosome_9
Dmagna032761	126.422	21.3837	3980	5646300	5650280	0.0432968	Chromosome_9
Dmagna032762	83.3235	16.0378	2672	5650433	5653105	0.0889026	Chromosome_9
Dmagna032763	117.802	13.3648	6783	5653095	5659878	0.0205074	Chromosome_9
Dmagna032764	60.3377	2.67296	2882	5660015	5662897	0.0773245	Chromosome_9
Dmagna032766	114.929	2.67296	5768	5663976	5669744	0.0107557	Chromosome_9
Dmagna032772	117.802	1.33648	2505	5686081	5688586	0.00940613	Chromosome_9
Dmagna032775	97.6896	1.33648	1381	5691685	5693066	0.0183952	Chromosome_9
Dmagna032777	54.5913	1.33648	1078	5697872	5698950	0.0888601	Chromosome_9
Dmagna032788	77.5771	5.34592	1738	5718739	5720477	0.0442467	Chromosome_9
Dmagna032793	123.549	1.33648	2308	5724940	5727248	0.00783265	Chromosome_9
Dmagna032869	106.309	16.0378	4300	5951762	5956062	0.0412387	Chromosome_9
Dmagna032970	126.422	13.3648	4838	6444295	6449133	0.0151189	Chromosome_9
Dmagna032971	103.436	13.3648	5309	6449199	6454508	0.0328558	Chromosome_9
Dmagna032972	83.3235	1.33648	2648	6455655	6458303	0.0309483	Chromosome_9
Dmagna032976	54.5913	1.33648	4357	6464202	6468559	0.0888601	Chromosome_9
Dmagna032982	117.802	10.6918	6242	6481925	6488167	0.0151962	Chromosome_9
Dmagna032983	63.2109	5.34592	2286	6488684	6490970	0.076809	Chromosome_9
Dmagna033069	8.61967	85.5347	3043	6827871	6830914	0.0394741	Chromosome_9
Dmagna033075	14.3661	88.2077	3678	6860871	6864549	0.0647907	Chromosome_9
Dmagna033078	11.4929	96.2266	2758	6876336	6879094	0.0350008	Chromosome_9
Dmagna033252	2.87322	69.497	4741	7425260	7430001	0.0536895	Chromosome_9
Dmagna033364	1.43661	53.4592	1194	7968529	7969723	0.0918411	Chromosome_9
Dmagna033365	5.74645	149.686	1155	7981804	7982959	0.00382269	Chromosome_9
Dmagna033370	20.1126	128.302	2865	8008980	8011845	0.0353541	Chromosome_9
Dmagna033371	1.43661	96.2266	461	8012080	8012541	0.0196116	Chromosome_9
Dmagna033383	2.87322	101.573	1277	8049933	8051210	0.0170052	Chromosome_9
Dmagna033384	5.74645	232.548	974	8052921	8053895	0.000308904	Chromosome_9
Dmagna033392	8.61967	82.8618	3251	8088609	8091860	0.0435323	Chromosome_9
Dmagna033397	2.87322	72.1699	2725	8104315	8107040	0.0493687	Chromosome_9
Dmagna033399	14.3661	141.667	3053	8111737	8114790	0.0104622	Chromosome_9
Dmagna033418	11.4929	77.5159	4012	8192706	8196718	0.0674898	Chromosome_9
Dmagna033734	54.5913	2.67296	2883	9607644	9610527	0.0920438	Chromosome_9
Dmagna033794	2.87322	74.8429	2152	9900809	9902961	0.0450575	Chromosome_9
Dmagna033802	57.4645	248.585	1885	9930706	9932591	0.0650031	Chromosome_9
Dmagna033803	1.43661	101.573	880	9934310	9935190	0.0163005	Chromosome_9

## Sheet: LRV8.5_3EvsLRII36_1N
Divergent genes between pairs of genotypes
D. magna geneID	LRV8.5_3E_SNP No	LRII36_1N_SNP No	Gene length (bp)	Gene_Start	Gene_End	P-value	Chromosome
Dmagna000039	25.859	141.044	2805	131856	134661	0.0478207	Chromosome_1
Dmagna000658	14.3661	81.8054	3337	3033003	3036340	0.0798493	Chromosome_1
Dmagna000813	109.183	25.3879	4059	3770546	3774605	0.0920846	Chromosome_1
Dmagna000889	1.43661	163.611	3045	4079833	4082878	0.00239374	Chromosome_1
Dmagna001028	114.929	25.3879	1814	4546643	4548457	0.0820556	Chromosome_1
Dmagna001310	97.6896	19.7461	4766	5579336	5584102	0.0790726	Chromosome_1
Dmagna001355	94.8164	1.41044	3395	5697336	5700731	0.0216383	Chromosome_1
Dmagna001375	117.802	1.41044	2376	5771534	5773910	0.00983964	Chromosome_1
Dmagna001405	74.7038	8.46262	2439	5939414	5941853	0.0592175	Chromosome_1
Dmagna001465	1.43661	64.8801	4487	6175838	6180325	0.0627318	Chromosome_1
Dmagna001466	5.74645	78.9845	2480	6181205	6183685	0.0441577	Chromosome_1
Dmagna001467	11.4929	90.268	5653	6184035	6189688	0.0448396	Chromosome_1
Dmagna001486	60.3377	1.41044	2066	6269830	6271896	0.0750348	Chromosome_1
Dmagna001487	71.8306	1.41044	3077	6272146	6275223	0.0486515	Chromosome_1
Dmagna033870	60.3377	1.41044	2609	6275758	6278367	0.0750348	Chromosome_1
Dmagna001639	117.802	1.41044	5491	6964615	6970106	0.00983964	Chromosome_1
Dmagna001640	60.3377	1.41044	1117	6970311	6971428	0.0750348	Chromosome_1
Dmagna001641	123.549	11.2835	3212	6973802	6977014	0.0137307	Chromosome_1
Dmagna001706	1.43661	62.0592	7374	7240094	7247468	0.0706569	Chromosome_1
Dmagna001718	5.74645	59.2384	2418	7283716	7286134	0.0908192	Chromosome_1
Dmagna001774	123.549	1.41044	2135	7557191	7559326	0.00846986	Chromosome_1
Dmagna001777	71.8306	1.41044	975	7567169	7568144	0.0486515	Chromosome_1
Dmagna001783	117.802	28.2087	4211	7585526	7589737	0.095966	Chromosome_1
Dmagna001793	89.07	8.46262	2903	7612906	7615809	0.0350947	Chromosome_1
Dmagna001817	74.7038	5.64175	2485	7702040	7704525	0.051677	Chromosome_1
Dmagna001818	158.027	8.46262	3138	7704820	7707958	0.00356646	Chromosome_1
Dmagna001952	106.309	1.41044	2092	8309452	8311544	0.014801	Chromosome_1
Dmagna001988	94.8164	16.9252	5379	8445477	8450856	0.0670769	Chromosome_1
Dmagna002112	2.87322	62.0592	2588	9018654	9021242	0.0743373	Chromosome_1
Dmagna002119	86.1967	14.1044	653	9063548	9064201	0.0661611	Chromosome_1
Dmagna002122	60.3377	8.46262	1707	9074074	9075781	0.099119	Chromosome_1
Dmagna002129	123.549	28.2087	2627	9100569	9103196	0.0805274	Chromosome_1
Dmagna002189	57.4645	1.41044	1344	9354347	9355691	0.0814915	Chromosome_1
Dmagna002190	114.929	16.9252	1539	9360361	9361900	0.0372372	Chromosome_1
Dmagna002240	11.4929	84.6262	7413	9530103	9537516	0.0541828	Chromosome_1
Dmagna002242	1.43661	64.8801	5102	9544473	9549575	0.0627318	Chromosome_1
Dmagna002249	17.2393	160.79	2878	9579244	9582122	0.00936051	Chromosome_1
Dmagna002274	11.4929	81.8054	1825	9680306	9682131	0.0590707	Chromosome_1
Dmagna002359	1.43661	135.402	3841	10005842	10009683	0.00570131	Chromosome_1
Dmagna002360	5.74645	135.402	1681	10010878	10012559	0.00637365	Chromosome_1
Dmagna002363	1.43661	73.3427	7364	10016685	10024049	0.0462133	Chromosome_1
Dmagna002513	5.74645	110.014	1410	10591937	10593347	0.015114	Chromosome_1
Dmagna002550	5.74645	73.3427	2092	10699369	10701461	0.0544359	Chromosome_1
Dmagna002551	17.2393	93.0889	4049	10701541	10705590	0.0731569	Chromosome_1
Dmagna002569	11.4929	73.3427	1969	10775016	10776985	0.0833694	Chromosome_1
Dmagna002578	2.87322	141.044	3510	10798131	10801641	0.00497875	Chromosome_1
Dmagna002581	57.4645	290.55	6829	10804813	10811642	0.0469204	Chromosome_1
Dmagna002583	37.3519	149.506	6995	10812479	10819474	0.0977009	Chromosome_1
Dmagna002611	11.4929	76.1636	7080	10958230	10965310	0.0736708	Chromosome_1
Dmagna002613	11.4929	78.9845	9415	10970399	10979814	0.0667195	Chromosome_1
Dmagna002672	17.2393	132.581	6424	11260346	11266770	0.0216982	Chromosome_1
Dmagna002719	123.549	14.1044	3840	11426755	11430595	0.0188833	Chromosome_1
Dmagna002740	25.859	115.656	3040	11500737	11503777	0.0835162	Chromosome_1
Dmagna003122	20.1126	141.044	860	13153605	13154465	0.0242369	Chromosome_1
Dmagna003260	80.4503	5.64175	728	13845762	13846490	0.0421967	Chromosome_1
Dmagna003464	1.43661	93.0889	912	14720300	14721212	0.0231781	Chromosome_1
Dmagna003528	80.4503	2.82087	3640	15113327	15116967	0.037927	Chromosome_1
Dmagna003556	1.43661	76.1636	888	15238440	15239328	0.042301	Chromosome_1
Dmagna003922	117.802	8.46262	2510	650694	653204	0.0131182	Chromosome_10
Dmagna004038	83.3235	1.41044	2447	1066325	1068772	0.0321213	Chromosome_10
Dmagna004048	63.2109	1.41044	2208	1109787	1111995	0.0675869	Chromosome_10
Dmagna004156	152.281	28.2087	780	1544678	1545458	0.046648	Chromosome_10
Dmagna004322	8.61967	78.9845	2476	2095309	2097785	0.0516132	Chromosome_10
Dmagna004421	25.859	121.298	3874	2432474	2436348	0.0683095	Chromosome_10
Dmagna004472	2.87322	62.0592	3938	2635609	2639547	0.0743373	Chromosome_10
Dmagna004505	1.43661	62.0592	1528	2761585	2763113	0.0706569	Chromosome_10
Dmagna004590	1.43661	56.4175	2930	3060028	3062958	0.0848165	Chromosome_10
Dmagna004592	1.43661	76.1636	1854	3064405	3066259	0.042301	Chromosome_10
Dmagna004635	54.5913	2.82087	918	3205574	3206492	0.0954927	Chromosome_10
Dmagna004636	287.322	42.3131	4703	3206679	3211382	0.0209525	Chromosome_10
Dmagna004640	109.183	19.7461	4248	3215630	3219878	0.0594339	Chromosome_10
Dmagna004740	68.9574	1.41044	4647	3649870	3654517	0.0545035	Chromosome_10
Dmagna004741	224.112	50.7757	15792	3655378	3671170	0.0654849	Chromosome_10
Dmagna004745	57.4645	1.41044	4228	3699827	3704055	0.0814915	Chromosome_10
Dmagna004755	60.3377	1.41044	5037	3744496	3749533	0.0750348	Chromosome_10
Dmagna004757	89.07	1.41044	5652	3751914	3757566	0.0262616	Chromosome_10
Dmagna004764	74.7038	1.41044	5613	3774607	3780220	0.0440978	Chromosome_10
Dmagna004765	74.7038	1.41044	8147	3780511	3788658	0.0440978	Chromosome_10
Dmagna004882	1.43661	56.4175	2687	4283765	4286452	0.0848165	Chromosome_10
Dmagna004923	8.61967	64.8801	595	4448527	4449122	0.0865379	Chromosome_10
Dmagna004938	129.295	16.9252	1990	4494132	4496122	0.023012	Chromosome_10
Dmagna004966	1.43661	64.8801	1458	4565535	4566993	0.0627318	Chromosome_10
Dmagna004969	2.87322	95.9097	1618	4570600	4572218	0.0219513	Chromosome_10
Dmagna005056	63.2109	8.46262	675	4848478	4849153	0.0908153	Chromosome_10
Dmagna005112	60.3377	8.46262	1449	5012154	5013603	0.099119	Chromosome_10
Dmagna005130	97.6896	19.7461	4358	5056704	5061062	0.0790726	Chromosome_10
Dmagna005131	83.3235	14.1044	2356	5059848	5062204	0.0739876	Chromosome_10
Dmagna005170	57.4645	5.64175	1242	5160983	5162225	0.0952898	Chromosome_10
Dmagna005311	149.408	1.41044	1632	5654389	5656021	0.00364567	Chromosome_10
Dmagna005347	1.43661	70.5219	1183	5753841	5755024	0.0515649	Chromosome_10
Dmagna005478	8.61967	124.118	3101	6300884	6303985	0.0105158	Chromosome_10
Dmagna005899	1.43661	152.327	520	8260963	8261483	0.00331337	Chromosome_10
Dmagna005933	77.5771	8.46262	1946	8430257	8432203	0.0538157	Chromosome_10
Dmagna005958	100.563	5.64175	2058	8584599	8586657	0.0205043	Chromosome_10
Dmagna006415	163.774	1.41044	3759	82013	85772	0.00237249	Chromosome_12
Dmagna006427	86.1967	16.9252	3592	156366	159958	0.0870421	Chromosome_12
Dmagna006478	8.61967	183.357	2354	376606	378960	0.00166151	Chromosome_12
Dmagna006590	20.1126	104.372	1513	342488	344001	0.0679057	Chromosome_13
Dmagna006602	5.74645	124.118	1365	410725	412090	0.00941267	Chromosome_13
Dmagna006620	60.3377	355.43	48847	594006	642853	0.031221	Chromosome_13
Dmagna006776	5.74645	93.0889	11096	226080	237176	0.0266094	Chromosome_16
Dmagna006885	103.436	2.82087	368	224461	224829	0.016733	Chromosome_17
Dmagna006886	97.6896	11.2835	1867	226254	228121	0.0333636	Chromosome_17
Dmagna007045	54.5913	2.82087	2925	352217	355142	0.0954927	Chromosome_2
Dmagna007108	106.309	5.64175	1655	664513	666168	0.0166847	Chromosome_2
Dmagna007217	68.9574	2.82087	843	1238005	1238848	0.0565089	Chromosome_2
Dmagna007221	66.0842	296.192	2778	1246023	1248801	0.063864	Chromosome_2
Dmagna007263	68.9574	2.82087	2424	1432348	1434772	0.0565089	Chromosome_2
Dmagna007296	94.8164	11.2835	8534	1533427	1541961	0.0372836	Chromosome_2
Dmagna007345	60.3377	1.41044	5301	1812698	1817999	0.0750348	Chromosome_2
Dmagna007365	20.1126	95.9097	5897	1924890	1930787	0.0838621	Chromosome_2
Dmagna007381	89.07	14.1044	6460	1980822	1987282	0.0615475	Chromosome_2
Dmagna007390	264.337	42.3131	5735	2013098	2018833	0.0264471	Chromosome_2
Dmagna007428	60.3377	1.41044	3867	2145175	2149042	0.0750348	Chromosome_2
Dmagna007429	71.8306	2.82087	2747	2153930	2156677	0.0516828	Chromosome_2
Dmagna007472	63.2109	2.82087	6296	2358783	2365079	0.0712597	Chromosome_2
Dmagna007521	91.9432	11.2835	11675	2610492	2622167	0.0408462	Chromosome_2
Dmagna007534	63.2109	1.41044	6794	2665033	2671827	0.0675869	Chromosome_2
Dmagna007536	63.2109	1.41044	2672	2675580	2678252	0.0675869	Chromosome_2
Dmagna007544	57.4645	1.41044	8924	2707762	2716686	0.0814915	Chromosome_2
Dmagna007627	83.3235	1.41044	3720	3083534	3087254	0.0321213	Chromosome_2
Dmagna007629	54.5913	1.41044	3413	3089372	3092785	0.0912635	Chromosome_2
Dmagna007820	77.5771	1.41044	3464	3926959	3930423	0.0399672	Chromosome_2
Dmagna007821	181.013	1.41044	3971	3931823	3935794	0.00144706	Chromosome_2
Dmagna007877	310.308	25.3879	3417	4180683	4184100	0.00143161	Chromosome_2
Dmagna007891	135.042	22.567	5228	4236421	4241649	0.0397855	Chromosome_2
Dmagna007907	2.87322	59.2384	5818	4310646	4316464	0.0810703	Chromosome_2
Dmagna007932	94.8164	1.41044	6694	4426976	4433670	0.0216383	Chromosome_2
Dmagna007987	123.549	25.3879	4713	4659203	4663916	0.0644243	Chromosome_2
Dmagna008178	86.1967	1.41044	7656	5459602	5467258	0.0288369	Chromosome_2
Dmagna008224	77.5771	11.2835	5109	5626861	5631970	0.0684447	Chromosome_2
Dmagna008241	60.3377	1.41044	4813	5713290	5718103	0.0750348	Chromosome_2
Dmagna008244	112.056	1.41044	8403	5727650	5736053	0.0120518	Chromosome_2
Dmagna008280	5.74645	73.3427	1337	5890982	5892319	0.0544359	Chromosome_2
Dmagna008306	140.788	31.0296	6247	6035622	6041869	0.0723551	Chromosome_2
Dmagna008310	281.576	1.41044	7472	6050031	6057503	0.000104328	Chromosome_2
Dmagna008350	120.675	25.3879	4785	6240240	6245025	0.068153	Chromosome_2
Dmagna008377	74.7038	5.64175	3260	6362575	6365835	0.051677	Chromosome_2
Dmagna008378	91.9432	1.41044	3218	6367067	6370285	0.0240572	Chromosome_2
Dmagna008380	318.928	2.82087	6070	6378531	6384601	4.25039e-05	Chromosome_2
Dmagna008381	54.5913	1.41044	2570	6384661	6387231	0.0912635	Chromosome_2
Dmagna008392	195.379	5.64175	8077	6425144	6433221	0.00105487	Chromosome_2
Dmagna008395	135.042	1.41044	13852	6440153	6454005	0.00574189	Chromosome_2
Dmagna008418	152.281	11.2835	7704	6518914	6526618	0.00532071	Chromosome_2
Dmagna008426	80.4503	1.41044	1953	6555809	6557762	0.0356743	Chromosome_2
Dmagna008430	66.0842	2.82087	3318	6569510	6572828	0.0631665	Chromosome_2
Dmagna008431	123.549	2.82087	7627	6572930	6580557	0.0088466	Chromosome_2
Dmagna008432	54.5913	1.41044	5980	6581273	6587253	0.0912635	Chromosome_2
Dmagna008434	160.901	28.2087	9400	6589819	6599219	0.0399227	Chromosome_2
Dmagna008485	43.0984	177.715	3307	6858529	6861836	0.08341	Chromosome_2
Dmagna008536	60.3377	5.64175	2492	7081836	7084328	0.0859563	Chromosome_2
Dmagna008664	66.0842	1.41044	3014	7574849	7577863	0.0591248	Chromosome_2
Dmagna008673	54.5913	2.82087	725	7611441	7612166	0.0954927	Chromosome_2
Dmagna008676	86.1967	1.41044	1766	7622190	7623956	0.0288369	Chromosome_2
Dmagna008928	17.2393	95.9097	1937	8748209	8750146	0.067726	Chromosome_2
Dmagna009076	1.43661	76.1636	5147	9239242	9244389	0.042301	Chromosome_2
Dmagna009134	2.87322	76.1636	743	9546342	9547085	0.0440978	Chromosome_2
Dmagna009694	86.1967	11.2835	4915	11556643	11561558	0.0512983	Chromosome_2
Dmagna009696	80.4503	2.82087	4043	11573782	11577825	0.037927	Chromosome_2
Dmagna009697	54.5913	1.41044	1426	11579128	11580554	0.0912635	Chromosome_2
Dmagna009698	135.042	2.82087	2860	11581178	11584038	0.00594474	Chromosome_2
Dmagna009769	91.9432	16.9252	3554	11798650	11802204	0.0742214	Chromosome_2
Dmagna009930	8.61967	112.835	1491	12361090	12362581	0.0158578	Chromosome_2
Dmagna010032	1.43661	59.2384	3566	12773675	12777241	0.0773764	Chromosome_2
Dmagna010048	71.8306	1.41044	1893	12840649	12842542	0.0486515	Chromosome_2
Dmagna010133	66.0842	8.46262	2787	13194725	13197512	0.0827821	Chromosome_2
Dmagna010160	1.43661	174.894	4118	13296622	13300740	0.00169049	Chromosome_2
Dmagna010173	77.5771	11.2835	1216	13356987	13358203	0.0684447	Chromosome_2
Dmagna010176	2.87322	59.2384	1303	13366812	13368115	0.0810703	Chromosome_2
Dmagna010195	189.633	31.0296	5676	13405210	13410886	0.0291886	Chromosome_2
Dmagna033936	244.224	25.3879	8052	13433265	13441317	0.00505023	Chromosome_2
Dmagna010208	80.4503	1.41044	2776	13448060	13450836	0.0356743	Chromosome_2
Dmagna010215	135.042	5.64175	6754	13460921	13467675	0.00649923	Chromosome_2
Dmagna010228	86.1967	8.46262	3428	13495872	13499300	0.0394629	Chromosome_2
Dmagna010234	215.492	2.82087	2830	13515317	13518147	0.000540958	Chromosome_2
Dmagna010235	74.7038	1.41044	2853	13518412	13521265	0.0440978	Chromosome_2
Dmagna010238	155.154	14.1044	3151	13533146	13536297	0.00686631	Chromosome_2
Dmagna010239	80.4503	2.82087	3373	13536313	13539686	0.037927	Chromosome_2
Dmagna010259	83.3235	2.82087	2068	13612279	13614347	0.033779	Chromosome_2
Dmagna010292	83.3235	1.41044	5349	13751869	13757218	0.0321213	Chromosome_2
Dmagna010294	232.731	1.41044	13897	13763417	13777314	0.000318779	Chromosome_2
Dmagna010296	66.0842	1.41044	2995	13781731	13784726	0.0591248	Chromosome_2
Dmagna010298	80.4503	2.82087	4407	13786394	13790801	0.037927	Chromosome_2
Dmagna010301	74.7038	1.41044	5577	13795313	13800890	0.0440978	Chromosome_2
Dmagna010303	91.9432	1.41044	2231	13802095	13804326	0.0240572	Chromosome_2
Dmagna010305	89.07	2.82087	2031	13808089	13810120	0.0274285	Chromosome_2
Dmagna010306	77.5771	1.41044	2512	13810970	13813482	0.0399672	Chromosome_2
Dmagna010309	94.8164	1.41044	7684	13817036	13824720	0.0216383	Chromosome_2
Dmagna010310	60.3377	5.64175	2710	13825015	13827725	0.0859563	Chromosome_2
Dmagna010311	63.2109	1.41044	3087	13833175	13836262	0.0675869	Chromosome_2
Dmagna010366	103.436	8.46262	5931	14051666	14057597	0.0211321	Chromosome_2
Dmagna010372	2.87322	129.76	5459	14096940	14102399	0.00710394	Chromosome_2
Dmagna010373	74.7038	2.82087	3337	14107179	14110516	0.0463041	Chromosome_2
Dmagna010378	80.4503	1.41044	1407	14132680	14134087	0.0356743	Chromosome_2
Dmagna010381	83.3235	8.46262	2191	14151467	14153658	0.0443064	Chromosome_2
Dmagna010384	60.3377	8.46262	3107	14160644	14163751	0.099119	Chromosome_2
Dmagna010400	57.4645	2.82087	5572	14204725	14210297	0.0859795	Chromosome_2
Dmagna010408	54.5913	1.41044	2058	14233404	14235462	0.0912635	Chromosome_2
Dmagna010409	178.14	1.41044	8526	14234993	14243519	0.00156298	Chromosome_2
Dmagna010464	112.056	5.64175	5811	14440104	14445915	0.0140147	Chromosome_2
Dmagna010465	178.14	1.41044	4789	14447123	14451912	0.00156298	Chromosome_2
Dmagna010472	189.633	5.64175	16602	14479919	14496521	0.0012925	Chromosome_2
Dmagna010478	54.5913	1.41044	2531	14524773	14527304	0.0912635	Chromosome_2
Dmagna010479	146.534	1.41044	4798	14543137	14547935	0.00391229	Chromosome_2
Dmagna010480	71.8306	1.41044	4470	14549501	14553971	0.0486515	Chromosome_2
Dmagna010483	94.8164	14.1044	5699	14558860	14564559	0.0505255	Chromosome_2
Dmagna010521	86.1967	8.46262	1458	68914	70372	0.0394629	Chromosome_20
Dmagna011191	100.563	1.41044	6605	2110473	2117078	0.017527	Chromosome_3
Dmagna012022	126.422	14.1044	5285	5620675	5625960	0.0176063	Chromosome_3
Dmagna012027	60.3377	5.64175	4841	5631625	5636466	0.0859563	Chromosome_3
Dmagna012096	112.056	19.7461	3982	5883663	5887645	0.0545479	Chromosome_3
Dmagna012188	2.87322	56.4175	1631	6229792	6231423	0.0903671	Chromosome_3
Dmagna012290	1.43661	56.4175	1083	6630581	6631664	0.0848165	Chromosome_3
Dmagna012321	74.7038	5.64175	827	6811036	6811863	0.051677	Chromosome_3
Dmagna012325	83.3235	14.1044	1207	6831379	6832586	0.0739876	Chromosome_3
Dmagna012337	60.3377	5.64175	800	6853886	6854686	0.0859563	Chromosome_3
Dmagna012568	57.4645	1.41044	2844	7748869	7751713	0.0814915	Chromosome_3
Dmagna012580	1.43661	81.8054	3209	7800293	7803502	0.0338427	Chromosome_3
Dmagna012612	28.7322	152.327	5034	7901087	7906121	0.0469455	Chromosome_3
Dmagna012716	5.74645	73.3427	3882	8394966	8398848	0.0544359	Chromosome_3
Dmagna012753	215.492	2.82087	6983	8542828	8549811	0.000540958	Chromosome_3
Dmagna012807	68.9574	1.41044	694	8767312	8768006	0.0545035	Chromosome_3
Dmagna012823	11.4929	73.3427	2101	8842645	8844746	0.0833694	Chromosome_3
Dmagna012830	97.6896	14.1044	1049	8870138	8871187	0.0448725	Chromosome_3
Dmagna012831	63.2109	8.46262	602	8871444	8872046	0.0908153	Chromosome_3
Dmagna012832	8.61967	87.4471	2287	8878346	8880633	0.0377666	Chromosome_3
Dmagna012864	14.3661	78.9845	3526	9046522	9050048	0.0867098	Chromosome_3
Dmagna012869	5.74645	59.2384	3039	9055857	9058896	0.0908192	Chromosome_3
Dmagna012870	17.2393	81.8054	2585	9058920	9061505	0.0988466	Chromosome_3
Dmagna013053	74.7038	2.82087	1427	9966671	9968098	0.0463041	Chromosome_3
Dmagna013201	77.5771	11.2835	2856	10463132	10465988	0.0684447	Chromosome_3
Dmagna013207	77.5771	8.46262	1593	10487003	10488596	0.0538157	Chromosome_3
Dmagna013208	80.4503	2.82087	1502	10489070	10490572	0.037927	Chromosome_3
Dmagna013209	100.563	8.46262	2020	10491269	10493289	0.0236437	Chromosome_3
Dmagna013367	1.43661	59.2384	813	11162566	11163379	0.0773764	Chromosome_3
Dmagna013406	8.61967	70.5219	765	11361830	11362595	0.072131	Chromosome_3
Dmagna013481	2.87322	59.2384	1031	11725845	11726876	0.0810703	Chromosome_3
Dmagna013495	8.61967	70.5219	1433	11776436	11777869	0.072131	Chromosome_3
Dmagna013497	1.43661	73.3427	2057	11782104	11784161	0.0462133	Chromosome_3
Dmagna013507	2.87322	56.4175	533	11816726	11817259	0.0903671	Chromosome_3
Dmagna013689	34.4787	259.52	10175	12409332	12419507	0.0131491	Chromosome_3
Dmagna013730	77.5771	1.41044	2519	12659062	12661581	0.0399672	Chromosome_3
Dmagna013746	255.717	56.4175	4269	12759596	12763865	0.0625696	Chromosome_3
Dmagna013755	83.3235	2.82087	5079	12794770	12799849	0.033779	Chromosome_3
Dmagna013756	224.112	1.41044	3231	12800735	12803966	0.000407651	Chromosome_3
Dmagna013779	106.309	1.41044	1694	12869033	12870727	0.014801	Chromosome_3
Dmagna013786	60.3377	1.41044	3566	12890849	12894415	0.0750348	Chromosome_3
Dmagna013790	74.7038	2.82087	1531	12912798	12914329	0.0463041	Chromosome_3
Dmagna013793	83.3235	2.82087	1623	12919158	12920781	0.033779	Chromosome_3
Dmagna013807	68.9574	8.46262	3598	12953131	12956729	0.0755294	Chromosome_3
Dmagna013813	114.929	1.41044	5227	12978486	12983713	0.010825	Chromosome_3
Dmagna013894	186.76	1.41044	14958	13251703	13266661	0.00123068	Chromosome_3
Dmagna013903	60.3377	8.46262	2774	13290844	13293618	0.099119	Chromosome_3
Dmagna013909	63.2109	2.82087	2048	13313978	13316026	0.0712597	Chromosome_3
Dmagna013926	57.4645	1.41044	3301	13376542	13379843	0.0814915	Chromosome_3
Dmagna013927	60.3377	1.41044	4658	13380896	13385554	0.0750348	Chromosome_3
Dmagna014005	77.5771	14.1044	4163	13694817	13698980	0.0890128	Chromosome_3
Dmagna014006	54.5913	1.41044	1933	13698957	13700890	0.0912635	Chromosome_3
Dmagna014009	71.8306	5.64175	1227	13718073	13719300	0.056507	Chromosome_3
Dmagna014157	1.43661	76.1636	3935	53288	57223	0.042301	Chromosome_36
Dmagna014198	63.2109	1.41044	843	9053	9896	0.0675869	Chromosome_4
Dmagna014199	60.3377	1.41044	712	10018	10730	0.0750348	Chromosome_4
Dmagna014200	80.4503	1.41044	1472	15887	17359	0.0356743	Chromosome_4
Dmagna014232	20.1126	93.0889	1374	125452	126826	0.0925966	Chromosome_4
Dmagna014435	1.43661	101.551	1381	682605	683986	0.0170151	Chromosome_4
Dmagna014575	45.9716	205.924	2437	1106113	1108550	0.0657747	Chromosome_4
Dmagna014576	1.43661	146.685	2796	1109022	1111818	0.00391036	Chromosome_4
Dmagna014577	1.43661	197.461	1223	1114330	1115553	0.000861669	Chromosome_4
Dmagna014580	1.43661	155.148	3874	1118494	1122368	0.00303323	Chromosome_4
Dmagna014581	1.43661	76.1636	2986	1123451	1126437	0.042301	Chromosome_4
Dmagna014583	1.43661	98.7306	2908	1130731	1133639	0.0188041	Chromosome_4
Dmagna014584	1.43661	149.506	4010	1134222	1138232	0.00364374	Chromosome_4
Dmagna014585	1.43661	104.372	1749	1138358	1140107	0.0154849	Chromosome_4
Dmagna014586	2.87322	104.372	1576	1140158	1141734	0.0161901	Chromosome_4
Dmagna014587	1.43661	90.268	966	1141801	1142767	0.0255216	Chromosome_4
Dmagna014588	1.43661	172.073	2980	1142888	1145868	0.00185278	Chromosome_4
Dmagna014589	1.43661	456.982	5630	1146226	1151856	1.93199e-06	Chromosome_4
Dmagna014590	1.43661	126.939	1242	1153089	1154331	0.00746136	Chromosome_4
Dmagna014591	1.43661	90.268	3061	1155485	1158546	0.0255216	Chromosome_4
Dmagna014592	1.43661	115.656	4239	1159018	1163257	0.0105583	Chromosome_4
Dmagna014593	1.43661	81.8054	2920	1163313	1166233	0.0338427	Chromosome_4
Dmagna014597	1.43661	70.5219	1861	1173521	1175382	0.0515649	Chromosome_4
Dmagna014615	1.43661	81.8054	3035	1212519	1215554	0.0338427	Chromosome_4
Dmagna014616	1.43661	160.79	3549	1216137	1219686	0.00253091	Chromosome_4
Dmagna014617	1.43661	115.656	2459	1219724	1222183	0.0105583	Chromosome_4
Dmagna014620	5.74645	217.207	8876	1226471	1235347	0.000564142	Chromosome_4
Dmagna014634	11.4929	98.7306	3212	1260641	1263853	0.032954	Chromosome_4
Dmagna014635	8.61967	93.0889	2209	1264013	1266222	0.0307728	Chromosome_4
Dmagna014638	34.4787	203.103	7808	1292989	1300797	0.0330158	Chromosome_4
Dmagna014655	1.43661	112.835	1517	1361136	1362653	0.0117968	Chromosome_4
Dmagna014656	1.43661	98.7306	1630	1362969	1364599	0.0188041	Chromosome_4
Dmagna014661	1.43661	205.924	3452	1368060	1371512	0.000676198	Chromosome_4
Dmagna014662	1.43661	73.3427	1994	1372913	1374907	0.0462133	Chromosome_4
Dmagna014665	2.87322	93.0889	3044	1377982	1381026	0.0243818	Chromosome_4
Dmagna014782	146.534	31.0296	3168	1656205	1659373	0.0597624	Chromosome_4
Dmagna014803	68.9574	1.41044	1528	1751769	1753297	0.0545035	Chromosome_4
Dmagna014809	1.43661	62.0592	1090	1766596	1767686	0.0706569	Chromosome_4
Dmagna014822	63.2109	2.82087	2763	1825101	1827864	0.0712597	Chromosome_4
Dmagna014871	28.7322	225.67	1856	1994789	1996645	0.0126932	Chromosome_4
Dmagna014978	14.3661	81.8054	3800	2440493	2444293	0.0798493	Chromosome_4
Dmagna014980	8.61967	64.8801	2025	2458235	2460260	0.0865379	Chromosome_4
Dmagna015023	17.2393	90.268	324	2653236	2653560	0.0779347	Chromosome_4
Dmagna015026	2.87322	59.2384	735	2655991	2656726	0.0810703	Chromosome_4
Dmagna015095	1.43661	112.835	956	3023487	3024443	0.0117968	Chromosome_4
Dmagna015114	68.9574	8.46262	1326	3101642	3102968	0.0755294	Chromosome_4
Dmagna015160	25.859	155.148	4519	3292829	3297348	0.0354849	Chromosome_4
Dmagna015203	1.43661	53.5966	652	3488868	3489520	0.0947334	Chromosome_4
Dmagna015355	11.4929	90.268	1984	4160832	4162816	0.0448396	Chromosome_4
Dmagna015423	63.2109	2.82087	1683	4436747	4438430	0.0712597	Chromosome_4
Dmagna015430	2.87322	115.656	2716	4470498	4473214	0.011221	Chromosome_4
Dmagna015447	2.87322	53.5966	1837	4570636	4572473	0.0994822	Chromosome_4
Dmagna015450	1.43661	53.5966	873	4592001	4592874	0.0947334	Chromosome_4
Dmagna015524	8.61967	76.1636	1476	4906849	4908325	0.057359	Chromosome_4
Dmagna015525	1.43661	59.2384	1002	4908375	4909377	0.0773764	Chromosome_4
Dmagna015574	2.87322	53.5966	528	5139998	5140526	0.0994822	Chromosome_4
Dmagna015594	11.4929	132.581	5803	5199383	5205186	0.0106491	Chromosome_4
Dmagna015604	5.74645	93.0889	434	5251743	5252177	0.0266094	Chromosome_4
Dmagna015607	1.43661	62.0592	1636	5269451	5271087	0.0706569	Chromosome_4
Dmagna015619	8.61967	73.3427	2359	5302523	5304882	0.0629714	Chromosome_4
Dmagna015916	14.3661	76.1636	621	6541262	6541883	0.0946406	Chromosome_4
Dmagna015952	1.43661	81.8054	4566	6700164	6704730	0.0338427	Chromosome_4
Dmagna015953	1.43661	56.4175	2215	6705531	6707746	0.0848165	Chromosome_4
Dmagna015997	40.2251	188.999	2859	6879206	6882065	0.0545305	Chromosome_4
Dmagna016025	11.4929	132.581	2591	6976387	6978978	0.0106491	Chromosome_4
Dmagna016089	5.74645	62.0592	654	7204012	7204666	0.0811978	Chromosome_4
Dmagna016100	1.43661	56.4175	760	7251398	7252158	0.0848165	Chromosome_4
Dmagna016104	5.74645	73.3427	1073	7263476	7264549	0.0544359	Chromosome_4
Dmagna016215	8.61967	78.9845	640	7764391	7765031	0.0516132	Chromosome_4
Dmagna016374	241.351	31.0296	2494	8475507	8478001	0.0124903	Chromosome_4
Dmagna016380	60.3377	5.64175	874	8490832	8491706	0.0859563	Chromosome_4
Dmagna016496	135.042	16.9252	1141	8893202	8894343	0.0196445	Chromosome_4
Dmagna016528	114.929	16.9252	2639	9032377	9035016	0.0372372	Chromosome_4
Dmagna016535	140.788	5.64175	2683	9059824	9062507	0.00556221	Chromosome_4
Dmagna016597	132.168	2.82087	3427	9259080	9262507	0.00650116	Chromosome_4
Dmagna016607	57.4645	2.82087	2930	9292077	9295007	0.0859795	Chromosome_4
Dmagna016754	71.8306	1.41044	2689	9780498	9783187	0.0486515	Chromosome_4
Dmagna016799	74.7038	5.64175	905	9929158	9930063	0.051677	Chromosome_4
Dmagna016826	1.43661	121.298	2668	10001616	10004284	0.00907264	Chromosome_4
Dmagna017110	169.52	33.8505	4358	11068588	11072946	0.0528709	Chromosome_4
Dmagna017310	120.675	28.2087	3661	11936274	11939935	0.0862944	Chromosome_4
Dmagna017516	117.802	28.2087	4838	12891692	12896530	0.095966	Chromosome_4
Dmagna017574	5.74645	98.7306	10454	13167895	13178349	0.0220189	Chromosome_4
Dmagna017797	68.9574	11.2835	3038	46961	49999	0.0940553	Chromosome_43
Dmagna017903	57.4645	1.41044	4252	60468	64720	0.0814915	Chromosome_5
Dmagna017961	203.999	11.2835	5670	237204	242874	0.00108385	Chromosome_5
Dmagna017965	1.43661	56.4175	4063	253285	257348	0.0848165	Chromosome_5
Dmagna018012	71.8306	1.41044	3412	401160	404572	0.0486515	Chromosome_5
Dmagna018013	63.2109	1.41044	2670	405160	407830	0.0675869	Chromosome_5
Dmagna018025	247.097	50.7757	3083	432372	435455	0.0496986	Chromosome_5
Dmagna018027	272.956	5.64175	2929	437551	440480	0.000139104	Chromosome_5
Dmagna018030	117.802	11.2835	1635	445999	447634	0.0168006	Chromosome_5
Dmagna018033	63.2109	5.64175	1287	451590	452877	0.0779849	Chromosome_5
Dmagna018079	74.7038	1.41044	1476	540796	542272	0.0440978	Chromosome_5
Dmagna018088	1.43661	53.5966	1962	560134	562096	0.0947334	Chromosome_5
Dmagna018089	8.61967	90.268	1455	562124	563579	0.0339567	Chromosome_5
Dmagna018091	57.4645	1.41044	997	566135	567132	0.0814915	Chromosome_5
Dmagna018092	100.563	1.41044	1638	568306	569944	0.017527	Chromosome_5
Dmagna018095	54.5913	1.41044	3892	574826	578718	0.0912635	Chromosome_5
Dmagna018113	63.2109	1.41044	1249	627330	628579	0.0675869	Chromosome_5
Dmagna018160	100.563	1.41044	3505	769826	773331	0.017527	Chromosome_5
Dmagna018167	77.5771	1.41044	2287	804926	807213	0.0399672	Chromosome_5
Dmagna018168	74.7038	1.41044	2264	807570	809834	0.0440978	Chromosome_5
Dmagna018207	166.647	2.82087	9880	935140	945020	0.00226623	Chromosome_5
Dmagna018208	106.309	1.41044	4969	946533	951502	0.014801	Chromosome_5
Dmagna018212	132.168	1.41044	3001	961698	964699	0.00619011	Chromosome_5
Dmagna018214	224.112	2.82087	2956	969357	972313	0.000423107	Chromosome_5
Dmagna018215	201.126	1.41044	2945	972365	975310	0.000759274	Chromosome_5
Dmagna018216	68.9574	1.41044	1582	975424	977006	0.0545035	Chromosome_5
Dmagna018217	83.3235	2.82087	1968	977183	979151	0.033779	Chromosome_5
Dmagna018220	60.3377	1.41044	2941	983696	986637	0.0750348	Chromosome_5
Dmagna018245	66.0842	1.41044	1245	1045616	1046861	0.0591248	Chromosome_5
Dmagna018249	83.3235	1.41044	1778	1057038	1058816	0.0321213	Chromosome_5
Dmagna018253	60.3377	2.82087	2320	1067411	1069731	0.0782032	Chromosome_5
Dmagna018255	77.5771	1.41044	1514	1072225	1073739	0.0399672	Chromosome_5
Dmagna018259	71.8306	1.41044	2851	1077993	1080844	0.0486515	Chromosome_5
Dmagna018260	178.14	2.82087	6265	1081286	1087551	0.00162287	Chromosome_5
Dmagna018263	172.393	1.41044	7510	1097743	1105253	0.00182573	Chromosome_5
Dmagna018264	71.8306	2.82087	4207	1106279	1110486	0.0516828	Chromosome_5
Dmagna018265	57.4645	1.41044	1185	1110960	1112145	0.0814915	Chromosome_5
Dmagna018266	80.4503	1.41044	2086	1113395	1115481	0.0356743	Chromosome_5
Dmagna018268	103.436	1.41044	2043	1116307	1118350	0.0159563	Chromosome_5
Dmagna018269	120.675	1.41044	3886	1119195	1123081	0.00923686	Chromosome_5
Dmagna018278	103.436	2.82087	3864	1143314	1147178	0.016733	Chromosome_5
Dmagna018279	86.1967	1.41044	1509	1147861	1149370	0.0288369	Chromosome_5
Dmagna018284	66.0842	1.41044	1103	1161520	1162623	0.0591248	Chromosome_5
Dmagna018293	63.2109	1.41044	2665	1183625	1186290	0.0675869	Chromosome_5
Dmagna018294	112.056	2.82087	9005	1186714	1195719	0.0127647	Chromosome_5
Dmagna018296	123.549	1.41044	4100	1195758	1199858	0.00846986	Chromosome_5
Dmagna018297	117.802	5.64175	5299	1200981	1206280	0.0114471	Chromosome_5
Dmagna018302	313.181	2.82087	12214	1215947	1228161	4.82998e-05	Chromosome_5
Dmagna018306	60.3377	1.41044	4802	1232574	1237376	0.0750348	Chromosome_5
Dmagna018312	66.0842	1.41044	1136	1246205	1247341	0.0591248	Chromosome_5
Dmagna018320	86.1967	1.41044	2095	1257338	1259433	0.0288369	Chromosome_5
Dmagna018321	57.4645	1.41044	1713	1259107	1260820	0.0814915	Chromosome_5
Dmagna018327	66.0842	1.41044	3204	1276865	1280069	0.0591248	Chromosome_5
Dmagna018329	181.013	1.41044	8387	1282321	1290708	0.00144706	Chromosome_5
Dmagna033995	123.549	2.82087	4718	1306782	1311500	0.0088466	Chromosome_5
Dmagna018333	60.3377	1.41044	1559	1316271	1317830	0.0750348	Chromosome_5
Dmagna018338	60.3377	2.82087	1387	1326620	1328007	0.0782032	Chromosome_5
Dmagna018339	63.2109	1.41044	1478	1328834	1330312	0.0675869	Chromosome_5
Dmagna018340	77.5771	1.41044	1140	1330936	1332076	0.0399672	Chromosome_5
Dmagna018346	94.8164	1.41044	1480	1341482	1342962	0.0216383	Chromosome_5
Dmagna018349	54.5913	1.41044	4221	1354083	1358304	0.0912635	Chromosome_5
Dmagna018354	132.168	1.41044	9485	1370822	1380307	0.00619011	Chromosome_5
Dmagna018360	71.8306	1.41044	2349	1396369	1398718	0.0486515	Chromosome_5
Dmagna018377	60.3377	1.41044	1709	1451987	1453696	0.0750348	Chromosome_5
Dmagna018385	83.3235	11.2835	3758	1473824	1477582	0.0558868	Chromosome_5
Dmagna018561	270.083	47.9549	2558	2120470	2123028	0.0359235	Chromosome_5
Dmagna018819	66.0842	8.46262	2977	3099275	3102252	0.0827821	Chromosome_5
Dmagna018928	129.295	11.2835	6819	3555721	3562540	0.0114451	Chromosome_5
Dmagna019012	8.61967	132.581	5184	3873390	3878574	0.00816847	Chromosome_5
Dmagna019031	1.43661	67.701	504	3918241	3918745	0.0563099	Chromosome_5
Dmagna019051	34.4787	245.416	1620	3973611	3975231	0.0155699	Chromosome_5
Dmagna019152	66.0842	8.46262	715	4200892	4201607	0.0827821	Chromosome_5
Dmagna019304	45.9716	346.968	3687	4496759	4500446	0.0126121	Chromosome_5
Dmagna019323	11.4929	70.5219	4091	4556338	4560429	0.0919957	Chromosome_5
Dmagna019349	22.9858	118.477	3307	4631364	4634671	0.0603748	Chromosome_5
Dmagna019363	11.4929	110.014	3032	4677698	4680730	0.0217774	Chromosome_5
Dmagna019367	68.9574	8.46262	1870	4688556	4690426	0.0755294	Chromosome_5
Dmagna019409	1.43661	64.8801	1542	4798940	4800482	0.0627318	Chromosome_5
Dmagna019415	1.43661	62.0592	1663	4812236	4813899	0.0706569	Chromosome_5
Dmagna019426	284.449	42.3131	4513	4836374	4840887	0.0214664	Chromosome_5
Dmagna019461	34.4787	149.506	4001	4949598	4953599	0.0748899	Chromosome_5
Dmagna019463	20.1126	118.477	1122	4957542	4958664	0.0472257	Chromosome_5
Dmagna019464	8.61967	132.581	1111	4961070	4962181	0.00816847	Chromosome_5
Dmagna019465	11.4929	84.6262	2099	4965751	4967850	0.0541828	Chromosome_5
Dmagna019472	14.3661	78.9845	2215	4980670	4982885	0.0867098	Chromosome_5
Dmagna019496	1.43661	56.4175	789	5059321	5060110	0.0848165	Chromosome_5
Dmagna019499	11.4929	107.193	4223	5068960	5073183	0.0243721	Chromosome_5
Dmagna019503	11.4929	81.8054	5188	5081902	5087090	0.0590707	Chromosome_5
Dmagna019516	8.61967	87.4471	1909	5143023	5144932	0.0377666	Chromosome_5
Dmagna019517	14.3661	78.9845	1612	5154883	5156495	0.0867098	Chromosome_5
Dmagna019532	2.87322	56.4175	4897	5201603	5206500	0.0903671	Chromosome_5
Dmagna019567	1.43661	56.4175	1906	5340748	5342654	0.0848165	Chromosome_5
Dmagna019588	43.0984	172.073	2663	5426751	5429414	0.0938157	Chromosome_5
Dmagna019590	5.74645	118.477	1074	5432681	5433755	0.0112345	Chromosome_5
Dmagna019592	37.3519	149.506	3540	5437955	5441495	0.0977009	Chromosome_5
Dmagna019595	5.74645	56.4175	912	5444199	5445111	0.0995614	Chromosome_5
Dmagna019599	1.43661	53.5966	2392	5451166	5453558	0.0947334	Chromosome_5
Dmagna019622	71.8306	1.41044	1681	5535301	5536982	0.0486515	Chromosome_5
Dmagna019712	1.43661	67.701	5305	5858474	5863779	0.0563099	Chromosome_5
Dmagna019713	1.43661	59.2384	2545	5864074	5866619	0.0773764	Chromosome_5
Dmagna019809	11.4929	138.223	4728	6275265	6279993	0.00850077	Chromosome_5
Dmagna019928	14.3661	90.268	336	6737137	6737473	0.0599189	Chromosome_5
Dmagna020110	54.5913	2.82087	1058	7467080	7468138	0.0954927	Chromosome_5
Dmagna020163	8.61967	118.477	2284	7635194	7637478	0.0130332	Chromosome_5
Dmagna020240	8.61967	70.5219	1032	7910206	7911238	0.072131	Chromosome_5
Dmagna020254	1.43661	81.8054	512	7973560	7974072	0.0338427	Chromosome_5
Dmagna020299	8.61967	141.044	823	8139581	8140404	0.00607419	Chromosome_5
Dmagna020562	2.87322	81.8054	1430	8890860	8892290	0.0357786	Chromosome_5
Dmagna020666	91.9432	1.41044	1097	9322172	9323269	0.0240572	Chromosome_5
Dmagna020674	80.4503	2.82087	10614	9349566	9360180	0.037927	Chromosome_5
Dmagna020675	106.309	11.2835	5749	9362039	9367788	0.0243624	Chromosome_5
Dmagna020696	54.5913	1.41044	5836	9458233	9464069	0.0912635	Chromosome_5
Dmagna020836	1.43661	78.9845	616	9882724	9883340	0.0379386	Chromosome_5
Dmagna020936	20.1126	132.581	989	10238188	10239177	0.0320498	Chromosome_5
Dmagna021021	57.4645	1.41044	7541	10342841	10350382	0.0814915	Chromosome_5
Dmagna021071	25.859	143.865	3026	10516684	10519710	0.0455815	Chromosome_5
Dmagna021385	60.3377	1.41044	679	11670933	11671612	0.0750348	Chromosome_5
Dmagna022020	97.6896	2.82087	866	317053	317919	0.0205352	Chromosome_6
Dmagna022113	2.87322	59.2384	1595	672763	674358	0.0810703	Chromosome_6
Dmagna022135	140.788	25.3879	2451	769636	772087	0.0468876	Chromosome_6
Dmagna022313	8.61967	143.865	6015	1474309	1480324	0.00568586	Chromosome_6
Dmagna022629	1.43661	110.014	3200	2598665	2601865	0.0131202	Chromosome_6
Dmagna022631	14.3661	93.0889	5148	2605765	2610913	0.053949	Chromosome_6
Dmagna022633	1.43661	67.701	5414	2618659	2624073	0.0563099	Chromosome_6
Dmagna022802	1.43661	59.2384	4381	3204513	3208894	0.0773764	Chromosome_6
Dmagna022830	2.87322	84.6262	8596	3294739	3303335	0.0324169	Chromosome_6
Dmagna022835	8.61967	81.8054	1540	3340104	3341644	0.046789	Chromosome_6
Dmagna022837	1.43661	59.2384	1177	3344933	3346110	0.0773764	Chromosome_6
Dmagna022839	2.87322	62.0592	1384	3349085	3350469	0.0743373	Chromosome_6
Dmagna022841	14.3661	76.1636	2701	3352856	3355557	0.0946406	Chromosome_6
Dmagna022844	14.3661	93.0889	2293	3364029	3366322	0.053949	Chromosome_6
Dmagna022862	224.112	36.6714	2690	3404754	3407444	0.027842	Chromosome_6
Dmagna022878	37.3519	149.506	2682	3462472	3465154	0.0977009	Chromosome_6
Dmagna022885	43.0984	188.999	3756	3481911	3485667	0.0673416	Chromosome_6
Dmagna022894	8.61967	64.8801	3443	3508945	3512388	0.0865379	Chromosome_6
Dmagna022902	1.43661	53.5966	1821	3531376	3533197	0.0947334	Chromosome_6
Dmagna022905	1.43661	191.819	4183	3542438	3546621	0.00103748	Chromosome_6
Dmagna023003	5.74645	62.0592	1666	3940658	3942324	0.0811978	Chromosome_6
Dmagna023011	20.1126	107.193	1966	3963664	3965630	0.0629096	Chromosome_6
Dmagna023082	20.1126	93.0889	1397	4186307	4187704	0.0925966	Chromosome_6
Dmagna023128	1.43661	62.0592	3086	4327234	4330320	0.0706569	Chromosome_6
Dmagna023141	17.2393	101.551	1328	4381670	4382998	0.0564992	Chromosome_6
Dmagna023142	11.4929	107.193	1026	4383261	4384287	0.0243721	Chromosome_6
Dmagna023201	66.0842	8.46262	1725	4564973	4566698	0.0827821	Chromosome_6
Dmagna023244	405.125	56.4175	3550	4665743	4669293	0.0145228	Chromosome_6
Dmagna023247	97.6896	1.41044	1029	4676461	4677490	0.0194977	Chromosome_6
Dmagna023249	77.5771	1.41044	775	4678526	4679301	0.0399672	Chromosome_6
Dmagna023252	155.154	1.41044	1762	4684211	4685973	0.00302743	Chromosome_6
Dmagna023254	57.4645	1.41044	1586	4688213	4689799	0.0814915	Chromosome_6
Dmagna023255	63.2109	1.41044	1871	4690251	4692122	0.0675869	Chromosome_6
Dmagna023355	106.309	19.7461	5724	4959362	4965086	0.06301	Chromosome_6
Dmagna023407	261.463	2.82087	19928	5124655	5144583	0.000177743	Chromosome_6
Dmagna023408	149.408	5.64175	6740	5144637	5151377	0.00409196	Chromosome_6
Dmagna023432	11.4929	81.8054	7210	5250163	5257373	0.0590707	Chromosome_6
Dmagna023447	14.3661	84.6262	764	5288265	5289029	0.0719378	Chromosome_6
Dmagna023593	1.43661	112.835	4525	5819574	5824099	0.0117968	Chromosome_6
Dmagna023631	1.43661	87.4471	2547	5955593	5958140	0.027643	Chromosome_6
Dmagna023642	37.3519	183.357	3827	5993064	5996891	0.0518972	Chromosome_6
Dmagna023649	94.8164	1.41044	4719	6051853	6056572	0.0216383	Chromosome_6
Dmagna023714	2.87322	56.4175	6232	6235199	6241431	0.0903671	Chromosome_6
Dmagna023736	74.7038	2.82087	4125	6343084	6347209	0.0463041	Chromosome_6
Dmagna023798	2.87322	126.939	1813	6563493	6565306	0.00789219	Chromosome_6
Dmagna023801	2.87322	59.2384	2719	6570448	6573167	0.0810703	Chromosome_6
Dmagna023802	1.43661	124.118	1710	6574579	6576289	0.00827859	Chromosome_6
Dmagna023816	11.4929	95.9097	3291	6599906	6603197	0.0365321	Chromosome_6
Dmagna023854	2.87322	64.8801	1981	6711058	6713039	0.0674053	Chromosome_6
Dmagna023855	37.3519	177.715	4103	6713784	6717887	0.0550502	Chromosome_6
Dmagna023857	1.43661	177.715	4337	6721680	6726017	0.00159196	Chromosome_6
Dmagna023863	1.43661	256.7	4516	6739694	6744210	0.000189335	Chromosome_6
Dmagna023864	11.4929	70.5219	879	6744800	6745679	0.0919957	Chromosome_6
Dmagna023871	1.43661	220.028	3637	6753309	6756946	0.000461747	Chromosome_6
Dmagna023872	1.43661	296.192	1860	6760050	6761910	6.76198e-05	Chromosome_6
Dmagna023875	1.43661	53.5966	3413	6766304	6769717	0.0947334	Chromosome_6
Dmagna023881	1.43661	67.701	1937	6781056	6782993	0.0563099	Chromosome_6
Dmagna023882	1.43661	78.9845	1840	6784274	6786114	0.0379386	Chromosome_6
Dmagna023890	80.4503	8.46262	2160	6810601	6812761	0.0486379	Chromosome_6
Dmagna023908	1.43661	143.865	1916	6856249	6858165	0.00420595	Chromosome_6
Dmagna023928	31.6055	146.685	3830	6946010	6949840	0.0653207	Chromosome_6
Dmagna023931	17.2393	186.178	2202	6958215	6960417	0.00470247	Chromosome_6
Dmagna023934	1.43661	81.8054	1453	6969466	6970919	0.0338427	Chromosome_6
Dmagna023937	1.43661	64.8801	2832	6976100	6978932	0.0627318	Chromosome_6
Dmagna023940	8.61967	152.327	3266	6987057	6990323	0.00421175	Chromosome_6
Dmagna023959	1.43661	76.1636	2775	7041935	7044710	0.042301	Chromosome_6
Dmagna023963	2.87322	70.5219	4095	7051458	7055553	0.0543586	Chromosome_6
Dmagna023965	1.43661	76.1636	1137	7061832	7062969	0.042301	Chromosome_6
Dmagna023966	1.43661	67.701	3295	7063019	7066314	0.0563099	Chromosome_6
Dmagna024227	123.549	22.567	2087	7780966	7783053	0.0532438	Chromosome_6
Dmagna024312	77.5771	1.41044	1022	8045133	8046155	0.0399672	Chromosome_6
Dmagna024313	71.8306	2.82087	1687	8046749	8048436	0.0516828	Chromosome_6
Dmagna024322	112.056	25.3879	3871	8078769	8082640	0.0858791	Chromosome_6
Dmagna024332	89.07	14.1044	1524	8112758	8114282	0.0615475	Chromosome_6
Dmagna024398	11.4929	180.536	1960	8339267	8341227	0.00228555	Chromosome_6
Dmagna024399	14.3661	95.9097	1827	8342564	8344391	0.0497411	Chromosome_6
Dmagna024400	8.61967	90.268	902	8346956	8347858	0.0339567	Chromosome_6
Dmagna024432	5.74645	118.477	1240	8459857	8461097	0.0112345	Chromosome_6
Dmagna024481	5.74645	112.835	2511	8641940	8644451	0.0137616	Chromosome_6
Dmagna024483	1.43661	84.6262	2040	8649326	8651366	0.0308114	Chromosome_6
Dmagna024580	43.0984	203.103	4398	8987629	8992027	0.0533192	Chromosome_6
Dmagna024583	1.43661	59.2384	2143	8995745	8997888	0.0773764	Chromosome_6
Dmagna024584	1.43661	101.551	1731	8999596	9001327	0.0170151	Chromosome_6
Dmagna024591	2.87322	377.997	9944	9018018	9027962	7.72798e-06	Chromosome_6
Dmagna024592	2.87322	73.3427	1755	9028428	9030183	0.0484332	Chromosome_6
Dmagna024596	14.3661	87.4471	2148	9037813	9039961	0.0648725	Chromosome_6
Dmagna024602	1.43661	56.4175	1465	9053951	9055416	0.0848165	Chromosome_6
Dmagna024603	5.74645	143.865	3557	9056688	9060245	0.00498648	Chromosome_6
Dmagna024613	17.2393	157.969	2312	9091875	9094187	0.0102821	Chromosome_6
Dmagna024615	22.9858	101.551	7805	9095843	9103648	0.0931994	Chromosome_6
Dmagna024624	1.43661	104.372	4316	9123784	9128100	0.0154849	Chromosome_6
Dmagna024632	1.43661	53.5966	1549	9164836	9166385	0.0947334	Chromosome_6
Dmagna024634	1.43661	101.551	1263	9167952	9169215	0.0170151	Chromosome_6
Dmagna024635	17.2393	87.4471	2177	9170301	9172478	0.0864625	Chromosome_6
Dmagna024637	1.43661	118.477	2390	9174333	9176723	0.00969088	Chromosome_6
Dmagna024638	1.43661	56.4175	492	9177331	9177823	0.0848165	Chromosome_6
Dmagna034027	1.43661	87.4471	2445	9178406	9180851	0.027643	Chromosome_6
Dmagna024639	1.43661	56.4175	2732	9181336	9184068	0.0848165	Chromosome_6
Dmagna024644	1.43661	112.835	1457	9196090	9197547	0.0117968	Chromosome_6
Dmagna024645	1.43661	197.461	1969	9198185	9200154	0.000861669	Chromosome_6
Dmagna024710	5.74645	64.8801	1322	9434310	9435632	0.0744223	Chromosome_6
Dmagna024718	5.74645	56.4175	1363	9448212	9449575	0.0995614	Chromosome_6
Dmagna024789	97.6896	11.2835	1766	9724504	9726270	0.0333636	Chromosome_6
Dmagna024818	278.703	59.2384	6708	9875537	9882245	0.0517774	Chromosome_6
Dmagna024949	1.43661	84.6262	1600	10391061	10392661	0.0308114	Chromosome_6
Dmagna024950	1.43661	138.223	4727	10391876	10396603	0.00521832	Chromosome_6
Dmagna024973	5.74645	76.1636	1799	10530317	10532116	0.0486515	Chromosome_6
Dmagna025129	77.5771	1.41044	1702	11240353	11242055	0.0399672	Chromosome_6
Dmagna025146	2.87322	53.5966	2984	11335761	11338745	0.0994822	Chromosome_6
Dmagna025438	8.61967	87.4471	2585	359943	362528	0.0377666	Chromosome_7
Dmagna025461	5.74645	59.2384	1534	485669	487203	0.0908192	Chromosome_7
Dmagna025466	71.8306	2.82087	3104	527267	530371	0.0516828	Chromosome_7
Dmagna025571	57.4645	1.41044	352	889389	889741	0.0814915	Chromosome_7
Dmagna025599	8.61967	78.9845	890	1017187	1018077	0.0516132	Chromosome_7
Dmagna025755	94.8164	1.41044	3243	1771668	1774911	0.0216383	Chromosome_7
Dmagna025886	126.422	8.46262	4276	2308212	2312488	0.00985703	Chromosome_7
Dmagna025967	316.055	78.9845	4796	2626741	2631537	0.0886843	Chromosome_7
Dmagna026013	60.3377	8.46262	4202	2795406	2799608	0.099119	Chromosome_7
Dmagna026121	8.61967	78.9845	2068	3219050	3221118	0.0516132	Chromosome_7
Dmagna026262	109.183	5.64175	3192	3824018	3827210	0.0152743	Chromosome_7
Dmagna026381	74.7038	5.64175	7787	4347277	4355064	0.051677	Chromosome_7
Dmagna026389	68.9574	1.41044	1443	4373090	4374533	0.0545035	Chromosome_7
Dmagna026411	8.61967	101.551	4505	4462982	4467487	0.0231144	Chromosome_7
Dmagna026412	1.43661	59.2384	6834	4470592	4477426	0.0773764	Chromosome_7
Dmagna026414	1.43661	73.3427	1822	4480928	4482750	0.0462133	Chromosome_7
Dmagna026415	2.87322	95.9097	1772	4482955	4484727	0.0219513	Chromosome_7
Dmagna026418	1.43661	67.701	1466	4488673	4490139	0.0563099	Chromosome_7
Dmagna026436	45.9716	183.357	7836	4564093	4571929	0.0926121	Chromosome_7
Dmagna026478	8.61967	62.0592	821	4802036	4802857	0.0947836	Chromosome_7
Dmagna026489	114.929	11.2835	2316	4833476	4835792	0.0183114	Chromosome_7
Dmagna026601	100.563	16.9252	6593	5321851	5328444	0.0563659	Chromosome_7
Dmagna026649	100.563	5.64175	3044	5541585	5544629	0.0205043	Chromosome_7
Dmagna026650	86.1967	1.41044	2365	5544886	5547251	0.0288369	Chromosome_7
Dmagna026668	2.87322	59.2384	2469	5589990	5592459	0.0810703	Chromosome_7
Dmagna026669	25.859	118.477	3692	5593295	5596987	0.0765958	Chromosome_7
Dmagna026681	143.661	11.2835	1149	5625648	5626797	0.00702473	Chromosome_7
Dmagna026763	1.43661	118.477	829	5866808	5867637	0.00969088	Chromosome_7
Dmagna026764	1.43661	98.7306	3585	5867846	5871431	0.0188041	Chromosome_7
Dmagna026777	1.43661	95.9097	1277	5914909	5916186	0.0208018	Chromosome_7
Dmagna026815	1.43661	62.0592	1178	6014013	6015191	0.0706569	Chromosome_7
Dmagna026819	25.859	149.506	1739	6021568	6023307	0.041051	Chromosome_7
Dmagna026840	152.281	33.8505	1139	6137935	6139074	0.0698976	Chromosome_7
Dmagna026844	83.3235	1.41044	1682	6146486	6148168	0.0321213	Chromosome_7
Dmagna027008	17.2393	84.6262	2542	6604452	6606994	0.0927801	Chromosome_7
Dmagna027178	8.61967	73.3427	2545	7384398	7386943	0.0629714	Chromosome_7
Dmagna027201	11.4929	70.5219	1413	7492757	7494170	0.0919957	Chromosome_7
Dmagna027604	60.3377	1.41044	2384	8175843	8178227	0.0750348	Chromosome_7
Dmagna027607	120.675	1.41044	2067	8190555	8192622	0.00923686	Chromosome_7
Dmagna027726	80.4503	2.82087	9131	8540137	8549268	0.037927	Chromosome_7
Dmagna027732	114.929	1.41044	1255	8562561	8563816	0.010825	Chromosome_7
Dmagna028072	5.74645	56.4175	825	9527017	9527842	0.0995614	Chromosome_7
Dmagna028543	1.43661	163.611	2742	16588	19330	0.00239374	Chromosome_8
Dmagna028640	66.0842	1.41044	943	277819	278762	0.0591248	Chromosome_8
Dmagna028642	5.74645	62.0592	3234	282931	286165	0.0811978	Chromosome_8
Dmagna028649	45.9716	242.595	6821	314057	320878	0.041704	Chromosome_8
Dmagna028666	20.1126	93.0889	3108	386219	389327	0.0925966	Chromosome_8
Dmagna028712	2.87322	98.7306	2396	567669	570065	0.0198165	Chromosome_8
Dmagna028715	5.74645	78.9845	3869	574651	578520	0.0441577	Chromosome_8
Dmagna028768	11.4929	70.5219	2616	747783	750399	0.0919957	Chromosome_8
Dmagna028913	103.436	14.1044	3732	1146659	1150391	0.0366557	Chromosome_8
Dmagna028923	126.422	28.2087	7012	1185395	1192407	0.0785413	Chromosome_8
Dmagna028934	120.675	25.3879	4053	1251483	1255536	0.068153	Chromosome_8
Dmagna028935	54.5913	1.41044	2007	1256198	1258205	0.0912635	Chromosome_8
Dmagna028936	80.4503	2.82087	2575	1258369	1260944	0.037927	Chromosome_8
Dmagna028974	63.2109	1.41044	1398	1433496	1434894	0.0675869	Chromosome_8
Dmagna028975	91.9432	16.9252	1062	1435574	1436636	0.0742214	Chromosome_8
Dmagna028983	2.87322	73.3427	1567	1509357	1510924	0.0484332	Chromosome_8
Dmagna029017	57.4645	5.64175	1075	1652637	1653712	0.0952898	Chromosome_8
Dmagna029027	8.61967	70.5219	4759	1724984	1729743	0.072131	Chromosome_8
Dmagna029082	5.74645	81.8054	2269	1922075	1924344	0.0402492	Chromosome_8
Dmagna029084	17.2393	110.014	3193	1926573	1929766	0.0438002	Chromosome_8
Dmagna029093	94.8164	1.41044	2558	1963549	1966107	0.0216383	Chromosome_8
Dmagna029115	2.87322	59.2384	6403	2040999	2047402	0.0810703	Chromosome_8
Dmagna029116	2.87322	115.656	7264	2048816	2056080	0.011221	Chromosome_8
Dmagna029191	1.43661	76.1636	1593	2370747	2372340	0.042301	Chromosome_8
Dmagna029192	1.43661	73.3427	1210	2374657	2375867	0.0462133	Chromosome_8
Dmagna029211	1.43661	56.4175	2226	2420719	2422945	0.0848165	Chromosome_8
Dmagna029223	31.6055	129.76	4007	2461870	2465877	0.093211	Chromosome_8
Dmagna029252	5.74645	59.2384	6096	2572432	2578528	0.0908192	Chromosome_8
Dmagna029293	5.74645	56.4175	2563	2802298	2804861	0.0995614	Chromosome_8
Dmagna029358	66.0842	8.46262	2636	3158665	3161301	0.0827821	Chromosome_8
Dmagna029396	1.43661	67.701	2210	3279132	3281342	0.0563099	Chromosome_8
Dmagna029965	2.87322	73.3427	1974	4587640	4589614	0.0484332	Chromosome_8
Dmagna029977	1.43661	81.8054	2418	4628613	4631031	0.0338427	Chromosome_8
Dmagna029981	1.43661	53.5966	1503	4638427	4639930	0.0947334	Chromosome_8
Dmagna029983	5.74645	76.1636	1999	4641949	4643948	0.0486515	Chromosome_8
Dmagna029997	14.3661	84.6262	653	4726343	4726996	0.0719378	Chromosome_8
Dmagna030157	40.2251	169.252	25152	5496354	5521506	0.0819339	Chromosome_8
Dmagna030184	60.3377	248.237	45195	5664529	5709724	0.0797469	Chromosome_8
Dmagna030191	126.422	2.82087	628	5743347	5743975	0.00800618	Chromosome_8
Dmagna030220	74.7038	2.82087	1388	5879993	5881381	0.0463041	Chromosome_8
Dmagna030509	1.43661	56.4175	2595	7155040	7157635	0.0848165	Chromosome_8
Dmagna030595	11.4929	169.252	5202	7519627	7524829	0.00314722	Chromosome_8
Dmagna030668	100.563	5.64175	1928	7766789	7768717	0.0205043	Chromosome_8
Dmagna030744	169.52	2.82087	2329	8060554	8062883	0.00209042	Chromosome_8
Dmagna030760	77.5771	5.64175	1734	8105126	8106860	0.0461476	Chromosome_8
Dmagna030778	57.4645	2.82087	2011	8160031	8162042	0.0859795	Chromosome_8
Dmagna030783	8.61967	67.701	1210	8176517	8177727	0.0803284	Chromosome_8
Dmagna030856	28.7322	186.178	12363	8381842	8394205	0.0253709	Chromosome_8
Dmagna030882	74.7038	1.41044	2478	8559109	8561587	0.0440978	Chromosome_8
Dmagna030904	235.604	1.41044	5441	8662313	8667754	0.000293663	Chromosome_8
Dmagna030929	146.534	2.82087	8847	8742438	8751285	0.00409969	Chromosome_8
Dmagna030978	17.2393	104.372	665	9012074	9012739	0.0514818	Chromosome_8
Dmagna031041	1.43661	67.701	1998	9242015	9244013	0.0563099	Chromosome_8
Dmagna031062	1.43661	62.0592	4497	9396077	9400574	0.0706569	Chromosome_8
Dmagna031156	163.774	16.9252	1652	9771711	9773363	0.0082245	Chromosome_8
Dmagna031158	120.675	25.3879	671	9774065	9774736	0.068153	Chromosome_8
Dmagna031162	17.2393	84.6262	5038	9784872	9789910	0.0927801	Chromosome_8
Dmagna031222	43.0984	214.386	4329	9966519	9970848	0.0497121	Chromosome_8
Dmagna031230	1.43661	56.4175	4614	9988412	9993026	0.0848165	Chromosome_8
Dmagna031251	126.422	538.787	10865	10032893	10043758	0.0707226	Chromosome_8
Dmagna031262	5.74645	64.8801	2387	10090453	10092840	0.0744223	Chromosome_8
Dmagna031274	14.3661	112.835	5727	10124312	10130039	0.0283269	Chromosome_8
Dmagna031284	2.87322	95.9097	2160	10163822	10165982	0.0219513	Chromosome_8
Dmagna031285	2.87322	73.3427	1600	10166751	10168351	0.0484332	Chromosome_8
Dmagna031293	1.43661	67.701	2211	10196507	10198718	0.0563099	Chromosome_8
Dmagna031294	37.3519	346.968	2316	10203798	10206114	0.00546175	Chromosome_8
Dmagna031311	5.74645	141.044	4840	10260862	10265702	0.00553323	Chromosome_8
Dmagna031312	1.43661	56.4175	1744	10267590	10269334	0.0848165	Chromosome_8
Dmagna031330	2.87322	64.8801	1195	10324338	10325533	0.0674053	Chromosome_8
Dmagna031375	20.1126	104.372	5100	10459234	10464334	0.0679057	Chromosome_8
Dmagna031414	31.6055	135.402	3813	100570	104383	0.0807709	Chromosome_9
Dmagna031490	120.675	22.567	4396	373399	377795	0.0556665	Chromosome_9
Dmagna031600	5.74645	95.9097	5098	798722	803820	0.0244223	Chromosome_9
Dmagna031707	5.74645	93.0889	1147	1272555	1273702	0.0266094	Chromosome_9
Dmagna031860	123.549	22.567	4971	1946031	1951002	0.0532438	Chromosome_9
Dmagna031965	89.07	11.2835	999	2374592	2375591	0.0459177	Chromosome_9
Dmagna032013	22.9858	115.656	3847	2637799	2641646	0.0659389	Chromosome_9
Dmagna032088	97.6896	8.46262	3944	2907961	2911905	0.0265533	Chromosome_9
Dmagna032100	2.87322	67.701	2368	2965786	2968154	0.0586379	Chromosome_9
Dmagna032231	63.2109	1.41044	2132	3593327	3595459	0.0675869	Chromosome_9
Dmagna032256	2.87322	248.237	16663	3744881	3761544	0.000233771	Chromosome_9
Dmagna032262	1.43661	64.8801	4024	3781918	3785942	0.0627318	Chromosome_9
Dmagna032385	63.2109	1.41044	4625	4237903	4242528	0.0675869	Chromosome_9
Dmagna032388	218.365	1.41044	8760	4246454	4255214	0.000490726	Chromosome_9
Dmagna032389	100.563	22.567	8764	4256533	4265297	0.0936592	Chromosome_9
Dmagna032411	54.5913	1.41044	1723	4324765	4326488	0.0912635	Chromosome_9
Dmagna032418	17.2393	152.327	4153	4357502	4361655	0.0123242	Chromosome_9
Dmagna032659	1.43661	64.8801	7577	5207871	5215448	0.0627318	Chromosome_9
Dmagna032902	74.7038	1.41044	2152	6105337	6107489	0.0440978	Chromosome_9
Dmagna032962	290.196	16.9252	2668	6408559	6411227	0.000289799	Chromosome_9
Dmagna033069	8.61967	73.3427	3043	6827871	6830914	0.0629714	Chromosome_9
Dmagna033075	14.3661	76.1636	3678	6860871	6864549	0.0946406	Chromosome_9
Dmagna033078	11.4929	87.4471	2758	6876336	6879094	0.0495421	Chromosome_9
Dmagna033292	11.4929	76.1636	6439	7631544	7637983	0.0736708	Chromosome_9
Dmagna033306	1.43661	53.5966	442	7699797	7700239	0.0947334	Chromosome_9
Dmagna033351	28.7322	118.477	4428	7909086	7913514	0.0979482	Chromosome_9
Dmagna033370	20.1126	126.939	2865	8008980	8011845	0.0379733	Chromosome_9
Dmagna033702	28.7322	118.477	1311	9443021	9444332	0.0979482	Chromosome_9
Dmagna033703	14.3661	90.268	1598	9445301	9446899	0.0599189	Chromosome_9

## Sheet: LRII36_1NvsLRV12_3N
Divergent genes between pairs of genotypes
D. magna geneID	LRII36_1N_SNP No	LRV12_3N_SNP No	Gene length (bp)	Gene_Start	Gene_End	P-value	Chromosome
Dmagna000014	222.849	48.1133	1829	53150	54979	0.0541413	Chromosome_1
Dmagna000015	157.969	26.7296	2190	55871	58061	0.0372185	Chromosome_1
Dmagna000016	104.372	5.34592	2743	58612	61355	0.0170395	Chromosome_1
Dmagna000017	121.298	24.0566	811	62503	63314	0.0632863	Chromosome_1
Dmagna000095	87.4471	13.3648	3205	399145	402350	0.0552522	Chromosome_1
Dmagna000390	14.1044	77.5159	1183	1858895	1860078	0.089813	Chromosome_1
Dmagna000681	59.2384	5.34592	3212	3100986	3104198	0.0858151	Chromosome_1
Dmagna000813	25.3879	114.937	4059	3770546	3774605	0.0748155	Chromosome_1
Dmagna000872	25.3879	147.013	5608	3982039	3987647	0.0413521	Chromosome_1
Dmagna001028	25.3879	144.34	1814	4546643	4548457	0.0447421	Chromosome_1
Dmagna001137	1.41044	74.8429	819	4899191	4900010	0.0411246	Chromosome_1
Dmagna001147	81.8054	1.33648	780	4949484	4950264	0.0325513	Chromosome_1
Dmagna001355	1.41044	80.1888	3395	5697336	5700731	0.0353791	Chromosome_1
Dmagna001375	1.41044	96.2266	2376	5771534	5773910	0.0193702	Chromosome_1
Dmagna001480	67.701	1.33648	3955	6246308	6250263	0.0550553	Chromosome_1
Dmagna001485	53.5966	1.33648	6205	6263135	6269340	0.0935911	Chromosome_1
Dmagna001516	188.999	16.0378	10308	6408006	6418314	0.00338228	Chromosome_1
Dmagna001539	87.4471	1.33648	1374	6563003	6564377	0.0262858	Chromosome_1
Dmagna001588	90.268	2.67296	2418	6726754	6729172	0.0249436	Chromosome_1
Dmagna001687	53.5966	2.67296	333	7178935	7179268	0.0980861	Chromosome_1
Dmagna001690	87.4471	1.33648	3105	7183343	7186448	0.0262858	Chromosome_1
Dmagna001706	62.0592	1.33648	7374	7240094	7247468	0.0655596	Chromosome_1
Dmagna001764	110.014	2.67296	2194	7496362	7498556	0.0127395	Chromosome_1
Dmagna001774	1.41044	160.378	2135	7557191	7559326	0.00239379	Chromosome_1
Dmagna001776	5.64175	165.724	3755	7562065	7565820	0.00231349	Chromosome_1
Dmagna001777	1.41044	80.1888	975	7567169	7568144	0.0353791	Chromosome_1
Dmagna001817	5.64175	96.2266	2485	7702040	7704525	0.0229685	Chromosome_1
Dmagna001818	8.46262	155.032	3138	7704820	7707958	0.00363466	Chromosome_1
Dmagna001952	1.41044	85.5347	2092	8309452	8311544	0.028454	Chromosome_1
Dmagna001988	16.9252	88.2077	5379	8445477	8450856	0.0813487	Chromosome_1
Dmagna001995	73.3427	1.33648	3183	8505730	8508913	0.0433368	Chromosome_1
Dmagna002112	62.0592	2.67296	2588	9018654	9021242	0.0693549	Chromosome_1
Dmagna002119	14.1044	85.5347	653	9063548	9064201	0.0651849	Chromosome_1
Dmagna002129	28.2087	128.302	2627	9100569	9103196	0.0687239	Chromosome_1
Dmagna002222	67.701	1.33648	4466	9446543	9451009	0.0550553	Chromosome_1
Dmagna002242	64.8801	1.33648	5102	9544473	9549575	0.0609403	Chromosome_1
Dmagna002249	160.79	2.67296	2878	9579244	9582122	0.00243585	Chromosome_1
Dmagna002274	81.8054	10.6918	1825	9680306	9682131	0.0542293	Chromosome_1
Dmagna002513	110.014	10.6918	1410	10591937	10593347	0.0200948	Chromosome_1
Dmagna002637	90.268	1.33648	1530	11083365	11084895	0.0239417	Chromosome_1
Dmagna002698	56.4175	1.33648	743	11373896	11374639	0.0824041	Chromosome_1
Dmagna002898	112.835	24.0566	3445	12098588	12102033	0.0710585	Chromosome_1
Dmagna002900	110.014	5.34592	2018	12104562	12106580	0.0141257	Chromosome_1
Dmagna003043	1.41044	53.4592	2510	12753681	12756191	0.0941169	Chromosome_1
Dmagna003162	78.9845	16.0378	2872	13332850	13335722	0.0987381	Chromosome_1
Dmagna003176	64.8801	1.33648	934	13422526	13423460	0.0609403	Chromosome_1
Dmagna003180	53.5966	1.33648	1967	13452889	13454856	0.0935911	Chromosome_1
Dmagna003191	104.372	13.3648	4948	13498748	13503696	0.0325666	Chromosome_1
Dmagna003192	84.6262	1.33648	2103	13503960	13506063	0.0297254	Chromosome_1
Dmagna003228	121.298	1.33648	8017	13705337	13713354	0.00841842	Chromosome_1
Dmagna003229	76.1636	1.33648	6673	13717942	13724615	0.0394975	Chromosome_1
Dmagna003245	95.9097	10.6918	766	13797416	13798182	0.031798	Chromosome_1
Dmagna003335	76.1636	10.6918	1577	14201510	14203087	0.0677431	Chromosome_1
Dmagna003383	78.9845	16.0378	2008	14362270	14364278	0.0987381	Chromosome_1
Dmagna003384	132.581	13.3648	7985	14364980	14372965	0.0128638	Chromosome_1
Dmagna003464	93.0889	1.33648	912	14720300	14721212	0.0220393	Chromosome_1
Dmagna003488	64.8801	1.33648	2514	14852211	14854725	0.0609403	Chromosome_1
Dmagna003852	5.64175	82.8618	5446	411855	417301	0.037077	Chromosome_10
Dmagna003939	53.5966	1.33648	851	703152	704003	0.0935911	Chromosome_10
Dmagna004156	28.2087	141.667	780	1544678	1545458	0.056711	Chromosome_10
Dmagna004194	121.298	26.7296	2665	1639824	1642489	0.0713606	Chromosome_10
Dmagna004459	78.9845	1.33648	2373	2590793	2593166	0.0365588	Chromosome_10
Dmagna004505	62.0592	8.01888	1528	2761585	2763113	0.0895721	Chromosome_10
Dmagna004508	1.41044	56.1322	5688	2775150	2780838	0.0835284	Chromosome_10
Dmagna004636	42.3131	277.988	4703	3206679	3211382	0.0204027	Chromosome_10
Dmagna004640	19.7461	114.937	4248	3215630	3219878	0.0489255	Chromosome_10
Dmagna004740	1.41044	66.824	4647	3649870	3654517	0.0571374	Chromosome_10
Dmagna004741	50.7757	235.221	15792	3655378	3671170	0.0538239	Chromosome_10
Dmagna004745	1.41044	53.4592	4228	3699827	3704055	0.0941169	Chromosome_10
Dmagna004751	1.41044	72.1699	5661	3727684	3733345	0.0454973	Chromosome_10
Dmagna004755	1.41044	69.497	5037	3744496	3749533	0.0498872	Chromosome_10
Dmagna004757	1.41044	85.5347	5652	3751914	3757566	0.028454	Chromosome_10
Dmagna004761	1.41044	101.573	5067	3766593	3771660	0.0163856	Chromosome_10
Dmagna004764	1.41044	80.1888	5613	3774607	3780220	0.0353791	Chromosome_10
Dmagna004765	1.41044	96.2266	8147	3780511	3788658	0.0193702	Chromosome_10
Dmagna004805	1.41044	56.1322	993	3939007	3940000	0.0835284	Chromosome_10
Dmagna004840	149.506	32.0755	1730	4079811	4081541	0.0588926	Chromosome_10
Dmagna004882	56.4175	5.34592	2687	4283765	4286452	0.0976521	Chromosome_10
Dmagna004943	251.058	13.3648	4246	4513609	4517855	0.000302092	Chromosome_10
Dmagna004966	64.8801	1.33648	1458	4565535	4566993	0.0609403	Chromosome_10
Dmagna004969	95.9097	2.67296	1618	4570600	4572218	0.0209667	Chromosome_10
Dmagna005006	1.41044	56.1322	6509	4684637	4691146	0.0835284	Chromosome_10
Dmagna005081	95.9097	8.01888	1848	4917830	4919678	0.0255344	Chromosome_10
Dmagna005098	11.2835	69.497	5961	4946666	4952627	0.0894956	Chromosome_10
Dmagna005112	8.46262	61.4781	1449	5012154	5013603	0.0976196	Chromosome_10
Dmagna005127	31.0296	125.629	7866	5043591	5051457	0.0984915	Chromosome_10
Dmagna005130	19.7461	98.8995	4358	5056704	5061062	0.0771385	Chromosome_10
Dmagna005131	14.1044	96.2266	2356	5059848	5062204	0.0450327	Chromosome_10
Dmagna005311	1.41044	104.245	1632	5654389	5656021	0.015051	Chromosome_10
Dmagna005347	70.5219	1.33648	1183	5753841	5755024	0.0486616	Chromosome_10
Dmagna005367	2.82087	72.1699	1122	5828703	5829825	0.0485985	Chromosome_10
Dmagna005814	101.551	2.67296	1364	7885436	7886800	0.0171408	Chromosome_10
Dmagna005815	98.7306	2.67296	1196	7887092	7888288	0.0187928	Chromosome_10
Dmagna005816	124.118	1.33648	1338	7888416	7889754	0.00760392	Chromosome_10
Dmagna005819	53.5966	1.33648	680	7901361	7902041	0.0935911	Chromosome_10
Dmagna005829	53.5966	1.33648	1366	7955250	7956616	0.0935911	Chromosome_10
Dmagna005838	14.1044	90.8807	1365	7988316	7989681	0.0539482	Chromosome_10
Dmagna005933	8.46262	61.4781	1946	8430257	8432203	0.0976196	Chromosome_10
Dmagna005939	2.82087	56.1322	1887	8461082	8462969	0.0894516	Chromosome_10
Dmagna005949	11.2835	74.8429	1907	8530560	8532467	0.074414	Chromosome_10
Dmagna006478	183.357	1.33648	2354	376606	378960	0.00120454	Chromosome_12
Dmagna006539	110.014	5.34592	2632	74933	77565	0.0141257	Chromosome_13
Dmagna006540	62.0592	5.34592	2370	78137	80507	0.0761214	Chromosome_13
Dmagna006542	73.3427	13.3648	2393	84505	86898	0.0945375	Chromosome_13
Dmagna006599	19.7461	114.937	2762	405593	408355	0.0489255	Chromosome_13
Dmagna006603	1.41044	69.497	802	413873	414675	0.0498872	Chromosome_13
Dmagna006620	355.43	72.1699	48847	594006	642853	0.0489274	Chromosome_13
Dmagna006776	93.0889	5.34592	11096	226080	237176	0.0247868	Chromosome_16
Dmagna006885	2.82087	61.4781	368	224461	224829	0.0711502	Chromosome_17
Dmagna006986	95.9097	13.3648	4617	152768	157385	0.0424592	Chromosome_2
Dmagna006990	118.477	18.7107	8731	169648	178379	0.0383484	Chromosome_2
Dmagna007006	78.9845	5.34592	7586	220616	228202	0.041008	Chromosome_2
Dmagna007108	5.64175	82.8618	1655	664513	666168	0.037077	Chromosome_2
Dmagna007217	2.82087	56.1322	843	1238005	1238848	0.0894516	Chromosome_2
Dmagna007263	2.82087	72.1699	2424	1432348	1434772	0.0485985	Chromosome_2
Dmagna007280	53.5966	253.931	10717	1476552	1487269	0.051411	Chromosome_2
Dmagna007291	42.3131	181.761	3871	1522320	1526191	0.0740564	Chromosome_2
Dmagna007296	11.2835	120.283	8534	1533427	1541961	0.0147337	Chromosome_2
Dmagna007345	1.41044	106.918	5301	1812698	1817999	0.0136783	Chromosome_2
Dmagna007364	8.46262	61.4781	1598	1921946	1923544	0.0976196	Chromosome_2
Dmagna007381	14.1044	101.573	6460	1980822	1987282	0.0380425	Chromosome_2
Dmagna007390	42.3131	277.988	5735	2013098	2018833	0.0204027	Chromosome_2
Dmagna007428	1.41044	56.1322	3867	2145175	2149042	0.0835284	Chromosome_2
Dmagna007429	2.82087	69.497	2747	2153930	2156677	0.0539062	Chromosome_2
Dmagna007436	19.7461	171.069	8364	2171451	2179815	0.0106937	Chromosome_2
Dmagna007441	2.82087	72.1699	5120	2192418	2197538	0.0485985	Chromosome_2
Dmagna007449	33.8505	211.164	11098	2232258	2243356	0.0245153	Chromosome_2
Dmagna007469	1.41044	101.573	3288	2352764	2356052	0.0163856	Chromosome_2
Dmagna007472	2.82087	80.1888	6296	2358783	2365079	0.0369011	Chromosome_2
Dmagna007518	126.939	29.4026	4444	2590936	2595380	0.0793851	Chromosome_2
Dmagna007521	11.2835	141.667	11675	2610492	2622167	0.00724255	Chromosome_2
Dmagna007534	1.41044	82.8618	6794	2665033	2671827	0.0309912	Chromosome_2
Dmagna007535	1.41044	64.1511	2903	2671980	2674883	0.0627662	Chromosome_2
Dmagna007536	1.41044	64.1511	2672	2675580	2678252	0.0627662	Chromosome_2
Dmagna007544	1.41044	90.8807	8924	2707762	2716686	0.0236549	Chromosome_2
Dmagna007627	1.41044	77.5159	3720	3083534	3087254	0.0383829	Chromosome_2
Dmagna007629	1.41044	56.1322	3413	3089372	3092785	0.0835284	Chromosome_2
Dmagna007688	93.0889	1.33648	10501	3310391	3320892	0.0220393	Chromosome_2
Dmagna007820	1.41044	72.1699	3464	3926959	3930423	0.0454973	Chromosome_2
Dmagna007821	1.41044	144.34	3971	3931823	3935794	0.00398073	Chromosome_2
Dmagna007877	25.3879	294.026	3417	4180683	4184100	0.00219686	Chromosome_2
Dmagna007880	2.82087	58.8051	2668	4191911	4194579	0.0788306	Chromosome_2
Dmagna007891	22.567	104.245	5228	4236421	4241649	0.078345	Chromosome_2
Dmagna007932	1.41044	88.2077	6694	4426976	4433670	0.0256281	Chromosome_2
Dmagna007999	8.46262	69.497	2893	4706457	4709350	0.0698176	Chromosome_2
Dmagna008001	2.82087	58.8051	3951	4711535	4715486	0.0788306	Chromosome_2
Dmagna008002	1.41044	56.1322	4235	4715527	4719762	0.0835284	Chromosome_2
Dmagna008011	2.82087	80.1888	8061	4736252	4744313	0.0369011	Chromosome_2
Dmagna008178	1.41044	82.8618	7656	5459602	5467258	0.0309912	Chromosome_2
Dmagna008190	2.82087	82.8618	5352	5499468	5504820	0.0335762	Chromosome_2
Dmagna008232	5.64175	69.497	3038	5669421	5672459	0.0604585	Chromosome_2
Dmagna008244	1.41044	112.264	8403	5727650	5736053	0.0115674	Chromosome_2
Dmagna008310	1.41044	176.415	7472	6050031	6057503	0.0014378	Chromosome_2
Dmagna008326	11.2835	69.497	2675	6132661	6135336	0.0894956	Chromosome_2
Dmagna008347	5.64175	74.8429	8374	6217689	6226063	0.0486597	Chromosome_2
Dmagna008377	5.64175	69.497	3260	6362575	6365835	0.0604585	Chromosome_2
Dmagna008378	1.41044	72.1699	3218	6367067	6370285	0.0454973	Chromosome_2
Dmagna008380	2.82087	323.428	6070	6378531	6384601	3.63275e-05	Chromosome_2
Dmagna008381	1.41044	53.4592	2570	6384661	6387231	0.0941169	Chromosome_2
Dmagna008390	1.41044	56.1322	925	6418586	6419511	0.0835284	Chromosome_2
Dmagna008392	5.64175	155.032	8077	6425144	6433221	0.00310696	Chromosome_2
Dmagna008409	1.41044	80.1888	3286	6495020	6498306	0.0353791	Chromosome_2
Dmagna008410	1.41044	56.1322	2707	6498645	6501352	0.0835284	Chromosome_2
Dmagna008418	11.2835	109.591	7704	6518914	6526618	0.0212497	Chromosome_2
Dmagna008426	1.41044	64.1511	1953	6555809	6557762	0.0627662	Chromosome_2
Dmagna008430	2.82087	53.4592	3318	6569510	6572828	0.0990555	Chromosome_2
Dmagna008431	2.82087	88.2077	7627	6572930	6580557	0.0269263	Chromosome_2
Dmagna008499	14.1044	106.918	2961	6928293	6931254	0.0329605	Chromosome_2
Dmagna008536	5.64175	56.1322	2492	7081836	7084328	0.0992735	Chromosome_2
Dmagna008636	157.969	29.4026	2141	7472805	7474946	0.0472085	Chromosome_2
Dmagna008664	1.41044	66.824	3014	7574849	7577863	0.0571374	Chromosome_2
Dmagna008665	1.41044	61.4781	2356	7578635	7580991	0.0677412	Chromosome_2
Dmagna008671	1.41044	56.1322	1862	7597757	7599619	0.0835284	Chromosome_2
Dmagna008676	1.41044	80.1888	1766	7622190	7623956	0.0353791	Chromosome_2
Dmagna008680	1.41044	69.497	1420	7638406	7639826	0.0498872	Chromosome_2
Dmagna008855	8.46262	74.8429	2466	8475662	8478128	0.0588868	Chromosome_2
Dmagna008857	2.82087	80.1888	2238	8491196	8493434	0.0369011	Chromosome_2
Dmagna008865	5.64175	155.032	3231	8517127	8520358	0.00310696	Chromosome_2
Dmagna008873	11.2835	93.5536	1687	8543530	8545217	0.0371649	Chromosome_2
Dmagna008884	2.82087	53.4592	743	8587565	8588308	0.0990555	Chromosome_2
Dmagna008962	141.044	13.3648	3395	8875178	8878573	0.00963252	Chromosome_2
Dmagna009066	101.551	1.33648	1631	9204699	9206330	0.0163378	Chromosome_2
Dmagna009145	87.4471	13.3648	1204	9585331	9586535	0.0552522	Chromosome_2
Dmagna009260	8.46262	64.1511	837	10032041	10032878	0.0864575	Chromosome_2
Dmagna009411	126.939	1.33648	1191	10506018	10507209	0.00713739	Chromosome_2
Dmagna009412	107.193	1.33648	1734	10507379	10509113	0.0135272	Chromosome_2
Dmagna009414	188.999	21.3837	4903	10510929	10515832	0.00913732	Chromosome_2
Dmagna009421	53.5966	2.67296	3139	10531902	10535041	0.0980861	Chromosome_2
Dmagna009422	78.9845	1.33648	1529	10535080	10536609	0.0365588	Chromosome_2
Dmagna009442	124.118	29.4026	2349	10620285	10622634	0.0860044	Chromosome_2
Dmagna009443	70.5219	2.67296	2513	10625433	10627946	0.0502658	Chromosome_2
Dmagna009584	64.8801	1.33648	1930	11121800	11123730	0.0609403	Chromosome_2
Dmagna009586	242.595	1.33648	2350	11125172	11127522	0.000219877	Chromosome_2
Dmagna009587	129.76	1.33648	2157	11128284	11130441	0.00639364	Chromosome_2
Dmagna009588	98.7306	1.33648	1892	11130768	11132660	0.0182268	Chromosome_2
Dmagna009685	1.41044	227.202	5744	11512614	11518358	0.000325035	Chromosome_2
Dmagna009694	11.2835	77.5159	4915	11556643	11561558	0.0675749	Chromosome_2
Dmagna009696	2.82087	77.5159	4043	11573782	11577825	0.0395645	Chromosome_2
Dmagna009697	1.41044	53.4592	1426	11579128	11580554	0.0941169	Chromosome_2
Dmagna009698	2.82087	120.283	2860	11581178	11584038	0.00923292	Chromosome_2
Dmagna009740	1.41044	56.1322	1453	11721044	11722497	0.0835284	Chromosome_2
Dmagna009742	1.41044	69.497	1501	11723110	11724611	0.0498872	Chromosome_2
Dmagna009769	16.9252	82.8618	3554	11798650	11802204	0.094266	Chromosome_2
Dmagna009930	112.835	8.01888	1491	12361090	12362581	0.0144717	Chromosome_2
Dmagna010133	8.46262	88.2077	2787	13194725	13197512	0.0359604	Chromosome_2
Dmagna010194	1.41044	56.1322	1426	13402753	13404179	0.0835284	Chromosome_2
Dmagna010195	31.0296	184.434	5676	13405210	13410886	0.034427	Chromosome_2
Dmagna033936	25.3879	237.893	8052	13433265	13441317	0.00583916	Chromosome_2
Dmagna010208	1.41044	77.5159	2776	13448060	13450836	0.0383829	Chromosome_2
Dmagna010215	5.64175	229.875	6754	13460921	13467675	0.000334595	Chromosome_2
Dmagna010228	8.46262	90.8807	3428	13495872	13499300	0.0320236	Chromosome_2
Dmagna010233	5.64175	56.1322	3424	13511763	13515187	0.0992735	Chromosome_2
Dmagna010234	2.82087	168.397	2830	13515317	13518147	0.0019158	Chromosome_2
Dmagna010235	1.41044	72.1699	2853	13518412	13521265	0.0454973	Chromosome_2
Dmagna010238	14.1044	138.994	3151	13533146	13536297	0.0115789	Chromosome_2
Dmagna010239	2.82087	74.8429	3373	13536313	13539686	0.0433349	Chromosome_2
Dmagna010259	2.82087	85.5347	2068	13612279	13614347	0.0301193	Chromosome_2
Dmagna010292	1.41044	128.302	5349	13751869	13757218	0.00678942	Chromosome_2
Dmagna010294	1.41044	318.082	13897	13763417	13777314	3.82395e-05	Chromosome_2
Dmagna010296	1.41044	66.824	2995	13781731	13784726	0.0571374	Chromosome_2
Dmagna010298	2.82087	130.975	4407	13786394	13790801	0.00645482	Chromosome_2
Dmagna010301	1.41044	69.497	5577	13795313	13800890	0.0498872	Chromosome_2
Dmagna010303	1.41044	74.8429	2231	13802095	13804326	0.0411246	Chromosome_2
Dmagna010305	2.82087	90.8807	2031	13808089	13810120	0.0245536	Chromosome_2
Dmagna010306	1.41044	69.497	2512	13810970	13813482	0.0498872	Chromosome_2
Dmagna010309	1.41044	101.573	7684	13817036	13824720	0.0163856	Chromosome_2
Dmagna010310	5.64175	61.4781	2710	13825015	13827725	0.0793775	Chromosome_2
Dmagna010311	1.41044	82.8618	3087	13833175	13836262	0.0309912	Chromosome_2
Dmagna010366	8.46262	120.283	5931	14051666	14057597	0.0115521	Chromosome_2
Dmagna010373	2.82087	80.1888	3337	14107179	14110516	0.0369011	Chromosome_2
Dmagna010378	1.41044	77.5159	1407	14132680	14134087	0.0383829	Chromosome_2
Dmagna010379	1.41044	93.5536	3303	14138100	14141403	0.0217047	Chromosome_2
Dmagna010381	8.46262	96.2266	2191	14151467	14153658	0.0260736	Chromosome_2
Dmagna010384	8.46262	74.8429	3107	14160644	14163751	0.0588868	Chromosome_2
Dmagna010400	2.82087	53.4592	5572	14204725	14210297	0.0990555	Chromosome_2
Dmagna010402	2.82087	53.4592	1408	14212437	14213845	0.0990555	Chromosome_2
Dmagna010405	1.41044	64.1511	2694	14223242	14225936	0.0627662	Chromosome_2
Dmagna010407	1.41044	120.283	5444	14227168	14232612	0.00870904	Chromosome_2
Dmagna010409	1.41044	286.007	8526	14234993	14243519	7.83909e-05	Chromosome_2
Dmagna010410	2.82087	80.1888	5885	14247950	14253835	0.0369011	Chromosome_2
Dmagna010413	1.41044	101.573	1909	14256903	14258812	0.0163856	Chromosome_2
Dmagna010464	5.64175	163.051	5811	14440104	14445915	0.00247983	Chromosome_2
Dmagna010465	1.41044	227.202	4789	14447123	14451912	0.000325035	Chromosome_2
Dmagna010472	5.64175	200.472	16602	14479919	14496521	0.000818324	Chromosome_2
Dmagna010479	1.41044	138.994	4798	14543137	14547935	0.00473787	Chromosome_2
Dmagna010480	1.41044	64.1511	4470	14549501	14553971	0.0627662	Chromosome_2
Dmagna010483	14.1044	98.8995	5699	14558860	14564559	0.0408589	Chromosome_2
Dmagna010521	8.46262	74.8429	1458	68914	70372	0.0588868	Chromosome_20
Dmagna010546	64.8801	5.34592	7330	191614	198944	0.0691255	Chromosome_20
Dmagna010704	70.5219	5.34592	11739	81622	93361	0.0575848	Chromosome_28
Dmagna010789	107.193	24.0566	3080	307598	310678	0.0830007	Chromosome_3
Dmagna010801	107.193	16.0378	2265	341659	343924	0.0401227	Chromosome_3
Dmagna011007	104.372	2.67296	2499	1198133	1200632	0.0156323	Chromosome_3
Dmagna011111	124.118	24.0566	2474	1764280	1766754	0.059166	Chromosome_3
Dmagna011153	110.014	10.6918	3690	1901470	1905160	0.0200948	Chromosome_3
Dmagna011191	1.41044	90.8807	6605	2110473	2117078	0.0236549	Chromosome_3
Dmagna011369	22.567	106.918	3472	2850429	2853901	0.0744063	Chromosome_3
Dmagna011437	110.014	16.0378	5026	3162977	3168003	0.036012	Chromosome_3
Dmagna011452	59.2384	5.34592	1931	3283465	3285396	0.0858151	Chromosome_3
Dmagna011506	67.701	10.6918	2560	3508241	3510801	0.0887041	Chromosome_3
Dmagna011513	146.685	32.0755	3944	3520978	3524922	0.063814	Chromosome_3
Dmagna011536	259.52	64.1511	7758	3635250	3643008	0.0837731	Chromosome_3
Dmagna011614	67.701	10.6918	5148	3909198	3914346	0.0887041	Chromosome_3
Dmagna011633	59.2384	5.34592	5025	3986246	3991271	0.0858151	Chromosome_3
Dmagna011735	93.0889	10.6918	1962	4445665	4447627	0.0359719	Chromosome_3
Dmagna011785	78.9845	16.0378	2670	4682243	4684913	0.0987381	Chromosome_3
Dmagna012007	59.2384	5.34592	4241	5530247	5534488	0.0858151	Chromosome_3
Dmagna012022	14.1044	109.591	5285	5620675	5625960	0.0294023	Chromosome_3
Dmagna012096	19.7461	117.61	3982	5883663	5887645	0.0477496	Chromosome_3
Dmagna012261	110.014	21.3837	5432	6476151	6481583	0.0683071	Chromosome_3
Dmagna012304	62.0592	1.33648	2837	6723168	6726005	0.0655596	Chromosome_3
Dmagna012321	5.64175	58.8051	827	6811036	6811863	0.0904994	Chromosome_3
Dmagna012324	22.567	98.8995	1632	6826630	6828262	0.0917843	Chromosome_3
Dmagna012325	14.1044	82.8618	1207	6831379	6832586	0.073001	Chromosome_3
Dmagna012516	172.073	42.7674	6409	7535920	7542329	0.0884326	Chromosome_3
Dmagna012520	70.5219	1.33648	2761	7565679	7568440	0.0486616	Chromosome_3
Dmagna012525	87.4471	1.33648	3292	7592160	7595452	0.0262858	Chromosome_3
Dmagna012545	64.8801	2.67296	2753	7674259	7677012	0.0633876	Chromosome_3
Dmagna012565	228.491	32.0755	2910	7741928	7744838	0.0166533	Chromosome_3
Dmagna012716	73.3427	8.01888	3882	8394966	8398848	0.0602042	Chromosome_3
Dmagna012753	2.82087	189.78	6983	8542828	8549811	0.00101717	Chromosome_3
Dmagna012807	1.41044	61.4781	694	8767312	8768006	0.0677412	Chromosome_3
Dmagna012823	73.3427	10.6918	2101	8842645	8844746	0.0740928	Chromosome_3
Dmagna012830	14.1044	93.5536	1049	8870138	8871187	0.0500249	Chromosome_3
Dmagna013015	31.0296	130.975	8219	9764434	9772653	0.0840503	Chromosome_3
Dmagna013053	2.82087	72.1699	1427	9966671	9968098	0.0485985	Chromosome_3
Dmagna013144	1.41044	53.4592	747	10199180	10199927	0.0941169	Chromosome_3
Dmagna013177	28.2087	163.051	3530	10336086	10339616	0.0388723	Chromosome_3
Dmagna013201	11.2835	74.8429	2856	10463132	10465988	0.074414	Chromosome_3
Dmagna013207	8.46262	66.824	1593	10487003	10488596	0.0768422	Chromosome_3
Dmagna013208	2.82087	74.8429	1502	10489070	10490572	0.0433349	Chromosome_3
Dmagna013209	8.46262	93.5536	2020	10491269	10493289	0.02867	Chromosome_3
Dmagna013358	267.983	32.0755	1497	11116845	11118342	0.00891362	Chromosome_3
Dmagna013367	59.2384	1.33648	813	11162566	11163379	0.0728462	Chromosome_3
Dmagna013405	78.9845	10.6918	668	11359776	11360444	0.0592616	Chromosome_3
Dmagna013689	259.52	48.1133	10175	12409332	12419507	0.0418779	Chromosome_3
Dmagna013730	1.41044	66.824	2519	12659062	12661581	0.0571374	Chromosome_3
Dmagna013746	56.4175	248.585	4269	12759596	12763865	0.0619154	Chromosome_3
Dmagna013755	2.82087	82.8618	5079	12794770	12799849	0.0335762	Chromosome_3
Dmagna013756	1.41044	195.126	3231	12800735	12803966	0.000839356	Chromosome_3
Dmagna013761	1.41044	61.4781	567	12811798	12812365	0.0677412	Chromosome_3
Dmagna013763	1.41044	53.4592	445	12814890	12815335	0.0941169	Chromosome_3
Dmagna013764	1.41044	82.8618	763	12815401	12816164	0.0309912	Chromosome_3
Dmagna013779	1.41044	104.245	1694	12869033	12870727	0.015051	Chromosome_3
Dmagna013782	8.46262	61.4781	1031	12881862	12882893	0.0976196	Chromosome_3
Dmagna013786	1.41044	56.1322	3566	12890849	12894415	0.0835284	Chromosome_3
Dmagna013790	2.82087	72.1699	1531	12912798	12914329	0.0485985	Chromosome_3
Dmagna013793	2.82087	77.5159	1623	12919158	12920781	0.0395645	Chromosome_3
Dmagna013807	8.46262	69.497	3598	12953131	12956729	0.0698176	Chromosome_3
Dmagna013813	1.41044	122.956	5227	12978486	12983713	0.00786777	Chromosome_3
Dmagna013832	2.82087	112.264	811	13041862	13042673	0.011881	Chromosome_3
Dmagna013837	1.41044	66.824	2596	13061014	13063610	0.0571374	Chromosome_3
Dmagna013868	2.82087	56.1322	2044	13137017	13139061	0.0894516	Chromosome_3
Dmagna013878	1.41044	109.591	637	13159511	13160148	0.0122328	Chromosome_3
Dmagna013880	1.41044	112.264	2010	13168722	13170732	0.0115674	Chromosome_3
Dmagna013882	2.82087	61.4781	1187	13179551	13180738	0.0711502	Chromosome_3
Dmagna013883	1.41044	66.824	893	13181605	13182498	0.0571374	Chromosome_3
Dmagna013885	2.82087	58.8051	1561	13188617	13190178	0.0788306	Chromosome_3
Dmagna013894	1.41044	189.78	14958	13251703	13266661	0.000980842	Chromosome_3
Dmagna013909	2.82087	58.8051	2048	13313978	13316026	0.0788306	Chromosome_3
Dmagna013926	1.41044	56.1322	3301	13376542	13379843	0.0835284	Chromosome_3
Dmagna013927	1.41044	58.8051	4658	13380896	13385554	0.0738461	Chromosome_3
Dmagna014005	14.1044	74.8429	4163	13694817	13698980	0.0958797	Chromosome_3
Dmagna014009	5.64175	64.1511	1227	13718073	13719300	0.0716703	Chromosome_3
Dmagna014076	5.64175	56.1322	319	56040	56359	0.0992735	Chromosome_32
Dmagna014157	76.1636	1.33648	3935	53288	57223	0.0394975	Chromosome_36
Dmagna014198	1.41044	56.1322	843	9053	9896	0.0835284	Chromosome_4
Dmagna014199	1.41044	53.4592	712	10018	10730	0.0941169	Chromosome_4
Dmagna014200	1.41044	74.8429	1472	15887	17359	0.0411246	Chromosome_4
Dmagna014261	19.7461	106.918	3129	241171	244300	0.063554	Chromosome_4
Dmagna014299	33.8505	147.013	5304	284799	290103	0.071915	Chromosome_4
Dmagna014432	1.41044	58.8051	870	663798	664668	0.0738461	Chromosome_4
Dmagna014444	1.41044	117.61	992	718853	719845	0.00965737	Chromosome_4
Dmagna014445	1.41044	53.4592	712	725763	726475	0.0941169	Chromosome_4
Dmagna014581	76.1636	5.34592	2986	1123451	1126437	0.0454782	Chromosome_4
Dmagna014591	90.268	8.01888	3061	1155485	1158546	0.0313544	Chromosome_4
Dmagna014592	115.656	13.3648	4239	1159018	1163257	0.0220584	Chromosome_4
Dmagna014593	81.8054	1.33648	2920	1163313	1166233	0.0325513	Chromosome_4
Dmagna014597	70.5219	1.33648	1861	1173521	1175382	0.0486616	Chromosome_4
Dmagna014604	1.41044	64.1511	1089	1199364	1200453	0.0627662	Chromosome_4
Dmagna014704	1.41044	80.1888	4235	1509109	1513344	0.0353791	Chromosome_4
Dmagna014781	5.64175	56.1322	2556	1653217	1655773	0.0992735	Chromosome_4
Dmagna014782	31.0296	147.013	3168	1656205	1659373	0.0592616	Chromosome_4
Dmagna014822	2.82087	66.824	2763	1825101	1827864	0.0601086	Chromosome_4
Dmagna014988	112.835	16.0378	640	2498247	2498887	0.0332339	Chromosome_4
Dmagna015023	90.268	1.33648	324	2653236	2653560	0.0239417	Chromosome_4
Dmagna015024	121.298	1.33648	785	2653645	2654430	0.00841842	Chromosome_4
Dmagna015026	59.2384	1.33648	735	2655991	2656726	0.0728462	Chromosome_4
Dmagna015054	95.9097	8.01888	1807	2821004	2822811	0.0255344	Chromosome_4
Dmagna015081	62.0592	1.33648	865	2965898	2966763	0.0655596	Chromosome_4
Dmagna015123	25.3879	106.918	2510	3133660	3136170	0.0950193	Chromosome_4
Dmagna015136	1.41044	90.8807	522	3204683	3205205	0.0236549	Chromosome_4
Dmagna015137	1.41044	120.283	810	3205270	3206080	0.00870904	Chromosome_4
Dmagna015203	53.5966	1.33648	652	3488868	3489520	0.0935911	Chromosome_4
Dmagna015220	81.8054	16.0378	1742	3567039	3568781	0.0933482	Chromosome_4
Dmagna015279	115.656	16.0378	1540	3793647	3795187	0.0308592	Chromosome_4
Dmagna015297	73.3427	10.6918	1561	3892010	3893571	0.0740928	Chromosome_4
Dmagna015302	81.8054	1.33648	816	3920159	3920975	0.0325513	Chromosome_4
Dmagna015355	90.268	8.01888	1984	4160832	4162816	0.0313544	Chromosome_4
Dmagna015361	78.9845	2.67296	1964	4184453	4186417	0.0381266	Chromosome_4
Dmagna015401	42.3131	171.069	1852	4333188	4335040	0.0884173	Chromosome_4
Dmagna015430	115.656	21.3837	2716	4470498	4473214	0.0588065	Chromosome_4
Dmagna015450	53.5966	1.33648	873	4592001	4592874	0.0935911	Chromosome_4
Dmagna015604	93.0889	8.01888	434	5251743	5252177	0.0279741	Chromosome_4
Dmagna015699	101.551	16.0378	2589	5660494	5663083	0.0467611	Chromosome_4
Dmagna015711	279.267	1.33648	1625	5712078	5713703	9.17747e-05	Chromosome_4
Dmagna015835	110.014	1.33648	1430	6149193	6150623	0.012055	Chromosome_4
Dmagna015906	73.3427	1.33648	713	6507748	6508461	0.0433368	Chromosome_4
Dmagna015916	76.1636	5.34592	621	6541262	6541883	0.0454782	Chromosome_4
Dmagna015969	16.9252	88.2077	2208	6771607	6773815	0.0813487	Chromosome_4
Dmagna015988	14.1044	82.8618	2352	6838262	6840614	0.073001	Chromosome_4
Dmagna016039	5.64175	85.5347	1023	7039786	7040809	0.0337807	Chromosome_4
Dmagna016105	8.46262	72.1699	2972	7282297	7285269	0.0654507	Chromosome_4
Dmagna016116	157.969	24.0566	851	7323635	7324486	0.0251922	Chromosome_4
Dmagna016278	8.46262	165.724	2648	8055811	8058459	0.00255822	Chromosome_4
Dmagna016374	31.0296	251.258	2494	8475507	8478001	0.0107587	Chromosome_4
Dmagna016496	16.9252	117.61	1141	8893202	8894343	0.0314711	Chromosome_4
Dmagna016528	16.9252	98.8995	2639	9032377	9035016	0.0584299	Chromosome_4
Dmagna016535	5.64175	106.918	2683	9059824	9062507	0.0158598	Chromosome_4
Dmagna016597	2.82087	109.591	3427	9259080	9262507	0.0131066	Chromosome_4
Dmagna016607	2.82087	88.2077	2930	9292077	9295007	0.0269263	Chromosome_4
Dmagna016716	2.82087	66.824	4639	9630176	9634815	0.0601086	Chromosome_4
Dmagna016741	101.551	16.0378	2737	9746410	9749147	0.0467611	Chromosome_4
Dmagna016749	70.5219	1.33648	1081	9764729	9765810	0.0486616	Chromosome_4
Dmagna016754	1.41044	74.8429	2689	9780498	9783187	0.0411246	Chromosome_4
Dmagna016773	70.5219	8.01888	2827	9847114	9849941	0.0659726	Chromosome_4
Dmagna016799	5.64175	64.1511	905	9929158	9930063	0.0716703	Chromosome_4
Dmagna016836	1.41044	64.1511	2886	10034283	10037169	0.0627662	Chromosome_4
Dmagna016897	205.924	26.7296	3781	10243795	10247576	0.0135502	Chromosome_4
Dmagna016915	225.67	2.67296	2847	10325366	10328213	0.000347979	Chromosome_4
Dmagna016928	5.64175	56.1322	4000	10382282	10386282	0.0992735	Chromosome_4
Dmagna017109	1.41044	77.5159	3697	11063596	11067293	0.0383829	Chromosome_4
Dmagna017110	33.8505	144.34	4358	11068588	11072946	0.0802092	Chromosome_4
Dmagna017325	19.7461	101.573	4085	12002760	12006845	0.0735612	Chromosome_4
Dmagna017428	1.41044	58.8051	7274	12456337	12463611	0.0738461	Chromosome_4
Dmagna017540	39.4922	425.001	7449	12995054	13002503	0.00288325	Chromosome_4
Dmagna017556	53.5966	1.33648	2705	13096159	13098864	0.0935911	Chromosome_4
Dmagna017557	67.701	8.01888	6171	13100672	13106843	0.0713108	Chromosome_4
Dmagna017597	19.7461	93.5536	4181	13276701	13280882	0.0844939	Chromosome_4
Dmagna017607	16.9252	88.2077	3045	13311648	13314693	0.0813487	Chromosome_4
Dmagna017621	282.087	37.4214	3124	13324138	13327262	0.0140932	Chromosome_4
Dmagna017648	70.5219	1.33648	2073	13351162	13353235	0.0486616	Chromosome_4
Dmagna017817	36.6714	219.183	2221	11063	13284	0.0309281	Chromosome_46
Dmagna017819	1.41044	58.8051	404	26439	26843	0.0738461	Chromosome_46
Dmagna017893	81.8054	1.33648	946	38962	39908	0.0325513	Chromosome_5
Dmagna017895	95.9097	13.3648	1272	42113	43385	0.0424592	Chromosome_5
Dmagna017898	93.0889	1.33648	2962	48939	51901	0.0220393	Chromosome_5
Dmagna017912	1.41044	53.4592	3742	95216	98958	0.0941169	Chromosome_5
Dmagna017960	1.41044	56.1322	1499	235770	237269	0.0835284	Chromosome_5
Dmagna017961	11.2835	157.705	5670	237204	242874	0.00428282	Chromosome_5
Dmagna017965	56.4175	1.33648	4063	253285	257348	0.0824041	Chromosome_5
Dmagna018012	1.41044	64.1511	3412	401160	404572	0.0627662	Chromosome_5
Dmagna018013	1.41044	58.8051	2670	405160	407830	0.0738461	Chromosome_5
Dmagna018025	50.7757	245.912	3083	432372	435455	0.0496883	Chromosome_5
Dmagna018027	5.64175	232.548	2929	437551	440480	0.000311652	Chromosome_5
Dmagna018030	11.2835	93.5536	1635	445999	447634	0.0371649	Chromosome_5
Dmagna018033	5.64175	64.1511	1287	451590	452877	0.0716703	Chromosome_5
Dmagna018051	81.8054	13.3648	1507	488191	489698	0.0696589	Chromosome_5
Dmagna018064	1.41044	80.1888	1385	510965	512350	0.0353791	Chromosome_5
Dmagna018079	1.41044	72.1699	1476	540796	542272	0.0454973	Chromosome_5
Dmagna018088	53.5966	1.33648	1962	560134	562096	0.0935911	Chromosome_5
Dmagna018089	90.268	8.01888	1455	562124	563579	0.0313544	Chromosome_5
Dmagna018092	1.41044	77.5159	1638	568306	569944	0.0383829	Chromosome_5
Dmagna018104	62.0592	2.67296	2721	598095	600816	0.0693549	Chromosome_5
Dmagna018113	1.41044	66.824	1249	627330	628579	0.0571374	Chromosome_5
Dmagna018166	31.0296	125.629	13216	784088	797304	0.0984915	Chromosome_5
Dmagna018167	1.41044	74.8429	2287	804926	807213	0.0411246	Chromosome_5
Dmagna018207	2.82087	155.032	9880	935140	945020	0.00292723	Chromosome_5
Dmagna018208	1.41044	112.264	4969	946533	951502	0.0115674	Chromosome_5
Dmagna018212	1.41044	125.629	3001	961698	964699	0.00738786	Chromosome_5
Dmagna018213	11.2835	122.956	3505	964724	968229	0.0136209	Chromosome_5
Dmagna018214	2.82087	216.51	2956	969357	972313	0.000458873	Chromosome_5
Dmagna018215	1.41044	187.107	2945	972365	975310	0.00105923	Chromosome_5
Dmagna018216	1.41044	64.1511	1582	975424	977006	0.0627662	Chromosome_5
Dmagna018217	2.82087	69.497	1968	977183	979151	0.0539062	Chromosome_5
Dmagna018219	1.41044	109.591	2974	980521	983495	0.0122328	Chromosome_5
Dmagna018220	1.41044	64.1511	2941	983696	986637	0.0627662	Chromosome_5
Dmagna018221	2.82087	56.1322	1292	986758	988050	0.0894516	Chromosome_5
Dmagna018249	1.41044	74.8429	1778	1057038	1058816	0.0411246	Chromosome_5
Dmagna018250	1.41044	64.1511	1637	1059590	1061227	0.0627662	Chromosome_5
Dmagna018253	2.82087	85.5347	2320	1067411	1069731	0.0301193	Chromosome_5
Dmagna018254	8.46262	69.497	1471	1070670	1072141	0.0698176	Chromosome_5
Dmagna018255	1.41044	69.497	1514	1072225	1073739	0.0498872	Chromosome_5
Dmagna018259	1.41044	58.8051	2851	1077993	1080844	0.0738461	Chromosome_5
Dmagna018260	2.82087	179.088	6265	1081286	1087551	0.00137088	Chromosome_5
Dmagna018263	1.41044	173.742	7510	1097743	1105253	0.00156591	Chromosome_5
Dmagna018264	2.82087	72.1699	4207	1106279	1110486	0.0485985	Chromosome_5
Dmagna018265	1.41044	69.497	1185	1110960	1112145	0.0498872	Chromosome_5
Dmagna018266	1.41044	85.5347	2086	1113395	1115481	0.028454	Chromosome_5
Dmagna018268	1.41044	117.61	2043	1116307	1118350	0.00965737	Chromosome_5
Dmagna018269	1.41044	138.994	3886	1119195	1123081	0.00473787	Chromosome_5
Dmagna018276	1.41044	53.4592	2706	1137419	1140125	0.0941169	Chromosome_5
Dmagna018278	2.82087	109.591	3864	1143314	1147178	0.0131066	Chromosome_5
Dmagna018282	1.41044	56.1322	3254	1154769	1158023	0.0835284	Chromosome_5
Dmagna018284	1.41044	82.8618	1103	1161520	1162623	0.0309912	Chromosome_5
Dmagna018293	1.41044	58.8051	2665	1183625	1186290	0.0738461	Chromosome_5
Dmagna018294	2.82087	117.61	9005	1186714	1195719	0.0100264	Chromosome_5
Dmagna018296	1.41044	130.975	4100	1195758	1199858	0.00619288	Chromosome_5
Dmagna018297	5.64175	120.283	5299	1200981	1206280	0.010101	Chromosome_5
Dmagna018298	1.41044	58.8051	1549	1206896	1208445	0.0738461	Chromosome_5
Dmagna018302	2.82087	304.718	12214	1215947	1228161	5.16233e-05	Chromosome_5
Dmagna018306	1.41044	58.8051	4802	1232574	1237376	0.0738461	Chromosome_5
Dmagna018312	1.41044	58.8051	1136	1246205	1247341	0.0738461	Chromosome_5
Dmagna018329	1.41044	187.107	8387	1282321	1290708	0.00105923	Chromosome_5
Dmagna033995	2.82087	104.245	4718	1306782	1311500	0.0157872	Chromosome_5
Dmagna018333	1.41044	56.1322	1559	1316271	1317830	0.0835284	Chromosome_5
Dmagna018338	2.82087	58.8051	1387	1326620	1328007	0.0788306	Chromosome_5
Dmagna018339	1.41044	77.5159	1478	1328834	1330312	0.0383829	Chromosome_5
Dmagna018340	1.41044	69.497	1140	1330936	1332076	0.0498872	Chromosome_5
Dmagna018346	1.41044	80.1888	1480	1341482	1342962	0.0353791	Chromosome_5
Dmagna018349	1.41044	58.8051	4221	1354083	1358304	0.0738461	Chromosome_5
Dmagna018354	1.41044	155.032	9485	1370822	1380307	0.00280295	Chromosome_5
Dmagna018374	11.2835	82.8618	1515	1445932	1447447	0.0544798	Chromosome_5
Dmagna018377	1.41044	74.8429	1709	1451987	1453696	0.0411246	Chromosome_5
Dmagna018385	11.2835	90.8807	3758	1473824	1477582	0.04231	Chromosome_5
Dmagna018507	84.6262	1.33648	3431	1900572	1904003	0.0297254	Chromosome_5
Dmagna018550	64.8801	5.34592	5987	2078148	2084135	0.0691255	Chromosome_5
Dmagna018561	47.9549	320.755	2558	2120470	2123028	0.0202497	Chromosome_5
Dmagna018625	115.656	1.33648	2899	2359225	2362124	0.0102195	Chromosome_5
Dmagna018640	84.6262	1.33648	3410	2406030	2409440	0.0297254	Chromosome_5
Dmagna018641	152.327	1.33648	4212	2410181	2414393	0.00299224	Chromosome_5
Dmagna018928	11.2835	128.302	6819	3555721	3562540	0.0113858	Chromosome_5
Dmagna018935	53.5966	1.33648	2094	3586629	3588723	0.0935911	Chromosome_5
Dmagna018936	53.5966	1.33648	2604	3588496	3591100	0.0935911	Chromosome_5
Dmagna018939	101.551	1.33648	2064	3599694	3601758	0.0163378	Chromosome_5
Dmagna018940	112.835	1.33648	1643	3602081	3603724	0.0113093	Chromosome_5
Dmagna019005	76.1636	10.6918	4677	3839417	3844094	0.0677431	Chromosome_5
Dmagna019006	67.701	8.01888	3411	3845557	3848968	0.0713108	Chromosome_5
Dmagna019012	132.581	8.01888	5184	3873390	3878574	0.00748537	Chromosome_5
Dmagna019019	141.044	8.01888	1288	3891133	3892421	0.00561164	Chromosome_5
Dmagna019021	95.9097	1.33648	1867	3895082	3896949	0.0195499	Chromosome_5
Dmagna019031	67.701	1.33648	504	3918241	3918745	0.0550553	Chromosome_5
Dmagna019032	248.237	40.0944	1054	3919146	3920200	0.0262246	Chromosome_5
Dmagna019036	296.192	58.8051	2085	3933852	3935937	0.0476636	Chromosome_5
Dmagna019037	64.8801	8.01888	576	3936490	3937066	0.0792627	Chromosome_5
Dmagna019040	64.8801	1.33648	1570	3944622	3946192	0.0609403	Chromosome_5
Dmagna019072	315.938	8.01888	8517	4020944	4029461	4.20634e-05	Chromosome_5
Dmagna019121	25.3879	109.591	1843	4144962	4146805	0.0874403	Chromosome_5
Dmagna033998	11.2835	114.937	2531	4162435	4164966	0.0180433	Chromosome_5
Dmagna019152	8.46262	80.1888	715	4200892	4201607	0.0464208	Chromosome_5
Dmagna019234	214.386	40.0944	3580	4381420	4385000	0.0433138	Chromosome_5
Dmagna019237	64.8801	5.34592	2162	4390935	4393097	0.0691255	Chromosome_5
Dmagna019304	346.968	34.7485	3687	4496759	4500446	0.00421972	Chromosome_5
Dmagna019306	301.834	58.8051	1714	4502466	4504180	0.0475622	Chromosome_5
Dmagna019367	8.46262	69.497	1870	4688556	4690426	0.0698176	Chromosome_5
Dmagna019423	1.41044	61.4781	3989	4829395	4833384	0.0677412	Chromosome_5
Dmagna019426	42.3131	294.026	4513	4836374	4840887	0.0168234	Chromosome_5
Dmagna019472	78.9845	13.3648	2215	4980670	4982885	0.0796968	Chromosome_5
Dmagna019532	56.4175	2.67296	4897	5201603	5206500	0.0869661	Chromosome_5
Dmagna019622	1.41044	82.8618	1681	5535301	5536982	0.0309912	Chromosome_5
Dmagna019628	14.1044	74.8429	987	5547076	5548063	0.0958797	Chromosome_5
Dmagna019647	157.969	29.4026	1711	5670468	5672179	0.0472085	Chromosome_5
Dmagna019649	70.5219	8.01888	1495	5673980	5675475	0.0659726	Chromosome_5
Dmagna019655	98.7306	21.3837	1580	5690338	5691918	0.0831039	Chromosome_5
Dmagna019712	67.701	1.33648	5305	5858474	5863779	0.0550553	Chromosome_5
Dmagna019713	59.2384	1.33648	2545	5864074	5866619	0.0728462	Chromosome_5
Dmagna019809	138.223	13.3648	4728	6275265	6279993	0.0104719	Chromosome_5
Dmagna019842	8.46262	80.1888	289	6423772	6424061	0.0464208	Chromosome_5
Dmagna020110	2.82087	56.1322	1058	7467080	7468138	0.0894516	Chromosome_5
Dmagna020219	8.46262	64.1511	2064	7828142	7830206	0.0864575	Chromosome_5
Dmagna020674	2.82087	66.824	10614	9349566	9360180	0.0601086	Chromosome_5
Dmagna020836	78.9845	1.33648	616	9882724	9883340	0.0365588	Chromosome_5
Dmagna020868	1.41044	56.1322	456	9967179	9967635	0.0835284	Chromosome_5
Dmagna021021	1.41044	53.4592	7541	10342841	10350382	0.0941169	Chromosome_5
Dmagna021056	62.0592	8.01888	5525	10483073	10488598	0.0895721	Chromosome_5
Dmagna021385	1.41044	56.1322	679	11670933	11671612	0.0835284	Chromosome_5
Dmagna021774	180.536	42.7674	4387	30307	34694	0.0745669	Chromosome_52
Dmagna022020	2.82087	106.918	866	317053	317919	0.0144297	Chromosome_6
Dmagna022113	59.2384	2.67296	1595	672763	674358	0.0768728	Chromosome_6
[truncated: 174 more rows]
