# Supplementary material for: Historical exposure to chemicals reduces tolerance to novel chemical stress in Daphnia (waterflea)
Source: Mol Ecol. 2022 Apr 15;31(11):3098–111. doi: 10.1111/mec.16451 (PMC9321109; doi:10.1111/mec.16451)
Supplement: Supplementary file 3 — Table S4 [file MEC-31-3098-s002.xlsx]

## Sheet:  LRV0_1EvsLRV8.5_3E
Domain functional analysis
D. magna geneID	SequenceLength	Database	Reference ID in Database	StartLocation	StopLocation	InterproScan-ID	Functional calssification	GO term-ID	Reactome
Dmagna004123	547	MobiDBLite	mobidb-lite	437	453
Dmagna004123	547	Gene3D	G3DSA:3.40.50.720	67	296
Dmagna004123	547	Pfam	PF00106	72	266	IPR002347	Short-chain dehydrogenase/reductase SDR
Dmagna004123	547	MobiDBLite	mobidb-lite	454	473
Dmagna004123	547	Pfam	PF13837	358	422
Dmagna004123	547	PANTHER	PTHR43899	25	307
Dmagna004123	547	PRINTS	PR00081	149	160	IPR002347	Fibronectin type III
Dmagna004123	547	PRINTS	PR00081	72	89	IPR002347	Short-chain dehydrogenase/reductase SDR
Dmagna004123	547	PRINTS	PR00081	231	250	IPR002347	Short-chain dehydrogenase/reductase SDR
Dmagna004123	547	PRINTS	PR00081	198	214	IPR002347	Short-chain dehydrogenase/reductase SDR
Dmagna004123	547	Coils	Coil	520	547
Dmagna004123	547	ProSiteProfiles	PS50090	360	420	IPR017877	Myb-like domain
Dmagna004123	547	CDD	cd05356	70	303
Dmagna004123	547	MobiDBLite	mobidb-lite	427	482
Dmagna004123	547	PANTHER	PTHR43899:SF13	25	307
Dmagna004123	547	SUPERFAMILY	SSF51735	68	292	IPR036291	NAD(P)-binding domain superfamily
Dmagna010309	2175	Coils	Coil	864	898
Dmagna010309	2175	Coils	Coil	2018	2045
Dmagna010309	2175	Coils	Coil	1415	1449
Dmagna010309	2175	Coils	Coil	1817	1851
Dmagna010309	2175	Coils	Coil	1705	1760
Dmagna010309	2175	Coils	Coil	341	387
Dmagna010309	2175	Coils	Coil	533	560
Dmagna010309	2175	SMART	SM00129	2	333	IPR001752	Kinesin motor domain	GO:0003777|GO:0005524|GO:0007018|GO:0008017	Reactome: R-HSA-6811434|Reactome: R-HSA-983189
Dmagna010309	2175	Coils	Coil	637	664
Dmagna010309	2175	Coils	Coil	1541	1575
Dmagna010309	2175	Coils	Coil	974	1008
Dmagna010309	2175	Coils	Coil	1135	1179
Dmagna010309	2175	Gene3D	G3DSA:3.40.850.10	2	346	IPR036961	Kinesin motor domain superfamily
Dmagna010309	2175	SUPERFAMILY	SSF52540	4	360	IPR027417	P-loop containing nucleoside triphosphate hydrolase
Dmagna010309	2175	Coils	Coil	1475	1509
Dmagna010309	2175	Coils	Coil	1597	1617
Dmagna010309	2175	PANTHER	PTHR24115	7	1229	IPR027640	Kinesin-like protein	GO:0003777|GO:0007018	Reactome: R-HSA-6811434|Reactome: R-HSA-983189
Dmagna010309	2175	Coils	Coil	1677	1697
Dmagna010309	2175	Coils	Coil	1913	1940
Dmagna010309	2175	Coils	Coil	1945	1972
Dmagna010309	2175	SUPERFAMILY	SSF57997	1674	1937
Dmagna010309	2175	Coils	Coil	1635	1669
Dmagna010309	2175	Coils	Coil	1068	1120
Dmagna010309	2175	Coils	Coil	1254	1361
Dmagna010309	2175	Coils	Coil	717	751
Dmagna010309	2175	PANTHER	PTHR24115:SF592	7	1229
Dmagna010309	2175	ProSiteProfiles	PS50067	4	325	IPR001752	Kinesin motor domain	GO:0003777|GO:0005524|GO:0007018|GO:0008017	Reactome: R-HSA-6811434|Reactome: R-HSA-983189
Dmagna010309	2175	Pfam	PF00225	38	325	IPR001752	Kinesin motor domain	GO:0003777|GO:0005524|GO:0007018|GO:0008017	Reactome: R-HSA-6811434|Reactome: R-HSA-983189
Dmagna010309	2175	MobiDBLite	mobidb-lite	2128	2175
Dmagna010309	2175	PRINTS	PR00380	77	98	IPR001752	Kinesin motor domain	GO:0003777|GO:0005524|GO:0007018|GO:0008017	Reactome: R-HSA-6811434|Reactome: R-HSA-983189
Dmagna010309	2175	PRINTS	PR00380	277	298	IPR001752	Kinesin motor domain	GO:0003777|GO:0005524|GO:0007018|GO:0008017	Reactome: R-HSA-6811434|Reactome: R-HSA-983189
Dmagna010309	2175	PRINTS	PR00380	192	209	IPR001752	Kinesin motor domain	GO:0003777|GO:0005524|GO:0007018|GO:0008017	Reactome: R-HSA-6811434|Reactome: R-HSA-983189
Dmagna010309	2175	PRINTS	PR00380	228	246	IPR001752	Kinesin motor domain	GO:0003777|GO:0005524|GO:0007018|GO:0008017	Reactome: R-HSA-6811434|Reactome: R-HSA-983189
Dmagna010309	2175	Coils	Coil	1183	1234
Dmagna009197	634	Pfam	PF13913	457	479
Dmagna009197	634	Pfam	PF13913	601	623
Dmagna009197	634	PANTHER	PTHR13555:SF25	114	629
Dmagna009197	634	Coils	Coil	287	343
Dmagna009197	634	MobiDBLite	mobidb-lite	532	560
Dmagna009197	634	PANTHER	PTHR13555	114	629	IPR026319	Zinc finger C2HC domain-containing protein
Dmagna001588	485	ProSiteProfiles	PS51155	28	101	IPR000618	Insect cuticle protein	GO:0042302
Dmagna001588	485	PANTHER	PTHR12236	4	111
Dmagna001588	485	Pfam	PF00379	56	90	IPR000618	Insect cuticle protein	GO:0042302
Dmagna001588	485	PANTHER	PTHR12236:SF8	4	111
Dmagna009629	1206	Coils	Coil	173	193
Dmagna009629	1206	Pfam	PF00271	643	729	IPR001650	Helicase, C-terminal
Dmagna009629	1206	ProSiteProfiles	PS51194	592	770	IPR001650	Helicase, C-terminal
Dmagna009629	1206	SMART	SM00487	287	478	IPR014001	Helicase superfamily 1/2, ATP-binding domain
Dmagna009629	1206	Pfam	PF07717	972	1061	IPR011709	Domain of unknown function DUF1605
Dmagna009629	1206	CDD	cd00079	643	736	IPR001650	Helicase, C-terminal
Dmagna009629	1206	ProSiteProfiles	PS51192	298	465	IPR014001	Helicase superfamily 1/2, ATP-binding domain
Dmagna009629	1206	Gene3D	G3DSA:3.40.50.300	243	471
Dmagna009629	1206	Pfam	PF00270	296	451	IPR011545	DEAD/DEAH box helicase domain	GO:0003676|GO:0005524
Dmagna009629	1206	CDD	cd00046	306	447
Dmagna009629	1206	SUPERFAMILY	SSF52540	285	528	IPR027417	P-loop containing nucleoside triphosphate hydrolase
Dmagna009629	1206	SUPERFAMILY	SSF52540	634	882	IPR027417	P-loop containing nucleoside triphosphate hydrolase
Dmagna009629	1206	MobiDBLite	mobidb-lite	533	562
Dmagna009629	1206	Pfam	PF04408	791	902	IPR007502	Helicase-associated domain	GO:0004386
Dmagna009629	1206	SMART	SM00847	790	904	IPR007502	Helicase-associated domain	GO:0004386
Dmagna009629	1206	PANTHER	PTHR18934:SF99	61	1172
Dmagna009629	1206	PANTHER	PTHR18934	61	1172
Dmagna009629	1206	SMART	SM00382	303	456	IPR003593	AAA+ ATPase domain
Dmagna009629	1206	SMART	SM00490	626	729	IPR001650	Helicase, C-terminal
Dmagna009629	1206	Gene3D	G3DSA:1.20.120.1080	772	879
Dmagna009464	686	Gene3D	G3DSA:3.30.200.20	15	91
Dmagna009464	686	Gene3D	G3DSA:2.130.10.10	309	681	IPR015943	WD40/YVTN repeat-like-containing domain superfamily	GO:0005515
Dmagna009464	686	ProSiteProfiles	PS50011	21	288	IPR000719	Protein kinase domain	GO:0004672|GO:0005524|GO:0006468
Dmagna009464	686	Gene3D	G3DSA:1.10.510.10	94	308
Dmagna009464	686	ProSiteProfiles	PS50082	505	537	IPR001680	WD40 repeat	GO:0005515
Dmagna009464	686	SMART	SM00220	21	288	IPR000719	Protein kinase domain	GO:0004672|GO:0005524|GO:0006468
Dmagna009464	686	Pfam	PF00400	602	636	IPR001680	WD40 repeat	GO:0005515
Dmagna009464	686	PANTHER	PTHR13954	24	282
Dmagna009464	686	SUPERFAMILY	SSF50978	309	398	IPR036322	WD40-repeat-containing domain superfamily	GO:0005515
Dmagna009464	686	SUPERFAMILY	SSF50978	455	678	IPR036322	WD40-repeat-containing domain superfamily	GO:0005515
Dmagna009464	686	ProSiteProfiles	PS50082	604	645	IPR001680	WD40 repeat	GO:0005515
Dmagna009464	686	Pfam	PF00069	21	280	IPR000719	Protein kinase domain	GO:0004672|GO:0005524|GO:0006468
Dmagna009464	686	SMART	SM00320	455	492	IPR001680	WD40 repeat	GO:0005515
Dmagna009464	686	SMART	SM00320	597	636	IPR001680	WD40 repeat	GO:0005515
Dmagna009464	686	SMART	SM00320	499	537	IPR001680	WD40 repeat	GO:0005515
Dmagna009464	686	SMART	SM00320	542	594	IPR001680	WD40 repeat	GO:0005515
Dmagna009464	686	SMART	SM00320	300	339	IPR001680	WD40 repeat	GO:0005515
Dmagna009464	686	SMART	SM00320	354	393	IPR001680	WD40 repeat	GO:0005515
Dmagna009464	686	SUPERFAMILY	SSF56112	21	282	IPR011009	Protein kinase-like domain superfamily
Dmagna009464	686	ProSiteProfiles	PS50294	505	645	IPR017986	WD40-repeat-containing domain	GO:0005515
Dmagna008318	979	Gene3D	G3DSA:3.30.40.10	505	659	IPR013083	Zinc finger, RING/FYVE/PHD-type
Dmagna008318	979	Pfam	PF02891	567	615	IPR004181	Zinc finger, MIZ-type	GO:0008270
Dmagna008318	979	PANTHER	PTHR10782	265	979
Dmagna008318	979	ProSiteProfiles	PS51044	556	633	IPR004181	Zinc finger, MIZ-type	GO:0008270
Dmagna008318	979	CDD	cd16791	568	615
Dmagna008318	979	MobiDBLite	mobidb-lite	932	955
Dmagna008318	979	MobiDBLite	mobidb-lite	941	955
Dmagna008318	979	PANTHER	PTHR10782:SF38	265	979
Dmagna032080	1043	SMART	SM00020	798	1034	IPR001254	Serine proteases, trypsin domain	GO:0004252|GO:0006508
Dmagna032080	1043	SUPERFAMILY	SSF50494	791	1038	IPR009003	Peptidase S1, PA clan
Dmagna032080	1043	Pfam	PF00089	799	1034	IPR001254	Serine proteases, trypsin domain	GO:0004252|GO:0006508
Dmagna032080	1043	MobiDBLite	mobidb-lite	730	752
Dmagna032080	1043	PANTHER	PTHR24258	89	1042
Dmagna032080	1043	ProSiteProfiles	PS50240	799	1039	IPR001254	Serine proteases, trypsin domain	GO:0004252|GO:0006508
Dmagna032080	1043	Gene3D	G3DSA:2.40.10.10	794	1039
Dmagna032080	1043	MobiDBLite	mobidb-lite	697	757
Dmagna032080	1043	CDD	cd00190	799	1037	IPR001254	Serine proteases, trypsin domain	GO:0004252|GO:0006508
Dmagna032080	1043	PRINTS	PR00722	984	996	IPR001314	Peptidase S1A, chymotrypsin family	GO:0004252|GO:0006508
Dmagna032080	1043	PRINTS	PR00722	888	902	IPR001314	Peptidase S1A, chymotrypsin family	GO:0004252|GO:0006508
Dmagna032080	1043	PRINTS	PR00722	826	841	IPR001314	Peptidase S1A, chymotrypsin family	GO:0004252|GO:0006508
Dmagna032080	1043	PANTHER	PTHR24258:SF116	89	1042
Dmagna018253	658	SMART	SM00248	535	589	IPR002110	Ankyrin repeat	GO:0005515
Dmagna018253	658	SMART	SM00248	180	209	IPR002110	Ankyrin repeat	GO:0005515
Dmagna018253	658	SMART	SM00248	493	531	IPR002110	Ankyrin repeat	GO:0005515
Dmagna018253	658	SMART	SM00248	138	168	IPR002110	Ankyrin repeat	GO:0005515
Dmagna018253	658	CDD	cd00204	512	600	IPR020683	Ankyrin repeat-containing domain
Dmagna018253	658	PANTHER	PTHR24173	97	658
Dmagna018253	658	CDD	cd00204	136	204	IPR020683	Ankyrin repeat-containing domain
Dmagna018253	658	Gene3D	G3DSA:1.25.40.20	471	615	IPR036770	Ankyrin repeat-containing domain superfamily
Dmagna018253	658	Gene3D	G3DSA:1.25.40.20	97	233	IPR036770	Ankyrin repeat-containing domain superfamily
Dmagna018253	658	ProSiteProfiles	PS50297	514	541	IPR020683	Ankyrin repeat-containing domain
Dmagna018253	658	PANTHER	PTHR24173:SF38	97	658
Dmagna018253	658	SUPERFAMILY	SSF48403	114	236	IPR036770	Ankyrin repeat-containing domain superfamily
Dmagna018253	658	SUPERFAMILY	SSF48403	481	602	IPR036770	Ankyrin repeat-containing domain superfamily
Dmagna009491	1450	CDD	cd00204	1313	1443	IPR020683	Ankyrin repeat-containing domain
Dmagna009491	1450	CDD	cd00204	1095	1269	IPR020683	Ankyrin repeat-containing domain
Dmagna009491	1450	ProSiteProfiles	PS50088	1209	1243	IPR002110	Ankyrin repeat	GO:0005515
Dmagna009491	1450	SUPERFAMILY	SSF56112	331	606	IPR011009	Protein kinase-like domain superfamily
Dmagna009491	1450	SUPERFAMILY	SSF48403	924	1146	IPR036770	Ankyrin repeat-containing domain superfamily
Dmagna009491	1450	ProSiteProfiles	PS50088	1318	1353	IPR002110	Ankyrin repeat	GO:0005515
Dmagna009491	1450	CDD	cd00180	27	147
Dmagna009491	1450	ProSiteProfiles	PS50088	1244	1280	IPR002110	Ankyrin repeat	GO:0005515
Dmagna009491	1450	Gene3D	G3DSA:1.25.40.20	880	1054	IPR036770	Ankyrin repeat-containing domain superfamily
Dmagna009491	1450	ProSiteProfiles	PS50011	336	603	IPR000719	Protein kinase domain	GO:0004672|GO:0005524|GO:0006468
Dmagna009491	1450	SUPERFAMILY	SSF48403	1082	1436	IPR036770	Ankyrin repeat-containing domain superfamily
Dmagna009491	1450	ProSiteProfiles	PS50088	957	992	IPR002110	Ankyrin repeat	GO:0005515
Dmagna009491	1450	PANTHER	PTHR44181	1054	1369
Dmagna009491	1450	PANTHER	PTHR44181	924	1183
Dmagna009491	1450	PANTHER	PTHR44181	1206	1436
Dmagna009491	1450	CDD	cd14014	337	592
Dmagna009491	1450	Pfam	PF00069	338	603	IPR000719	Protein kinase domain	GO:0004672|GO:0005524|GO:0006468
Dmagna009491	1450	Pfam	PF00069	32	170	IPR000719	Protein kinase domain	GO:0004672|GO:0005524|GO:0006468
Dmagna009491	1450	SMART	SM00220	336	603	IPR000719	Protein kinase domain	GO:0004672|GO:0005524|GO:0006468
Dmagna009491	1450	ProSiteProfiles	PS50088	1136	1171	IPR002110	Ankyrin repeat	GO:0005515
Dmagna009491	1450	CDD	cd00204	921	1040	IPR020683	Ankyrin repeat-containing domain
Dmagna009491	1450	CDD	cd00204	988	1160	IPR020683	Ankyrin repeat-containing domain
Dmagna009491	1450	ProSiteProfiles	PS50088	1354	1390	IPR002110	Ankyrin repeat	GO:0005515
Dmagna009491	1450	SUPERFAMILY	SSF56112	32	166	IPR011009	Protein kinase-like domain superfamily
Dmagna009491	1450	ProSiteProfiles	PS50088	993	1028	IPR002110	Ankyrin repeat	GO:0005515
Dmagna009491	1450	ProSiteProfiles	PS50088	1100	1135	IPR002110	Ankyrin repeat	GO:0005515
Dmagna009491	1450	SMART	SM00248	1029	1062	IPR002110	Ankyrin repeat	GO:0005515
Dmagna009491	1450	SMART	SM00248	1391	1423	IPR002110	Ankyrin repeat	GO:0005515
Dmagna009491	1450	SMART	SM00248	993	1025	IPR002110	Ankyrin repeat	GO:0005515
Dmagna009491	1450	SMART	SM00248	1354	1387	IPR002110	Ankyrin repeat	GO:0005515
Dmagna009491	1450	SMART	SM00248	1282	1314	IPR002110	Ankyrin repeat	GO:0005515
Dmagna009491	1450	SMART	SM00248	957	989	IPR002110	Ankyrin repeat	GO:0005515
Dmagna009491	1450	SMART	SM00248	1318	1350	IPR002110	Ankyrin repeat	GO:0005515
Dmagna009491	1450	SMART	SM00248	1136	1168	IPR002110	Ankyrin repeat	GO:0005515
Dmagna009491	1450	SMART	SM00248	1100	1132	IPR002110	Ankyrin repeat	GO:0005515
Dmagna009491	1450	SMART	SM00248	922	954	IPR002110	Ankyrin repeat	GO:0005515
Dmagna009491	1450	SMART	SM00248	1064	1096	IPR002110	Ankyrin repeat	GO:0005515
Dmagna009491	1450	SMART	SM00248	1244	1277	IPR002110	Ankyrin repeat	GO:0005515
Dmagna009491	1450	SMART	SM00248	1209	1240	IPR002110	Ankyrin repeat	GO:0005515
Dmagna009491	1450	Gene3D	G3DSA:1.10.510.10	16	238
Dmagna009491	1450	ProSiteProfiles	PS50297	957	1435	IPR020683	Ankyrin repeat-containing domain
Dmagna009491	1450	Pfam	PF13637	1212	1269
Dmagna009491	1450	ProSiteProfiles	PS50088	1064	1099	IPR002110	Ankyrin repeat	GO:0005515
Dmagna009491	1450	Gene3D	G3DSA:1.25.40.20	1296	1440	IPR036770	Ankyrin repeat-containing domain superfamily
Dmagna009491	1450	ProSiteProfiles	PS50088	1391	1426	IPR002110	Ankyrin repeat	GO:0005515
Dmagna009491	1450	ProSiteProfiles	PS50011	14	311	IPR000719	Protein kinase domain	GO:0004672|GO:0005524|GO:0006468
Dmagna009491	1450	Gene3D	G3DSA:1.25.40.20	1055	1193	IPR036770	Ankyrin repeat-containing domain superfamily
Dmagna009491	1450	Pfam	PF12796	1335	1425	IPR020683	Ankyrin repeat-containing domain
Dmagna009491	1450	Pfam	PF12796	1069	1160	IPR020683	Ankyrin repeat-containing domain
Dmagna009491	1450	Pfam	PF12796	927	1026	IPR020683	Ankyrin repeat-containing domain
Dmagna009491	1450	Gene3D	G3DSA:1.10.510.10	328	678
Dmagna009491	1450	Gene3D	G3DSA:1.25.40.20	1194	1295	IPR036770	Ankyrin repeat-containing domain superfamily
Dmagna018207	868	Coils	Coil	298	318
Dmagna018207	868	ProSiteProfiles	PS51718	29	295	IPR030381	Dynamin-type guanine nucleotide-binding (G) domain	GO:0005525
Dmagna018207	868	ProSiteProfiles	PS50003	518	624	IPR001849	Pleckstrin homology domain
Dmagna018207	868	Gene3D	G3DSA:3.40.50.300	7	318
Dmagna018207	868	Gene3D	G3DSA:3.40.50.300	713	737
Dmagna018207	868	PRINTS	PR00195	177	195	IPR022812	Dynamin superfamily
Dmagna018207	868	PRINTS	PR00195	219	238	IPR022812	Dynamin superfamily
Dmagna018207	868	PRINTS	PR00195	57	74	IPR022812	Dynamin superfamily
Dmagna018207	868	PRINTS	PR00195	196	212	IPR022812	Dynamin superfamily
Dmagna018207	868	PRINTS	PR00195	32	50	IPR022812	Dynamin superfamily
Dmagna018207	868	PRINTS	PR00195	127	144	IPR022812	Dynamin superfamily
Dmagna018207	868	CDD	cd01256	517	628
Dmagna018207	868	Gene3D	G3DSA:1.20.120.1240	653	712
Dmagna018207	868	Gene3D	G3DSA:1.20.120.1240	319	497
Dmagna018207	868	SUPERFAMILY	SSF52540	4	304	IPR027417	P-loop containing nucleoside triphosphate hydrolase
Dmagna018207	868	SMART	SM00053	7	246	IPR001401	Dynamin, GTPase domain	GO:0003924|GO:0005525
Dmagna018207	868	PANTHER	PTHR11566	7	769	IPR022812	Dynamin superfamily
Dmagna018207	868	SMART	SM00233	519	626	IPR001849	Pleckstrin homology domain
Dmagna018207	868	MobiDBLite	mobidb-lite	821	859
Dmagna018207	868	Pfam	PF01031	217	503	IPR000375	Dynamin central domain	GO:0005525
Dmagna018207	868	CDD	cd08771	30	295	IPR001401	Dynamin, GTPase domain	GO:0003924|GO:0005525
Dmagna018207	868	SMART	SM00302	650	741	IPR003130	Dynamin GTPase effector	GO:0003924|GO:0005525
Dmagna018207	868	Gene3D	G3DSA:2.30.29.30	519	627	IPR011993	PH-like domain superfamily
Dmagna018207	868	Gene3D	G3DSA:2.30.29.30	652	652	IPR011993	PH-like domain superfamily
Dmagna018207	868	Gene3D	G3DSA:2.30.29.30	498	498	IPR011993	PH-like domain superfamily
Dmagna018207	868	Pfam	PF00169	519	619	IPR001849	Pleckstrin homology domain
Dmagna018207	868	Pfam	PF02212	652	741	IPR003130	Dynamin GTPase effector	GO:0003924|GO:0005525
Dmagna018207	868	Pfam	PF00350	35	207	IPR022812	Dynamin superfamily
Dmagna018207	868	SUPERFAMILY	SSF50729	518	625
Dmagna018207	868	MobiDBLite	mobidb-lite	794	811
Dmagna018207	868	MobiDBLite	mobidb-lite	749	868
Dmagna018207	868	ProSiteProfiles	PS51388	655	746	IPR020850	GTPase effector domain
Dmagna018207	868	PANTHER	PTHR11566:SF132	7	769
Dmagna031051	988	SUPERFAMILY	SSF49562	426	566
Dmagna031051	988	Coils	Coil	853	873
Dmagna031051	988	PANTHER	PTHR10774	169	985
Dmagna031051	988	PRINTS	PR00360	626	638	IPR000008	C2 domain
Dmagna031051	988	PRINTS	PR00360	671	679	IPR000008	C2 domain
Dmagna031051	988	PRINTS	PR00360	650	663	IPR000008	C2 domain
Dmagna031051	988	Gene3D	G3DSA:2.60.40.150	444	577	IPR035892	C2 domain superfamily
Dmagna031051	988	Pfam	PF00168	296	389	IPR000008	C2 domain
Dmagna031051	988	Pfam	PF00168	609	703	IPR000008	C2 domain
Dmagna031051	988	Pfam	PF00168	447	542	IPR000008	C2 domain
Dmagna031051	988	SUPERFAMILY	SSF49562	294	417
Dmagna031051	988	MobiDBLite	mobidb-lite	52	79
Dmagna031051	988	SMART	SM00239	446	548	IPR000008	C2 domain
Dmagna031051	988	SMART	SM00239	296	393	IPR000008	C2 domain
Dmagna031051	988	SMART	SM00239	610	706	IPR000008	C2 domain
Dmagna031051	988	PANTHER	PTHR10774:SF126	169	985
Dmagna031051	988	Gene3D	G3DSA:2.60.40.150	295	441	IPR035892	C2 domain superfamily
Dmagna031051	988	Gene3D	G3DSA:2.60.40.150	608	732	IPR035892	C2 domain superfamily
Dmagna031051	988	ProSiteProfiles	PS50004	447	533	IPR000008	C2 domain
Dmagna031051	988	CDD	cd08377	609	730
Dmagna031051	988	SUPERFAMILY	SSF49562	597	711
Dmagna031051	988	ProSiteProfiles	PS50004	611	691	IPR000008	C2 domain
Dmagna031051	988	MobiDBLite	mobidb-lite	52	117
Dmagna031051	988	ProSiteProfiles	PS50004	296	378	IPR000008	C2 domain
Dmagna009439	1401	SMART	SM00248	1175	1206	IPR002110	Ankyrin repeat	GO:0005515
Dmagna009439	1401	SMART	SM00248	1102	1134	IPR002110	Ankyrin repeat	GO:0005515
Dmagna009439	1401	SMART	SM00248	1251	1283	IPR002110	Ankyrin repeat	GO:0005515
Dmagna009439	1401	SMART	SM00248	963	995	IPR002110	Ankyrin repeat	GO:0005515
Dmagna009439	1401	SMART	SM00248	1323	1355	IPR002110	Ankyrin repeat	GO:0005515
Dmagna009439	1401	SMART	SM00248	930	962	IPR002110	Ankyrin repeat	GO:0005515
Dmagna009439	1401	SMART	SM00248	1210	1242	IPR002110	Ankyrin repeat	GO:0005515
Dmagna009439	1401	SMART	SM00248	1287	1319	IPR002110	Ankyrin repeat	GO:0005515
Dmagna009439	1401	SMART	SM00248	1066	1098	IPR002110	Ankyrin repeat	GO:0005515
Dmagna009439	1401	MobiDBLite	mobidb-lite	754	782
Dmagna009439	1401	ProSiteProfiles	PS50088	1102	1137	IPR002110	Ankyrin repeat	GO:0005515
Dmagna009439	1401	Pfam	PF12796	1050	1135	IPR020683	Ankyrin repeat-containing domain
Dmagna009439	1401	Pfam	PF12796	1228	1320	IPR020683	Ankyrin repeat-containing domain
Dmagna009439	1401	ProSiteProfiles	PS50297	1050	1358	IPR020683	Ankyrin repeat-containing domain
Dmagna009439	1401	ProSiteProfiles	PS50011	336	602	IPR000719	Protein kinase domain	GO:0004672|GO:0005524|GO:0006468
Dmagna009439	1401	Gene3D	G3DSA:1.10.510.10	32	200
Dmagna009439	1401	Gene3D	G3DSA:1.25.40.20	909	1150	IPR036770	Ankyrin repeat-containing domain superfamily
Dmagna009439	1401	SUPERFAMILY	SSF48403	947	1368	IPR036770	Ankyrin repeat-containing domain superfamily
Dmagna009439	1401	ProSiteProfiles	PS50088	1066	1101	IPR002110	Ankyrin repeat	GO:0005515
Dmagna009439	1401	ProSiteProfiles	PS50088	1175	1209	IPR002110	Ankyrin repeat	GO:0005515
Dmagna009439	1401	CDD	cd00180	342	600
Dmagna009439	1401	ProSiteProfiles	PS50088	1287	1322	IPR002110	Ankyrin repeat	GO:0005515
Dmagna009439	1401	PANTHER	PTHR13954	37	167
Dmagna009439	1401	PANTHER	PTHR13954	340	607
Dmagna009439	1401	ProSiteProfiles	PS50011	1	293	IPR000719	Protein kinase domain	GO:0004672|GO:0005524|GO:0006468
Dmagna009439	1401	SUPERFAMILY	SSF56112	335	614	IPR011009	Protein kinase-like domain superfamily
Dmagna009439	1401	Pfam	PF00069	37	184	IPR000719	Protein kinase domain	GO:0004672|GO:0005524|GO:0006468
Dmagna009439	1401	Pfam	PF00069	337	602	IPR000719	Protein kinase domain	GO:0004672|GO:0005524|GO:0006468
Dmagna009439	1401	CDD	cd00180	37	200
Dmagna009439	1401	CDD	cd00204	1097	1234	IPR020683	Ankyrin repeat-containing domain
Dmagna009439	1401	CDD	cd00204	1050	1126	IPR020683	Ankyrin repeat-containing domain
Dmagna009439	1401	CDD	cd00204	1172	1347	IPR020683	Ankyrin repeat-containing domain
Dmagna009439	1401	SMART	SM00220	336	602	IPR000719	Protein kinase domain	GO:0004672|GO:0005524|GO:0006468
Dmagna009439	1401	ProSiteProfiles	PS50088	1323	1358	IPR002110	Ankyrin repeat	GO:0005515
Dmagna009439	1401	Gene3D	G3DSA:1.25.40.20	1154	1386	IPR036770	Ankyrin repeat-containing domain superfamily
Dmagna009439	1401	Gene3D	G3DSA:1.10.510.10	318	604
Dmagna009439	1401	MobiDBLite	mobidb-lite	754	773
Dmagna009439	1401	SUPERFAMILY	SSF56112	36	184	IPR011009	Protein kinase-like domain superfamily
Dmagna019861	1335	Pfam	PF13476	6	265	IPR038729	Rad50/SbcC-type AAA domain
Dmagna019861	1335	Coils	Coil	1066	1086
Dmagna019861	1335	Coils	Coil	479	536
Dmagna019861	1335	Coils	Coil	648	668
Dmagna019861	1335	Pfam	PF04423	683	724	IPR013134	RAD50, zinc hook		Reactome: R-HSA-2559586|Reactome: R-HSA-5685938|Reactome: R-HSA-5685939|Reactome: R-HSA-5685942|Reactome: R-HSA-5693548|Reactome: R-HSA-5693554|Reactome: R-HSA-5693565|Reactome: R-HSA-5693568|Reactome: R-HSA-5693571|Reactome: R-HSA-5693579|Reactome: R-HSA-5693607|Reactome: R-HSA-5693616|Reactome: R-HSA-6804756|Reactome: R-HSA-69473|Reactome: R-HSA-912446
Dmagna019861	1335	Coils	Coil	768	802
Dmagna019861	1335	SUPERFAMILY	SSF52540	1049	1294	IPR027417	P-loop containing nucleoside triphosphate hydrolase
Dmagna019861	1335	ProSiteProfiles	PS51131	648	748	IPR013134	RAD50, zinc hook		Reactome: R-HSA-2559586|Reactome: R-HSA-5685938|Reactome: R-HSA-5685939|Reactome: R-HSA-5685942|Reactome: R-HSA-5693548|Reactome: R-HSA-5693554|Reactome: R-HSA-5693565|Reactome: R-HSA-5693568|Reactome: R-HSA-5693571|Reactome: R-HSA-5693579|Reactome: R-HSA-5693607|Reactome: R-HSA-5693616|Reactome: R-HSA-6804756|Reactome: R-HSA-69473|Reactome: R-HSA-912446
Dmagna019861	1335	Coils	Coil	989	1044
Dmagna019861	1335	CDD	cd03240	1172	1313
Dmagna019861	1335	TIGRFAM	TIGR00606	2	1320	IPR004584	DNA repair protein Rad50, eukaryotes	GO:0000723|GO:0005634|GO:0006281|GO:0016887|GO:0030870	Reactome: R-HSA-2559586|Reactome: R-HSA-5685938|Reactome: R-HSA-5685939|Reactome: R-HSA-5685942|Reactome: R-HSA-5693548|Reactome: R-HSA-5693554|Reactome: R-HSA-5693565|Reactome: R-HSA-5693568|Reactome: R-HSA-5693571|Reactome: R-HSA-5693579|Reactome: R-HSA-5693607|Reactome: R-HSA-5693616|Reactome: R-HSA-6804756|Reactome: R-HSA-69473|Reactome: R-HSA-912446
Dmagna019861	1335	SUPERFAMILY	SSF57997	589	830
Dmagna019861	1335	Coils	Coil	434	475
Dmagna019861	1335	Coils	Coil	301	321
Dmagna019861	1335	Coils	Coil	1094	1114
Dmagna019861	1335	CDD	cd03240	4	166
Dmagna019861	1335	Coils	Coil	953	973
Dmagna019861	1335	SUPERFAMILY	SSF52540	4	102	IPR027417	P-loop containing nucleoside triphosphate hydrolase
Dmagna019861	1335	SUPERFAMILY	SSF52540	1211	1294	IPR027417	P-loop containing nucleoside triphosphate hydrolase
Dmagna019861	1335	SUPERFAMILY	SSF52540	130	192	IPR027417	P-loop containing nucleoside triphosphate hydrolase
Dmagna019861	1335	Pfam	PF13558	1193	1263
Dmagna019861	1335	Coils	Coil	809	829
Dmagna019861	1335	Gene3D	G3DSA:3.40.50.300	3	244
Dmagna019861	1335	Coils	Coil	612	646
Dmagna019861	1335	PANTHER	PTHR18867	1	1317
Dmagna019861	1335	Coils	Coil	189	299
Dmagna019861	1335	Gene3D	G3DSA:3.40.50.300	1148	1305
Dmagna019861	1335	Coils	Coil	841	927
Dmagna019861	1335	Coils	Coil	409	429
Dmagna008244	1199	ProSiteProfiles	PS50010	382	574	IPR000219	Dbl homology (DH) domain	GO:0005089|GO:0035023
Dmagna008244	1199	Pfam	PF00621	387	572	IPR000219	Dbl homology (DH) domain	GO:0005089|GO:0035023
Dmagna008244	1199	CDD	cd13244	629	729
Dmagna008244	1199	CDD	cd00160	383	572	IPR000219	Dbl homology (DH) domain	GO:0005089|GO:0035023
Dmagna008244	1199	PANTHER	PTHR13217	143	1058
Dmagna008244	1199	SUPERFAMILY	SSF48065	373	594	IPR035899	Dbl homology (DH) domain superfamily
Dmagna008244	1199	PANTHER	PTHR13217:SF9	143	1058
Dmagna008244	1199	SMART	SM00325	386	573	IPR000219	Dbl homology (DH) domain	GO:0005089|GO:0035023
Dmagna008244	1199	MobiDBLite	mobidb-lite	832	861
Dmagna008244	1199	Gene3D	G3DSA:1.20.900.10	363	593	IPR035899	Dbl homology (DH) domain superfamily
Dmagna008244	1199	SUPERFAMILY	SSF50729	597	732
Dmagna008244	1199	SMART	SM00233	631	734	IPR001849	Pleckstrin homology domain
Dmagna008244	1199	Pfam	PF02196	161	219	IPR003116	Raf-like Ras-binding	GO:0007165
Dmagna008244	1199	Gene3D	G3DSA:2.30.29.30	623	735	IPR011993	PH-like domain superfamily
Dmagna014638	1372	SUPERFAMILY	SSF52540	347	414	IPR027417	P-loop containing nucleoside triphosphate hydrolase
Dmagna014638	1372	SUPERFAMILY	SSF52540	180	309	IPR027417	P-loop containing nucleoside triphosphate hydrolase
Dmagna014638	1372	Coils	Coil	511	531
Dmagna014638	1372	Pfam	PF12780	183	423	IPR024317	Dynein heavy chain, AAA module D4
Dmagna014638	1372	Coils	Coil	793	820
Dmagna014638	1372	Gene3D	G3DSA:1.20.920.30	3	132
Dmagna014638	1372	Gene3D	G3DSA:3.40.50.300	1031	1145
Dmagna014638	1372	Gene3D	G3DSA:3.40.50.300	161	382
Dmagna014638	1372	Gene3D	G3DSA:3.40.50.11510	620	786
Dmagna014638	1372	Pfam	PF12781	624	835	IPR035706	Dynein heavy chain, ATP-binding dynein motor region D5
Dmagna014638	1372	PANTHER	PTHR10676:SF354	508	1138
Dmagna014638	1372	PANTHER	PTHR10676:SF354	2	500
Dmagna014638	1372	PANTHER	PTHR10676	508	1138	IPR026983	Dynein heavy chain	GO:0003777|GO:0007018
Dmagna014638	1372	PANTHER	PTHR10676	2	500	IPR026983	Dynein heavy chain	GO:0003777|GO:0007018
Dmagna027599	2342	Gene3D	G3DSA:3.40.50.300	1283	1478
Dmagna027599	2342	CDD	cd00079	1294	1426	IPR001650	Helicase, C-terminal
Dmagna027599	2342	Gene3D	G3DSA:3.40.50.300	1229	1276
Dmagna027599	2342	Pfam	PF07517	907	1260	IPR011115	SecA DEAD-like, N-terminal	GO:0005524|GO:0016020|GO:0017038
Dmagna027599	2342	Gene3D	G3DSA:3.40.50.300	726	1057
Dmagna027599	2342	Coils	Coil	1839	1859
Dmagna027599	2342	ProSiteProfiles	PS51196	750	1471	IPR014018	SecA motor DEAD
Dmagna027599	2342	PANTHER	PTHR30612	633	1864	IPR000185	Protein translocase subunit SecA	GO:0005524|GO:0006605|GO:0006886
Dmagna027599	2342	PANTHER	PTHR30612	251	418	IPR000185	Protein translocase subunit SecA	GO:0005524|GO:0006605|GO:0006886
Dmagna027599	2342	SMART	SM00957	753	1262	IPR011115	SecA DEAD-like, N-terminal	GO:0005524|GO:0016020|GO:0017038
Dmagna027599	2342	PANTHER	PTHR30612:SF0	633	1864
Dmagna027599	2342	PANTHER	PTHR30612:SF0	251	418
Dmagna027599	2342	SUPERFAMILY	SSF81767	1158	1225	IPR036670	SecA, preprotein cross-linking domain superfamily	GO:0016020|GO:0017038
Dmagna027599	2342	Gene3D	G3DSA:3.90.1440.10	1138	1228
Dmagna027599	2342	SUPERFAMILY	SSF52540	1243	1427	IPR027417	P-loop containing nucleoside triphosphate hydrolase
Dmagna027599	2342	SUPERFAMILY	SSF52540	854	1018	IPR027417	P-loop containing nucleoside triphosphate hydrolase
Dmagna004858	918	PRINTS	PR01658	318	335	IPR008045	DNA replication licensing factor Mcm2	GO:0003677|GO:0005524|GO:0005634|GO:0006270|GO:0042555|GO:1905775	Reactome: R-HSA-176187|Reactome: R-HSA-176974|Reactome: R-HSA-68867|Reactome: R-HSA-68949|Reactome: R-HSA-68962|Reactome: R-HSA-69052
Dmagna004858	918	PRINTS	PR01658	341	353	IPR008045	DNA replication licensing factor Mcm2	GO:0003677|GO:0005524|GO:0005634|GO:0006270|GO:0042555|GO:1905775	Reactome: R-HSA-176187|Reactome: R-HSA-176974|Reactome: R-HSA-68867|Reactome: R-HSA-68949|Reactome: R-HSA-68962|Reactome: R-HSA-69052
Dmagna004858	918	PRINTS	PR01658	437	448	IPR008045	DNA replication licensing factor Mcm2	GO:0003677|GO:0005524|GO:0005634|GO:0006270|GO:0042555|GO:1905775	Reactome: R-HSA-176187|Reactome: R-HSA-176974|Reactome: R-HSA-68867|Reactome: R-HSA-68949|Reactome: R-HSA-68962|Reactome: R-HSA-69052
Dmagna004858	918	PRINTS	PR01658	452	463	IPR008045	DNA replication licensing factor Mcm2	GO:0003677|GO:0005524|GO:0005634|GO:0006270|GO:0042555|GO:1905775	Reactome: R-HSA-176187|Reactome: R-HSA-176974|Reactome: R-HSA-68867|Reactome: R-HSA-68949|Reactome: R-HSA-68962|Reactome: R-HSA-69052
Dmagna004858	918	PRINTS	PR01658	376	390	IPR008045	DNA replication licensing factor Mcm2	GO:0003677|GO:0005524|GO:0005634|GO:0006270|GO:0042555|GO:1905775	Reactome: R-HSA-176187|Reactome: R-HSA-176974|Reactome: R-HSA-68867|Reactome: R-HSA-68949|Reactome: R-HSA-68962|Reactome: R-HSA-69052
Dmagna004858	918	Gene3D	G3DSA:3.30.1640.10	207	305
Dmagna004858	918	CDD	cd00009	533	679
Dmagna004858	918	MobiDBLite	mobidb-lite	33	48
Dmagna004858	918	Gene3D	G3DSA:3.40.50.300	472	821
Dmagna004858	918	PANTHER	PTHR11630	144	914	IPR031327	Mini-chromosome maintenance protein
Dmagna004858	918	SUPERFAMILY	SSF52540	498	821	IPR027417	P-loop containing nucleoside triphosphate hydrolase
Dmagna004858	918	MobiDBLite	mobidb-lite	1	164
Dmagna004858	918	Coils	Coil	172	192
Dmagna004858	918	Gene3D	G3DSA:2.40.50.140	312	335
Dmagna004858	918	Gene3D	G3DSA:2.40.50.140	387	459
Dmagna004858	918	Pfam	PF00493	476	816	IPR001208	MCM domain	GO:0003677|GO:0005524|GO:0006270
Dmagna004858	918	MobiDBLite	mobidb-lite	58	91
Dmagna004858	918	SMART	SM00350	305	817	IPR031327	Mini-chromosome maintenance protein
Dmagna004858	918	MobiDBLite	mobidb-lite	118	164
Dmagna004858	918	MobiDBLite	mobidb-lite	1	22
Dmagna004858	918	ProSiteProfiles	PS50051	488	694	IPR001208	MCM domain	GO:0003677|GO:0005524|GO:0006270
Dmagna004858	918	Gene3D	G3DSA:2.20.28.10	336	386
Dmagna004858	918	SUPERFAMILY	SSF50249	213	457	IPR012340	Nucleic acid-binding, OB-fold
Dmagna004858	918	Pfam	PF12619	72	193	IPR008045	DNA replication licensing factor Mcm2	GO:0003677|GO:0005524|GO:0005634|GO:0006270|GO:0042555|GO:1905775	Reactome: R-HSA-176187|Reactome: R-HSA-176974|Reactome: R-HSA-68867|Reactome: R-HSA-68949|Reactome: R-HSA-68962|Reactome: R-HSA-69052
Dmagna004858	918	Pfam	PF17207	309	435	IPR033762	MCM OB domain		Reactome: R-HSA-176187|Reactome: R-HSA-176974|Reactome: R-HSA-68867|Reactome: R-HSA-68949|Reactome: R-HSA-68962
Dmagna004858	918	PANTHER	PTHR11630:SF44	144	914	IPR008045	DNA replication licensing factor Mcm2	GO:0003677|GO:0005524|GO:0005634|GO:0006270|GO:0042555|GO:1905775	Reactome: R-HSA-176187|Reactome: R-HSA-176974|Reactome: R-HSA-68867|Reactome: R-HSA-68949|Reactome: R-HSA-68962|Reactome: R-HSA-69052
Dmagna004858	918	PRINTS	PR01657	617	630	IPR001208	MCM domain	GO:0003677|GO:0005524|GO:0006270
Dmagna004858	918	PRINTS	PR01657	668	676	IPR001208	MCM domain	GO:0003677|GO:0005524|GO:0006270
Dmagna004858	918	PRINTS	PR01657	589	603	IPR001208	MCM domain	GO:0003677|GO:0005524|GO:0006270
Dmagna004858	918	PRINTS	PR01657	641	653	IPR001208	MCM domain	GO:0003677|GO:0005524|GO:0006270
Dmagna004858	918	PRINTS	PR01657	529	544	IPR001208	MCM domain	GO:0003677|GO:0005524|GO:0006270
Dmagna004858	918	Pfam	PF14551	213	301	IPR027925	MCM N-terminal domain		Reactome: R-HSA-176187|Reactome: R-HSA-176974|Reactome: R-HSA-68867|Reactome: R-HSA-68949|Reactome: R-HSA-68962|Reactome: R-HSA-69052
Dmagna004732	599	Pfam	PF16676	467	505	IPR032067	FOXO protein, transactivation domain
Dmagna004732	599	SMART	SM00339	12	76	IPR001766	Fork head domain	GO:0003700|GO:0006355|GO:0043565
Dmagna004732	599	Gene3D	G3DSA:1.10.10.10	28	83	IPR036388	Winged helix-like DNA-binding domain superfamily
Dmagna004732	599	PANTHER	PTHR11829:SF328	89	593
Dmagna004732	599	ProSiteProfiles	PS50039	39	82	IPR001766	Fork head domain	GO:0003700|GO:0006355|GO:0043565
Dmagna004732	599	MobiDBLite	mobidb-lite	419	447
Dmagna004732	599	Pfam	PF00250	39	72	IPR001766	Fork head domain	GO:0003700|GO:0006355|GO:0043565
Dmagna004732	599	SUPERFAMILY	SSF46785	39	74	IPR036390	Winged helix DNA-binding domain superfamily
Dmagna004732	599	PANTHER	PTHR11829	89	593
Dmagna009532	362	ProSiteProfiles	PS50191	73	253	IPR001251	CRAL-TRIO lipid binding domain
Dmagna009532	362	SUPERFAMILY	SSF52087	74	275	IPR036865	CRAL-TRIO lipid binding domain superfamily
Dmagna009532	362	Gene3D	G3DSA:3.40.525.10	14	279	IPR036865	CRAL-TRIO lipid binding domain superfamily
Dmagna009532	362	SMART	SM00516	73	250	IPR001251	CRAL-TRIO lipid binding domain
Dmagna009532	362	Gene3D	G3DSA:2.60.120.680	280	362
Dmagna009532	362	CDD	cd00170	74	248	IPR001251	CRAL-TRIO lipid binding domain
Dmagna009532	362	SUPERFAMILY	SSF101576	285	362	IPR036598	GOLD domain superfamily
Dmagna009532	362	SMART	SM01100	30	55	IPR011074	CRAL/TRIO, N-terminal domain
Dmagna009532	362	PANTHER	PTHR23324:SF83	12	360
Dmagna009532	362	SUPERFAMILY	SSF46938	4	70	IPR036273	CRAL/TRIO, N-terminal domain superfamily
Dmagna009532	362	PANTHER	PTHR23324	12	360
Dmagna009532	362	Pfam	PF00650	78	248	IPR001251	CRAL-TRIO lipid binding domain
Dmagna007792	544	ProSiteProfiles	PS50850	99	515	IPR020846	Major facilitator superfamily domain
Dmagna007792	544	CDD	cd06174	139	511	IPR020846	Major facilitator superfamily domain
Dmagna007792	544	Gene3D	G3DSA:1.20.1250.20	104	524
Dmagna007792	544	Pfam	PF00083	133	518	IPR005828	Major facilitator, sugar transporter-like	GO:0016021|GO:0022857|GO:0055085
Dmagna007792	544	PANTHER	PTHR24064:SF431	11	528
Dmagna007792	544	SUPERFAMILY	SSF103473	138	520	IPR036259	MFS transporter superfamily
Dmagna007792	544	PANTHER	PTHR24064	11	528
Dmagna019363	713	Pfam	PF04408	470	560	IPR007502	Helicase-associated domain	GO:0004386
Dmagna019363	713	Pfam	PF00271	282	407	IPR001650	Helicase, C-terminal
Dmagna019363	713	MobiDBLite	mobidb-lite	39	58
Dmagna019363	713	SMART	SM00847	469	561	IPR007502	Helicase-associated domain	GO:0004386
Dmagna019363	713	SUPERFAMILY	SSF52540	72	592	IPR027417	P-loop containing nucleoside triphosphate hydrolase
Dmagna019363	713	CDD	cd00046	92	233
Dmagna019363	713	PANTHER	PTHR18934	64	691
Dmagna019363	713	ProSiteProfiles	PS51194	276	449	IPR001650	Helicase, C-terminal
Dmagna019363	713	SMART	SM00490	308	409	IPR001650	Helicase, C-terminal
Dmagna019363	713	Pfam	PF07717	618	691	IPR011709	Domain of unknown function DUF1605
Dmagna019363	713	PANTHER	PTHR18934:SF118	64	691
Dmagna019363	713	Gene3D	G3DSA:1.20.120.1080	452	553
Dmagna019363	713	Gene3D	G3DSA:3.40.50.300	41	253
Dmagna019363	713	CDD	cd00079	267	407	IPR001650	Helicase, C-terminal
Dmagna019363	713	Gene3D	G3DSA:3.40.50.300	254	428
Dmagna019363	713	SMART	SM00487	71	260	IPR014001	Helicase superfamily 1/2, ATP-binding domain
Dmagna019363	713	ProSiteProfiles	PS51192	83	251	IPR014001	Helicase superfamily 1/2, ATP-binding domain
Dmagna019363	713	Pfam	PF00270	80	234	IPR011545	DEAD/DEAH box helicase domain	GO:0003676|GO:0005524
Dmagna016915	480	PANTHER	PTHR11215	209	478	IPR003226	Metal-dependent protein hydrolase
Dmagna016915	480	Pfam	PF03690	209	476	IPR003226	Metal-dependent protein hydrolase
Dmagna016915	480	PANTHER	PTHR11215:SF1	209	478
Dmagna016915	480	Gene3D	G3DSA:3.40.50.150	52	164
Dmagna016915	480	Pfam	PF02475	52	162	IPR030382	SAM-dependent methyltransferase TRM5/TYW2-type		Reactome: R-HSA-6782861
Dmagna016915	480	SUPERFAMILY	SSF53335	43	162	IPR029063	S-adenosyl-L-methionine-dependent methyltransferase
Dmagna001088	126	PRINTS	PR00947	37	48	IPR000618	Insect cuticle protein	GO:0042302
Dmagna001088	126	PRINTS	PR00947	71	82	IPR000618	Insect cuticle protein	GO:0042302
Dmagna001088	126	PRINTS	PR00947	82	93	IPR000618	Insect cuticle protein	GO:0042302
Dmagna001088	126	MobiDBLite	mobidb-lite	47	74
Dmagna001088	126	Pfam	PF00379	39	96	IPR000618	Insect cuticle protein	GO:0042302
Dmagna001088	126	ProSiteProfiles	PS51155	36	107	IPR000618	Insect cuticle protein	GO:0042302
Dmagna001088	126	PANTHER	PTHR10380	15	122
Dmagna001088	126	PANTHER	PTHR10380:SF175	15	122
Dmagna001084	126	PRINTS	PR00947	37	48	IPR000618	Insect cuticle protein	GO:0042302
Dmagna001084	126	PRINTS	PR00947	71	82	IPR000618	Insect cuticle protein	GO:0042302
Dmagna001084	126	PRINTS	PR00947	82	93	IPR000618	Insect cuticle protein	GO:0042302
Dmagna001084	126	MobiDBLite	mobidb-lite	47	74
Dmagna001084	126	Pfam	PF00379	39	96	IPR000618	Insect cuticle protein	GO:0042302
Dmagna001084	126	ProSiteProfiles	PS51155	36	107	IPR000618	Insect cuticle protein	GO:0042302
Dmagna001084	126	PANTHER	PTHR10380	15	122
Dmagna001084	126	PANTHER	PTHR10380:SF175	15	122
Dmagna017122	382	PANTHER	PTHR11829	112	195
Dmagna017122	382	ProSiteProfiles	PS50039	119	191	IPR001766	Fork head domain	GO:0003700|GO:0006355|GO:0043565
Dmagna017122	382	PANTHER	PTHR11829:SF225	112	195
Dmagna017122	382	SUPERFAMILY	SSF46785	116	191	IPR036390	Winged helix DNA-binding domain superfamily
Dmagna017122	382	PRINTS	PR00053	138	155	IPR001766	Fork head domain	GO:0003700|GO:0006355|GO:0043565
Dmagna017122	382	PRINTS	PR00053	161	178	IPR001766	Fork head domain	GO:0003700|GO:0006355|GO:0043565
Dmagna017122	382	PRINTS	PR00053	119	132	IPR001766	Fork head domain	GO:0003700|GO:0006355|GO:0043565
Dmagna017122	382	ProSiteProfiles	PS51257	1	32
Dmagna017122	382	Gene3D	G3DSA:1.10.10.10	104	201	IPR036388	Winged helix-like DNA-binding domain superfamily
Dmagna017122	382	Pfam	PF00250	119	192	IPR001766	Fork head domain	GO:0003700|GO:0006355|GO:0043565
Dmagna017122	382	MobiDBLite	mobidb-lite	90	118
Dmagna017122	382	SMART	SM00339	117	203	IPR001766	Fork head domain	GO:0003700|GO:0006355|GO:0043565
Dmagna018329	1554	SUPERFAMILY	SSF48113	185	726	IPR010255	Haem peroxidase	GO:0004601|GO:0006979|GO:0020037|GO:0055114
Dmagna018329	1554	SUPERFAMILY	SSF48113	865	1438	IPR010255	Haem peroxidase	GO:0004601|GO:0006979|GO:0020037|GO:0055114
Dmagna018329	1554	MobiDBLite	mobidb-lite	1512	1543
Dmagna018329	1554	PRINTS	PR00457	895	906	IPR019791	Haem peroxidase, animal type
Dmagna018329	1554	PRINTS	PR00457	1130	1156	IPR019791	Haem peroxidase, animal type
Dmagna018329	1554	PRINTS	PR00457	1087	1105	IPR019791	Haem peroxidase, animal type
Dmagna018329	1554	PRINTS	PR00457	1388	1402	IPR019791	Haem peroxidase, animal type
Dmagna018329	1554	PRINTS	PR00457	1105	1125	IPR019791	Haem peroxidase, animal type
Dmagna018329	1554	PRINTS	PR00457	1190	1200	IPR019791	Haem peroxidase, animal type
Dmagna018329	1554	PRINTS	PR00457	942	957	IPR019791	Haem peroxidase, animal type
Dmagna018329	1554	PRINTS	PR00457	1314	1334	IPR019791	Haem peroxidase, animal type
Dmagna018329	1554	PANTHER	PTHR11475:SF107	733	1440
Dmagna018329	1554	Pfam	PF03098	190	701	IPR019791	Haem peroxidase, animal type
Dmagna018329	1554	Pfam	PF03098	871	1412	IPR019791	Haem peroxidase, animal type
Dmagna018329	1554	CDD	cd09823	1023	1400
Dmagna018329	1554	PANTHER	PTHR11475	132	727
Dmagna018329	1554	ProSiteProfiles	PS50292	174	729	IPR019791	Haem peroxidase, animal type
Dmagna018329	1554	MobiDBLite	mobidb-lite	1512	1541
Dmagna018329	1554	PANTHER	PTHR11475:SF107	132	727
Dmagna018329	1554	ProSiteProfiles	PS50292	862	1440	IPR019791	Haem peroxidase, animal type
Dmagna018329	1554	Gene3D	G3DSA:1.10.640.10	853	1441	IPR037120	Haem peroxidase domain superfamily, animal type
Dmagna018329	1554	Gene3D	G3DSA:1.10.640.10	173	729	IPR037120	Haem peroxidase domain superfamily, animal type
Dmagna018329	1554	PANTHER	PTHR11475	733	1440
Dmagna018329	1554	CDD	cd09823	326	689
Dmagna003229	415	SMART	SM00194	143	407	IPR000242	PTP type protein phosphatase	GO:0004725|GO:0006470
Dmagna003229	415	Pfam	PF00102	170	403	IPR000242	PTP type protein phosphatase	GO:0004725|GO:0006470
Dmagna003229	415	ProSiteProfiles	PS50056	324	396	IPR000387	Tyrosine specific protein phosphatases domain	GO:0016311|GO:0016791
Dmagna003229	415	PANTHER	PTHR19134:SF266	28	415	IPR033522	Receptor-type tyrosine-protein phosphatase-like N/N2
Dmagna003229	415	MobiDBLite	mobidb-lite	98	112
Dmagna003229	415	PANTHER	PTHR19134	28	415
Dmagna003229	415	CDD	cd00047	172	404
Dmagna003229	415	ProSiteProfiles	PS50055	144	405	IPR000242	PTP type protein phosphatase	GO:0004725|GO:0006470
Dmagna003229	415	PRINTS	PR00700	372	387	IPR000242	PTP type protein phosphatase	GO:0004725|GO:0006470
Dmagna003229	415	PRINTS	PR00700	301	318	IPR000242	PTP type protein phosphatase	GO:0004725|GO:0006470
Dmagna003229	415	PRINTS	PR00700	216	236	IPR000242	PTP type protein phosphatase	GO:0004725|GO:0006470
Dmagna003229	415	PRINTS	PR00700	388	398	IPR000242	PTP type protein phosphatase	GO:0004725|GO:0006470
Dmagna003229	415	PRINTS	PR00700	340	358	IPR000242	PTP type protein phosphatase	GO:0004725|GO:0006470
Dmagna003229	415	PRINTS	PR00700	199	206	IPR000242	PTP type protein phosphatase	GO:0004725|GO:0006470
Dmagna003229	415	Gene3D	G3DSA:3.90.190.10	114	412	IPR029021	Protein-tyrosine phosphatase-like
Dmagna003229	415	MobiDBLite	mobidb-lite	81	112
Dmagna003229	415	SUPERFAMILY	SSF52799	113	408	IPR029021	Protein-tyrosine phosphatase-like
Dmagna003229	415	SMART	SM00404	302	404	IPR003595	Protein-tyrosine phosphatase, catalytic
Dmagna004851	767	Pfam	PF00240	3	73	IPR000626	Ubiquitin domain	GO:0005515
Dmagna004851	767	SUPERFAMILY	SSF54236	1	78	IPR029071	Ubiquitin-like domain superfamily
Dmagna004851	767	Pfam	PF12148	115	253	IPR021991	UHRF1, tandem tudor domain		MetaCyc: PWY-7511
Dmagna004851	767	ProSiteProfiles	PS51015	402	582	IPR003105	SRA-YDG
Dmagna004851	767	ProSiteProfiles	PS50053	1	73	IPR000626	Ubiquitin domain	GO:0005515
Dmagna004851	767	PANTHER	PTHR14140:SF2	1	765
Dmagna004851	767	PRINTS	PR00348	54	75	IPR019956	Ubiquitin
Dmagna004851	767	PRINTS	PR00348	33	53	IPR019956	Ubiquitin
Dmagna004851	767	PRINTS	PR00348	12	32	IPR019956	Ubiquitin
Dmagna004851	767	Gene3D	G3DSA:2.30.30.140	115	177
Dmagna004851	767	Gene3D	G3DSA:3.30.40.10	652	767	IPR013083	Zinc finger, RING/FYVE/PHD-type
Dmagna004851	767	CDD	cd16613	696	741
Dmagna004851	767	SUPERFAMILY	SSF88697	383	604	IPR015947	PUA-like superfamily
Dmagna004851	767	SMART	SM00213	1	73	IPR000626	Ubiquitin domain	GO:0005515
Dmagna004851	767	SMART	SM00249	282	346	IPR001965	Zinc finger, PHD-type
Dmagna004851	767	CDD	cd15525	298	345
Dmagna004851	767	SMART	SM00466	397	586	IPR003105	SRA-YDG
Dmagna004851	767	Gene3D	G3DSA:3.10.20.90	1	74
Dmagna004851	767	SUPERFAMILY	SSF57850	682	752
Dmagna004851	767	ProSiteProfiles	PS50089	698	737	IPR001841	Zinc finger, RING-type
Dmagna004851	767	Pfam	PF02182	400	584	IPR003105	SRA-YDG
Dmagna004851	767	ProSiteProfiles	PS50016	280	348	IPR019787	Zinc finger, PHD-finger
Dmagna004851	767	PANTHER	PTHR14140	1	765
Dmagna004851	767	SUPERFAMILY	SSF57903	298	349	IPR011011	Zinc finger, FYVE/PHD-type
Dmagna004851	767	MobiDBLite	mobidb-lite	522	545
Dmagna004851	767	Gene3D	G3DSA:2.30.280.10	382	610	IPR036987	SRA-YDG superfamily
Dmagna004851	767	Gene3D	G3DSA:2.30.30.1150	179	349
Dmagna008079	955	SUPERFAMILY	SSF55486	254	508
Dmagna008079	955	PANTHER	PTHR11533:SF246	29	926
Dmagna008079	955	Pfam	PF01433	256	497	IPR014782	Peptidase M1, membrane alanine aminopeptidase, N-terminal	GO:0008237|GO:0008270
Dmagna008079	955	Pfam	PF11838	579	905	IPR024571	ERAP1-like C-terminal domain
Dmagna008079	955	PRINTS	PR00756	177	192	IPR014782	Peptidase M1, membrane alanine aminopeptidase, N-terminal	GO:0008237|GO:0008270
Dmagna008079	955	PRINTS	PR00756	227	242	IPR014782	Peptidase M1, membrane alanine aminopeptidase, N-terminal	GO:0008237|GO:0008270
Dmagna008079	955	PRINTS	PR00756	306	316	IPR014782	Peptidase M1, membrane alanine aminopeptidase, N-terminal	GO:0008237|GO:0008270
Dmagna008079	955	PRINTS	PR00756	361	373	IPR014782	Peptidase M1, membrane alanine aminopeptidase, N-terminal	GO:0008237|GO:0008270
Dmagna008079	955	PRINTS	PR00756	342	357	IPR014782	Peptidase M1, membrane alanine aminopeptidase, N-terminal	GO:0008237|GO:0008270
Dmagna008079	955	SUPERFAMILY	SSF63737	37	243
Dmagna008079	955	Gene3D	G3DSA:2.60.40.1910	503	594
Dmagna008079	955	Gene3D	G3DSA:1.25.50.20	595	932
Dmagna008079	955	Gene3D	G3DSA:1.10.390.60	250	502
Dmagna008079	955	PANTHER	PTHR11533	29	926	IPR001930	Peptidase M1, alanine aminopeptidase/leukotriene A4 hydrolase	GO:0006508
Dmagna008079	955	Gene3D	G3DSA:2.60.40.1730	34	245
Dmagna008079	955	CDD	cd09601	48	504	IPR034016	Aminopeptidase N-type
Dmagna008178	1616	Gene3D	G3DSA:2.60.40.10	401	498	IPR013783	Immunoglobulin-like fold
Dmagna008178	1616	Gene3D	G3DSA:2.60.40.10	203	298	IPR013783	Immunoglobulin-like fold
Dmagna008178	1616	PANTHER	PTHR19134	644	1560
Dmagna008178	1616	SMART	SM00404	1456	1558	IPR003595	Protein-tyrosine phosphatase, catalytic
Dmagna008178	1616	Pfam	PF00102	1327	1557	IPR000242	PTP type protein phosphatase	GO:0004725|GO:0006470
Dmagna008178	1616	CDD	cd00047	1329	1557
Dmagna008178	1616	SMART	SM00060	590	668	IPR003961	Fibronectin type III	GO:0005515
Dmagna008178	1616	SMART	SM00060	503	579	IPR003961	Fibronectin type III	GO:0005515
Dmagna008178	1616	SMART	SM00060	680	777	IPR003961	Fibronectin type III	GO:0005515
Dmagna008178	1616	SMART	SM00060	299	381	IPR003961	Fibronectin type III	GO:0005515
Dmagna008178	1616	SMART	SM00060	788	871	IPR003961	Fibronectin type III	GO:0005515
Dmagna008178	1616	SMART	SM00060	204	288	IPR003961	Fibronectin type III	GO:0005515
Dmagna008178	1616	SMART	SM00060	113	192	IPR003961	Fibronectin type III	GO:0005515
Dmagna008178	1616	SMART	SM00060	882	958	IPR003961	Fibronectin type III	GO:0005515
Dmagna008178	1616	SMART	SM00060	400	494	IPR003961	Fibronectin type III	GO:0005515
Dmagna008178	1616	SMART	SM00060	977	1059	IPR003961	Fibronectin type III	GO:0005515
Dmagna008178	1616	SMART	SM00060	1076	1204	IPR003961	Fibronectin type III	GO:0005515
Dmagna008178	1616	SUPERFAMILY	SSF49265	75	207	IPR036116	Fibronectin type III superfamily	GO:0005515
Dmagna008178	1616	CDD	cd00063	795	874	IPR003961	Fibronectin type III	GO:0005515
Dmagna008178	1616	ProSiteProfiles	PS50853	976	1075	IPR003961	Fibronectin type III	GO:0005515
Dmagna008178	1616	SUPERFAMILY	SSF49265	203	376	IPR036116	Fibronectin type III superfamily	GO:0005515
Dmagna008178	1616	ProSiteProfiles	PS50056	1475	1550	IPR000387	Tyrosine specific protein phosphatases domain	GO:0016311|GO:0016791
Dmagna008178	1616	SUPERFAMILY	SSF52799	1281	1559	IPR029021	Protein-tyrosine phosphatase-like
Dmagna008178	1616	ProSiteProfiles	PS50853	592	681	IPR003961	Fibronectin type III	GO:0005515
Dmagna008178	1616	SMART	SM00194	1302	1561	IPR000242	PTP type protein phosphatase	GO:0004725|GO:0006470
Dmagna008178	1616	ProSiteProfiles	PS50853	884	975	IPR003961	Fibronectin type III	GO:0005515
Dmagna008178	1616	Gene3D	G3DSA:2.60.40.10	502	588	IPR013783	Immunoglobulin-like fold
Dmagna008178	1616	SUPERFAMILY	SSF49265	1073	1121	IPR036116	Fibronectin type III superfamily	GO:0005515
Dmagna008178	1616	SUPERFAMILY	SSF49265	1166	1200	IPR036116	Fibronectin type III superfamily	GO:0005515
Dmagna008178	1616	CDD	cd00063	299	388	IPR003961	Fibronectin type III	GO:0005515
Dmagna008178	1616	SUPERFAMILY	SSF49265	409	586	IPR036116	Fibronectin type III superfamily	GO:0005515
Dmagna008178	1616	Gene3D	G3DSA:2.60.40.10	969	1067	IPR013783	Immunoglobulin-like fold
Dmagna008178	1616	ProSiteProfiles	PS50853	790	883	IPR003961	Fibronectin type III	GO:0005515
Dmagna008178	1616	Gene3D	G3DSA:2.60.40.10	105	202	IPR013783	Immunoglobulin-like fold
Dmagna008178	1616	CDD	cd00063	113	202	IPR003961	Fibronectin type III	GO:0005515
Dmagna008178	1616	Gene3D	G3DSA:2.60.40.10	589	679	IPR013783	Immunoglobulin-like fold
Dmagna008178	1616	Gene3D	G3DSA:2.60.40.10	878	968	IPR013783	Immunoglobulin-like fold
Dmagna008178	1616	CDD	cd00063	204	292	IPR003961	Fibronectin type III	GO:0005515
Dmagna008178	1616	PANTHER	PTHR19134:SF288	261	396
Dmagna008178	1616	CDD	cd00063	503	581	IPR003961	Fibronectin type III	GO:0005515
Dmagna008178	1616	ProSiteProfiles	PS50853	303	391	IPR003961	Fibronectin type III	GO:0005515
Dmagna008178	1616	ProSiteProfiles	PS50853	206	301	IPR003961	Fibronectin type III	GO:0005515
Dmagna008178	1616	ProSiteProfiles	PS50853	502	591	IPR003961	Fibronectin type III	GO:0005515
Dmagna008178	1616	SUPERFAMILY	SSF49265	797	876	IPR036116	Fibronectin type III superfamily	GO:0005515
Dmagna008178	1616	Gene3D	G3DSA:2.60.40.10	794	877	IPR013783	Immunoglobulin-like fold
Dmagna008178	1616	CDD	cd00063	882	959	IPR003961	Fibronectin type III	GO:0005515
Dmagna008178	1616	SUPERFAMILY	SSF49265	590	775	IPR036116	Fibronectin type III superfamily	GO:0005515
Dmagna008178	1616	ProSiteProfiles	PS50853	682	789	IPR003961	Fibronectin type III	GO:0005515
Dmagna008178	1616	Gene3D	G3DSA:3.90.190.10	1279	1562	IPR029021	Protein-tyrosine phosphatase-like
Dmagna008178	1616	PRINTS	PR00700	1542	1552	IPR000242	PTP type protein phosphatase	GO:0004725|GO:0006470
Dmagna008178	1616	PRINTS	PR00700	1356	1363	IPR000242	PTP type protein phosphatase	GO:0004725|GO:0006470
Dmagna008178	1616	PRINTS	PR00700	1372	1392	IPR000242	PTP type protein phosphatase	GO:0004725|GO:0006470
Dmagna008178	1616	PRINTS	PR00700	1526	1541	IPR000242	PTP type protein phosphatase	GO:0004725|GO:0006470
Dmagna008178	1616	PRINTS	PR00700	1455	1472	IPR000242	PTP type protein phosphatase	GO:0004725|GO:0006470
Dmagna008178	1616	PRINTS	PR00700	1495	1513	IPR000242	PTP type protein phosphatase	GO:0004725|GO:0006470
Dmagna008178	1616	SUPERFAMILY	SSF49265	882	1074	IPR036116	Fibronectin type III superfamily	GO:0005515
Dmagna008178	1616	ProSiteProfiles	PS50853	400	500	IPR003961	Fibronectin type III	GO:0005515
Dmagna008178	1616	CDD	cd00063	977	1067	IPR003961	Fibronectin type III	GO:0005515
Dmagna008178	1616	ProSiteProfiles	PS50853	1114	1217	IPR003961	Fibronectin type III	GO:0005515
Dmagna008178	1616	PANTHER	PTHR19134:SF288	644	1560
Dmagna008178	1616	ProSiteProfiles	PS50055	1303	1559	IPR000242	PTP type protein phosphatase	GO:0004725|GO:0006470
Dmagna008178	1616	CDD	cd00063	590	657	IPR003961	Fibronectin type III	GO:0005515
Dmagna008178	1616	PANTHER	PTHR19134	261	396
Dmagna008178	1616	Gene3D	G3DSA:2.60.40.10	299	394	IPR013783	Immunoglobulin-like fold
Dmagna008178	1616	Gene3D	G3DSA:2.60.40.10	687	789	IPR013783	Immunoglobulin-like fold
Dmagna008178	1616	Pfam	PF00041	986	1060	IPR003961	Fibronectin type III	GO:0005515
Dmagna008178	1616	Pfam	PF00041	884	958	IPR003961	Fibronectin type III	GO:0005515
Dmagna008178	1616	Pfam	PF00041	301	376	IPR003961	Fibronectin type III	GO:0005515
Dmagna008178	1616	Pfam	PF00041	592	664	IPR003961	Fibronectin type III	GO:0005515
Dmagna008178	1616	Pfam	PF00041	207	286	IPR003961	Fibronectin type III	GO:0005515
Dmagna008178	1616	Pfam	PF00041	515	580	IPR003961	Fibronectin type III	GO:0005515
Dmagna008178	1616	ProSiteProfiles	PS50853	112	205	IPR003961	Fibronectin type III	GO:0005515
Dmagna007706-T3	428	SMART	SM00524	18	184	IPR001132	SMAD domain, Dwarfin-type	GO:0005622|GO:0006355
Dmagna007706-T3	428	MobiDBLite	mobidb-lite	196	280
Dmagna007706-T3	428	PANTHER	PTHR22742	2	398
Dmagna007706-T3	428	ProSiteProfiles	PS51076	20	208	IPR001132	SMAD domain, Dwarfin-type	GO:0005622|GO:0006355
Dmagna007706-T3	428	MobiDBLite	mobidb-lite	221	248
Dmagna007706-T3	428	SUPERFAMILY	SSF49879	6	198	IPR008984	SMAD/FHA domain superfamily	GO:0005515
Dmagna007706-T3	428	Pfam	PF03166	18	184	IPR001132	SMAD domain, Dwarfin-type	GO:0005622|GO:0006355
Dmagna007706-T3	428	Gene3D	G3DSA:2.60.200.10	1	199	IPR017855	SMAD-like domain superfamily
Dmagna007706-T3	428	MobiDBLite	mobidb-lite	196	212
Dmagna032591	792	Pfam	PF00501	214	658	IPR000873	AMP-dependent synthetase/ligase	GO:0003824|GO:0008152
Dmagna032591	792	CDD	cd05927	216	788
Dmagna032591	792	PANTHER	PTHR43272:SF28	115	790
Dmagna032591	792	SUPERFAMILY	SSF56801	515	787
Dmagna032591	792	SUPERFAMILY	SSF56801	181	474
Dmagna032591	792	Gene3D	G3DSA:3.40.50.12780	208	500
Dmagna032591	792	Gene3D	G3DSA:3.40.50.12780	501	650
Dmagna032591	792	PANTHER	PTHR43272	115	790
Dmagna007428	876	MobiDBLite	mobidb-lite	1	48
Dmagna007428	876	CDD	cd06008	330	377
Dmagna007428	876	SMART	SM00438	445	464	IPR000967	Zinc finger, NF-X1-type	GO:0003700|GO:0005634|GO:0006355|GO:0008270
Dmagna007428	876	SMART	SM00438	529	549	IPR000967	Zinc finger, NF-X1-type	GO:0003700|GO:0005634|GO:0006355|GO:0008270
Dmagna007428	876	SMART	SM00438	741	772	IPR000967	Zinc finger, NF-X1-type	GO:0003700|GO:0005634|GO:0006355|GO:0008270
Dmagna007428	876	SMART	SM00438	234	252	IPR000967	Zinc finger, NF-X1-type	GO:0003700|GO:0005634|GO:0006355|GO:0008270
Dmagna007428	876	SMART	SM00438	472	491	IPR000967	Zinc finger, NF-X1-type	GO:0003700|GO:0005634|GO:0006355|GO:0008270
Dmagna007428	876	SMART	SM00438	674	693	IPR000967	Zinc finger, NF-X1-type	GO:0003700|GO:0005634|GO:0006355|GO:0008270
Dmagna007428	876	SMART	SM00438	393	412	IPR000967	Zinc finger, NF-X1-type	GO:0003700|GO:0005634|GO:0006355|GO:0008270
Dmagna007428	876	SMART	SM00438	640	664	IPR000967	Zinc finger, NF-X1-type	GO:0003700|GO:0005634|GO:0006355|GO:0008270
Dmagna007428	876	SMART	SM00438	287	306	IPR000967	Zinc finger, NF-X1-type	GO:0003700|GO:0005634|GO:0006355|GO:0008270
Dmagna007428	876	SMART	SM00438	314	336	IPR000967	Zinc finger, NF-X1-type	GO:0003700|GO:0005634|GO:0006355|GO:0008270
Dmagna007428	876	SMART	SM00438	340	359	IPR000967	Zinc finger, NF-X1-type	GO:0003700|GO:0005634|GO:0006355|GO:0008270
Dmagna007428	876	CDD	cd06008	462	510
Dmagna007428	876	MobiDBLite	mobidb-lite	17	43
Dmagna007428	876	PANTHER	PTHR12360:SF1	63	872
Dmagna007428	876	CDD	cd06008	383	431
Dmagna007428	876	PANTHER	PTHR12360	63	872	IPR034078	Transcription factor NFX1 family	GO:0003700
Dmagna007428	876	CDD	cd06008	435	483
Dmagna007428	876	Coils	Coil	790	825
Dmagna007428	876	CDD	cd16697	121	189
Dmagna007428	876	Pfam	PF01422	445	462	IPR000967	Zinc finger, NF-X1-type	GO:0003700|GO:0005634|GO:0006355|GO:0008270
Dmagna007428	876	Pfam	PF01422	340	358	IPR000967	Zinc finger, NF-X1-type	GO:0003700|GO:0005634|GO:0006355|GO:0008270
Dmagna007428	876	Pfam	PF01422	676	692	IPR000967	Zinc finger, NF-X1-type	GO:0003700|GO:0005634|GO:0006355|GO:0008270
Dmagna007428	876	Pfam	PF01422	289	305	IPR000967	Zinc finger, NF-X1-type	GO:0003700|GO:0005634|GO:0006355|GO:0008270
Dmagna007428	876	Pfam	PF01422	472	489	IPR000967	Zinc finger, NF-X1-type	GO:0003700|GO:0005634|GO:0006355|GO:0008270
Dmagna007428	876	Pfam	PF01422	742	755	IPR000967	Zinc finger, NF-X1-type	GO:0003700|GO:0005634|GO:0006355|GO:0008270
Dmagna007428	876	Pfam	PF01422	558	568	IPR000967	Zinc finger, NF-X1-type	GO:0003700|GO:0005634|GO:0006355|GO:0008270
Dmagna007428	876	Pfam	PF01422	393	411	IPR000967	Zinc finger, NF-X1-type	GO:0003700|GO:0005634|GO:0006355|GO:0008270
Dmagna007428	876	Pfam	PF01422	635	650	IPR000967	Zinc finger, NF-X1-type	GO:0003700|GO:0005634|GO:0006355|GO:0008270
Dmagna007428	876	Pfam	PF01422	538	548	IPR000967	Zinc finger, NF-X1-type	GO:0003700|GO:0005634|GO:0006355|GO:0008270
Dmagna007428	876	Pfam	PF01422	235	251	IPR000967	Zinc finger, NF-X1-type	GO:0003700|GO:0005634|GO:0006355|GO:0008270
Dmagna007428	876	CDD	cd06008	277	325
Dmagna024666	1928	CDD	cd00063	1481	1572	IPR003961	Fibronectin type III	GO:0005515
Dmagna024666	1928	MobiDBLite	mobidb-lite	1894	1915
Dmagna024666	1928	ProSiteProfiles	PS50835	449	551	IPR007110	Immunoglobulin-like domain
Dmagna024666	1928	SUPERFAMILY	SSF48726	448	559	IPR036179	Immunoglobulin-like domain superfamily
Dmagna024666	1928	Gene3D	G3DSA:2.60.40.10	648	750	IPR013783	Immunoglobulin-like fold
Dmagna024666	1928	Gene3D	G3DSA:2.60.40.10	1574	1664	IPR013783	Immunoglobulin-like fold
Dmagna024666	1928	SUPERFAMILY	SSF48726	864	971	IPR036179	Immunoglobulin-like domain superfamily
Dmagna024666	1928	Gene3D	G3DSA:2.60.40.10	1484	1573	IPR013783	Immunoglobulin-like fold
Dmagna024666	1928	SUPERFAMILY	SSF49265	1067	1215	IPR036116	Fibronectin type III superfamily	GO:0005515
Dmagna024666	1928	SMART	SM00408	1401	1468	IPR003598	Immunoglobulin subtype 2
Dmagna024666	1928	SMART	SM00408	233	298	IPR003598	Immunoglobulin subtype 2
Dmagna024666	1928	SMART	SM00408	765	850	IPR003598	Immunoglobulin subtype 2
Dmagna024666	1928	SMART	SM00408	663	739	IPR003598	Immunoglobulin subtype 2
Dmagna024666	1928	SMART	SM00408	877	952	IPR003598	Immunoglobulin subtype 2
Dmagna024666	1928	SMART	SM00408	461	542	IPR003598	Immunoglobulin subtype 2
Dmagna024666	1928	SMART	SM00408	327	434	IPR003598	Immunoglobulin subtype 2
Dmagna024666	1928	SMART	SM00408	567	633	IPR003598	Immunoglobulin subtype 2
Dmagna024666	1928	SUPERFAMILY	SSF48726	358	442	IPR036179	Immunoglobulin-like domain superfamily
Dmagna024666	1928	Gene3D	G3DSA:2.60.40.10	1061	1165	IPR013783	Immunoglobulin-like fold
Dmagna024666	1928	Gene3D	G3DSA:2.60.40.10	1275	1382	IPR013783	Immunoglobulin-like fold
Dmagna024666	1928	Pfam	PF13927	753	847
Dmagna024666	1928	Pfam	PF13927	659	736
Dmagna024666	1928	Pfam	PF13927	221	295
Dmagna024666	1928	Pfam	PF13927	449	539
Dmagna024666	1928	Pfam	PF13927	1401	1464
Dmagna024666	1928	SUPERFAMILY	SSF49265	1481	1659	IPR036116	Fibronectin type III superfamily	GO:0005515
Dmagna024666	1928	Gene3D	G3DSA:2.60.40.10	221	308	IPR013783	Immunoglobulin-like fold
Dmagna024666	1928	Pfam	PF07679	563	642	IPR013098	Immunoglobulin I-set
Dmagna024666	1928	Pfam	PF07679	865	962	IPR013098	Immunoglobulin I-set
Dmagna024666	1928	Gene3D	G3DSA:2.60.40.10	1393	1483	IPR013783	Immunoglobulin-like fold
Dmagna024666	1928	CDD	cd00096	572	633
Dmagna024666	1928	Pfam	PF00041	1282	1372	IPR003961	Fibronectin type III	GO:0005515
Dmagna024666	1928	Pfam	PF00041	1484	1565	IPR003961	Fibronectin type III	GO:0005515
Dmagna024666	1928	Pfam	PF00041	1070	1159	IPR003961	Fibronectin type III	GO:0005515
Dmagna024666	1928	Pfam	PF00041	968	1054	IPR003961	Fibronectin type III	GO:0005515
Dmagna024666	1928	Pfam	PF00041	1175	1268	IPR003961	Fibronectin type III	GO:0005515
Dmagna024666	1928	ProSiteProfiles	PS50853	1579	1677	IPR003961	Fibronectin type III	GO:0005515
Dmagna024666	1928	SUPERFAMILY	SSF49265	1175	1377	IPR036116	Fibronectin type III superfamily	GO:0005515
Dmagna024666	1928	CDD	cd00063	1070	1166	IPR003961	Fibronectin type III	GO:0005515
Dmagna024666	1928	ProSiteProfiles	PS50835	1379	1473	IPR007110	Immunoglobulin-like domain
Dmagna024666	1928	CDD	cd00063	966	1061	IPR003961	Fibronectin type III	GO:0005515
Dmagna024666	1928	Gene3D	G3DSA:2.60.40.10	107	215	IPR013783	Immunoglobulin-like fold
Dmagna024666	1928	ProSiteProfiles	PS50853	1282	1382	IPR003961	Fibronectin type III	GO:0005515
Dmagna024666	1928	SUPERFAMILY	SSF48726	1396	1486	IPR036179	Immunoglobulin-like domain superfamily
Dmagna024666	1928	Gene3D	G3DSA:2.60.40.10	964	1060	IPR013783	Immunoglobulin-like fold
Dmagna024666	1928	ProSiteProfiles	PS50835	221	302	IPR007110	Immunoglobulin-like domain
Dmagna024666	1928	SUPERFAMILY	SSF48726	553	649	IPR036179	Immunoglobulin-like domain superfamily
Dmagna024666	1928	SUPERFAMILY	SSF48726	220	312	IPR036179	Immunoglobulin-like domain superfamily
Dmagna024666	1928	ProSiteProfiles	PS50835	319	443	IPR007110	Immunoglobulin-like domain
Dmagna024666	1928	Gene3D	G3DSA:2.60.40.10	445	552	IPR013783	Immunoglobulin-like fold
Dmagna024666	1928	ProSiteProfiles	PS50853	968	1064	IPR003961	Fibronectin type III	GO:0005515
Dmagna024666	1928	CDD	cd00096	361	441
Dmagna024666	1928	CDD	cd00063	1171	1275	IPR003961	Fibronectin type III	GO:0005515
Dmagna024666	1928	ProSiteProfiles	PS50835	4	103	IPR007110	Immunoglobulin-like domain
Dmagna024666	1928	PANTHER	PTHR44107:SF6	1	1787
Dmagna024666	1928	CDD	cd00096	466	547
Dmagna024666	1928	SMART	SM00409	871	963	IPR003599	Immunoglobulin subtype
Dmagna024666	1928	SMART	SM00409	561	645	IPR003599	Immunoglobulin subtype
Dmagna024666	1928	SMART	SM00409	1391	1479	IPR003599	Immunoglobulin subtype
Dmagna024666	1928	SMART	SM00409	114	213	IPR003599	Immunoglobulin subtype
Dmagna024666	1928	SMART	SM00409	657	750	IPR003599	Immunoglobulin subtype
Dmagna024666	1928	SMART	SM00409	227	310	IPR003599	Immunoglobulin subtype
Dmagna024666	1928	SMART	SM00409	455	553	IPR003599	Immunoglobulin subtype
Dmagna024666	1928	SMART	SM00409	321	445	IPR003599	Immunoglobulin subtype
Dmagna024666	1928	SMART	SM00409	759	862	IPR003599	Immunoglobulin subtype
Dmagna024666	1928	SUPERFAMILY	SSF49265	958	1068	IPR036116	Fibronectin type III superfamily	GO:0005515
Dmagna024666	1928	CDD	cd00096	669	746
Dmagna024666	1928	CDD	cd00063	1280	1377	IPR003961	Fibronectin type III	GO:0005515
Dmagna024666	1928	Gene3D	G3DSA:2.60.40.10	323	444	IPR013783	Immunoglobulin-like fold
Dmagna024666	1928	ProSiteProfiles	PS50853	1481	1575	IPR003961	Fibronectin type III	GO:0005515
Dmagna024666	1928	ProSiteProfiles	PS50853	1174	1278	IPR003961	Fibronectin type III	GO:0005515
Dmagna024666	1928	ProSiteProfiles	PS50835	752	860	IPR007110	Immunoglobulin-like domain
Dmagna024666	1928	CDD	cd00096	1405	1475
Dmagna024666	1928	SMART	SM00406	881	947	IPR013106	Immunoglobulin V-set domain
Dmagna024666	1928	SMART	SM00406	331	429	IPR013106	Immunoglobulin V-set domain
Dmagna024666	1928	SMART	SM00406	237	293	IPR013106	Immunoglobulin V-set domain
Dmagna024666	1928	SMART	SM00406	465	537	IPR013106	Immunoglobulin V-set domain
Dmagna024666	1928	SMART	SM00406	1402	1463	IPR013106	Immunoglobulin V-set domain
Dmagna024666	1928	PANTHER	PTHR44107	1	1787
Dmagna024666	1928	SUPERFAMILY	SSF48726	751	866	IPR036179	Immunoglobulin-like domain superfamily
Dmagna024666	1928	ProSiteProfiles	PS50853	1069	1169	IPR003961	Fibronectin type III	GO:0005515
Dmagna024666	1928	Gene3D	G3DSA:2.60.40.10	1	106	IPR013783	Immunoglobulin-like fold
Dmagna024666	1928	CDD	cd00063	1590	1658	IPR003961	Fibronectin type III	GO:0005515
Dmagna024666	1928	SUPERFAMILY	SSF48726	644	755	IPR036179	Immunoglobulin-like domain superfamily
Dmagna024666	1928	SMART	SM00060	966	1051	IPR003961	Fibronectin type III	GO:0005515
Dmagna024666	1928	SMART	SM00060	1172	1265	IPR003961	Fibronectin type III	GO:0005515
Dmagna024666	1928	SMART	SM00060	1280	1369	IPR003961	Fibronectin type III	GO:0005515
Dmagna024666	1928	SMART	SM00060	1481	1562	IPR003961	Fibronectin type III	GO:0005515
Dmagna024666	1928	SMART	SM00060	1066	1156	IPR003961	Fibronectin type III	GO:0005515
Dmagna024666	1928	SMART	SM00060	1577	1660	IPR003961	Fibronectin type III	GO:0005515
Dmagna024666	1928	SMART	SM00060	215	300	IPR003961	Fibronectin type III	GO:0005515
Dmagna024666	1928	ProSiteProfiles	PS50835	556	641	IPR007110	Immunoglobulin-like domain
Dmagna024666	1928	CDD	cd00096	882	959
Dmagna024666	1928	Gene3D	G3DSA:2.60.40.10	751	863	IPR013783	Immunoglobulin-like fold
Dmagna024666	1928	Gene3D	G3DSA:2.60.40.10	864	963	IPR013783	Immunoglobulin-like fold
Dmagna024666	1928	ProSiteProfiles	PS50835	648	748	IPR007110	Immunoglobulin-like domain
Dmagna024666	1928	Gene3D	G3DSA:2.60.40.10	553	647	IPR013783	Immunoglobulin-like fold
Dmagna024666	1928	ProSiteProfiles	PS50835	865	961	IPR007110	Immunoglobulin-like domain
Dmagna024666	1928	MobiDBLite	mobidb-lite	1864	1915
Dmagna024666	1928	Gene3D	G3DSA:2.60.40.10	1166	1274	IPR013783	Immunoglobulin-like fold
Dmagna009587	428	SUPERFAMILY	SSF101576	328	423	IPR036598	GOLD domain superfamily
Dmagna009587	428	CDD	cd00170	115	285	IPR001251	CRAL-TRIO lipid binding domain
Dmagna009587	428	Gene3D	G3DSA:2.60.120.680	317	419
Dmagna009587	428	Pfam	PF00650	119	285	IPR001251	CRAL-TRIO lipid binding domain
Dmagna009587	428	SUPERFAMILY	SSF46938	37	110	IPR036273	CRAL/TRIO, N-terminal domain superfamily
Dmagna009587	428	ProSiteProfiles	PS50866	318	421	IPR009038	GOLD domain
Dmagna009587	428	SMART	SM00516	113	287	IPR001251	CRAL-TRIO lipid binding domain
Dmagna009587	428	PANTHER	PTHR23324	55	422
Dmagna009587	428	PANTHER	PTHR23324:SF83	55	422
Dmagna009587	428	SUPERFAMILY	SSF52087	116	312	IPR036865	CRAL-TRIO lipid binding domain superfamily
Dmagna009587	428	ProSiteProfiles	PS50191	113	290	IPR001251	CRAL-TRIO lipid binding domain
Dmagna009587	428	Gene3D	G3DSA:3.40.525.10	56	316	IPR036865	CRAL-TRIO lipid binding domain superfamily
Dmagna023422	521	SUPERFAMILY	SSF63380	268	384	IPR017938	Riboflavin synthase-like beta-barrel
Dmagna023422	521	Gene3D	G3DSA:2.40.30.10	266	379
Dmagna023422	521	PRINTS	PR00363	110	122	IPR001199	Cytochrome b5-like heme/steroid binding domain
Dmagna023422	521	PRINTS	PR00363	82	96	IPR001199	Cytochrome b5-like heme/steroid binding domain
Dmagna023422	521	PRINTS	PR00363	72	82	IPR001199	Cytochrome b5-like heme/steroid binding domain
Dmagna023422	521	PRINTS	PR00363	97	104	IPR001199	Cytochrome b5-like heme/steroid binding domain
Dmagna023422	521	ProSiteProfiles	PS50255	47	123	IPR001199	Cytochrome b5-like heme/steroid binding domain
Dmagna023422	521	SUPERFAMILY	SSF52343	374	518	IPR039261	Ferredoxin-NADP reductase (FNR), nucleotide-binding domain
Dmagna023422	521	Pfam	PF00970	275	383	IPR008333	Oxidoreductase, FAD-binding domain		Reactome: R-HSA-1237044
Dmagna023422	521	SUPERFAMILY	SSF49764	161	251	IPR008978	HSP20-like chaperone
Dmagna023422	521	SUPERFAMILY	SSF55856	45	135	IPR036400	Cytochrome b5-like heme/steroid binding domain superfamily
Dmagna023422	521	CDD	cd06183	276	519
Dmagna023422	521	Gene3D	G3DSA:3.10.120.10	44	128	IPR036400	Cytochrome b5-like heme/steroid binding domain superfamily
Dmagna023422	521	SMART	SM01117	50	123	IPR001199	Cytochrome b5-like heme/steroid binding domain
Dmagna023422	521	Pfam	PF00175	396	498	IPR001433	Oxidoreductase FAD/NAD(P)-binding	GO:0016491|GO:0055114
Dmagna023422	521	ProSiteProfiles	PS51384	269	386	IPR017927	Ferredoxin reductase-type FAD-binding domain	GO:0016491|GO:0055114
Dmagna023422	521	PRINTS	PR00406	321	328	IPR001834	NADH:cytochrome b5 reductase (CBR)	GO:0016491|GO:0055114	Reactome: R-HSA-1237044
Dmagna023422	521	PRINTS	PR00406	489	497	IPR001834	NADH:cytochrome b5 reductase (CBR)	GO:0016491|GO:0055114	Reactome: R-HSA-1237044
Dmagna023422	521	PRINTS	PR00406	371	385	IPR001834	NADH:cytochrome b5 reductase (CBR)	GO:0016491|GO:0055114	Reactome: R-HSA-1237044
Dmagna023422	521	PRINTS	PR00406	394	413	IPR001834	NADH:cytochrome b5 reductase (CBR)	GO:0016491|GO:0055114	Reactome: R-HSA-1237044
Dmagna023422	521	PRINTS	PR00406	299	310	IPR001834	NADH:cytochrome b5 reductase (CBR)	GO:0016491|GO:0055114	Reactome: R-HSA-1237044
Dmagna023422	521	Pfam	PF00173	52	122	IPR001199	Cytochrome b5-like heme/steroid binding domain
Dmagna023422	521	Gene3D	G3DSA:2.60.40.790	156	259	IPR008978	HSP20-like chaperone
Dmagna023422	521	PANTHER	PTHR19370:SF122	9	521
Dmagna023422	521	PANTHER	PTHR19370	9	521
Dmagna023422	521	Gene3D	G3DSA:3.40.50.80	380	519	IPR039261	Ferredoxin-NADP reductase (FNR), nucleotide-binding domain
Dmagna023082	274	Gene3D	G3DSA:2.60.120.290	23	131	IPR035914	Spermadhesin, CUB domain superfamily
Dmagna023082	274	Gene3D	G3DSA:3.10.100.10	147	272	IPR016186	C-type lectin-like/link domain superfamily
Dmagna023082	274	ProSiteProfiles	PS50041	159	271	IPR001304	C-type lectin-like
Dmagna023082	274	SMART	SM00034	150	271	IPR001304	C-type lectin-like
Dmagna023082	274	SMART	SM00042	29	135	IPR000859	CUB domain
Dmagna023082	274	SUPERFAMILY	SSF56436	155	271	IPR016187	C-type lectin fold
Dmagna023082	274	Pfam	PF00059	168	270	IPR001304	C-type lectin-like
Dmagna023082	274	PANTHER	PTHR22802:SF280	129	271
Dmagna023082	274	PANTHER	PTHR22802	129	271
Dmagna023082	274	SUPERFAMILY	SSF49854	27	121	IPR035914	Spermadhesin, CUB domain superfamily
Dmagna032008	432	PANTHER	PTHR21148	1	422
Dmagna032008	432	TIGRFAM	TIGR00449	119	416	IPR002616	tRNA-guanine(15) transglycosylase-like	GO:0006400|GO:0016763	MetaCyc: PWY-6700|Reactome: R-HSA-6782315
Dmagna032008	432	Pfam	PF01702	130	415	IPR002616	tRNA-guanine(15) transglycosylase-like	GO:0006400|GO:0016763	MetaCyc: PWY-6700|Reactome: R-HSA-6782315
Dmagna032008	432	PANTHER	PTHR21148:SF29	1	422
Dmagna032008	432	Hamap	MF_03043	27	417	IPR028592	Queuine tRNA-ribosyltransferase accessory subunit QTRTD1	GO:0006400|GO:0008479	Reactome: R-HSA-6782315
Dmagna032008	432	SUPERFAMILY	SSF51713	1	295	IPR036511	Queuine tRNA-ribosyltransferase-like	GO:0006400|GO:0016763	MetaCyc: PWY-6700|Reactome: R-HSA-6782315
Dmagna032008	432	SUPERFAMILY	SSF51713	341	416	IPR036511	Queuine tRNA-ribosyltransferase-like	GO:0006400|GO:0016763	MetaCyc: PWY-6700|Reactome: R-HSA-6782315
Dmagna007909	4415	SUPERFAMILY	SSF48371	2069	2183	IPR016024	Armadillo-type fold	GO:0005488
Dmagna007909	4415	SUPERFAMILY	SSF48371	1502	1636	IPR016024	Armadillo-type fold	GO:0005488
Dmagna007909	4415	SUPERFAMILY	SSF48371	2420	2437	IPR016024	Armadillo-type fold	GO:0005488
Dmagna007909	4415	Coils	Coil	2445	2465
Dmagna007909	4415	Coils	Coil	2722	2761
Dmagna007909	4415	CDD	cd14288	1397	1436
Dmagna007909	4415	SMART	SM00165	1398	1434	IPR015940	Ubiquitin-associated domain
Dmagna007909	4415	PANTHER	PTHR11254	1	2464
Dmagna007909	4415	PANTHER	PTHR11254	2693	4412
Dmagna007909	4415	Pfam	PF14377	3062	3168	IPR025527	Domain of unknown function DUF4414
Dmagna007909	4415	Gene3D	G3DSA:3.30.720.50	1678	1756	IPR037197	WWE domain superfamily
Dmagna007909	4415	ProSiteProfiles	PS50030	1391	1435	IPR015940	Ubiquitin-associated domain
Dmagna007909	4415	MobiDBLite	mobidb-lite	3931	3970
Dmagna007909	4415	Pfam	PF06012	90	375	IPR010309	E3 ubiquitin ligase, domain of unknown function DUF908		MetaCyc: PWY-7511|Reactome: R-HSA-6798695|Reactome: R-HSA-983168
Dmagna007909	4415	Gene3D	G3DSA:3.90.1750.10	4056	4179
Dmagna007909	4415	Gene3D	G3DSA:3.90.1750.10	4260	4294
Dmagna007909	4415	ProSiteProfiles	PS50237	4079	4415	IPR000569	HECT domain	GO:0004842	MetaCyc: PWY-7511|Reactome: R-HSA-983168
Dmagna007909	4415	ProSiteProfiles	PS50918	1677	1755	IPR004170	WWE domain
Dmagna007909	4415	MobiDBLite	mobidb-lite	3950	3970
Dmagna007909	4415	Gene3D	G3DSA:3.30.2160.10	4180	4259
Dmagna007909	4415	SMART	SM00119	4077	4415	IPR000569	HECT domain	GO:0004842	MetaCyc: PWY-7511|Reactome: R-HSA-983168
Dmagna007909	4415	Pfam	PF06025	441	855	IPR010314	E3 ubiquitin ligase, domain of unknown function DUF913		MetaCyc: PWY-7511|Reactome: R-HSA-6798695|Reactome: R-HSA-983168
Dmagna007909	4415	SUPERFAMILY	SSF46934	1384	1437	IPR009060	UBA-like superfamily	GO:0005515
Dmagna007909	4415	PANTHER	PTHR11254:SF291	2693	4412
Dmagna007909	4415	PANTHER	PTHR11254:SF291	1	2464
Dmagna007909	4415	Gene3D	G3DSA:3.30.2410.10	4296	4415
Dmagna007909	4415	Pfam	PF00627	1398	1432	IPR015940	Ubiquitin-associated domain
Dmagna007909	4415	Pfam	PF02825	1690	1752	IPR004170	WWE domain
Dmagna007909	4415	SUPERFAMILY	SSF48371	393	465	IPR016024	Armadillo-type fold	GO:0005488
Dmagna007909	4415	SUPERFAMILY	SSF48371	261	349	IPR016024	Armadillo-type fold	GO:0005488
Dmagna007909	4415	SUPERFAMILY	SSF48371	116	164	IPR016024	Armadillo-type fold	GO:0005488
Dmagna007909	4415	Coils	Coil	3179	3199
Dmagna007909	4415	SUPERFAMILY	SSF56204	4050	4408	IPR035983	HECT, E3 ligase catalytic domain	GO:0004842	MetaCyc: PWY-7511|Reactome: R-HSA-983168
Dmagna007909	4415	Coils	Coil	2314	2334
Dmagna007909	4415	Pfam	PF00632	4110	4414	IPR000569	HECT domain	GO:0004842	MetaCyc: PWY-7511|Reactome: R-HSA-983168
Dmagna007909	4415	Gene3D	G3DSA:1.10.8.10	1392	1436
Dmagna007909	4415	CDD	cd00078	4058	4413	IPR000569	HECT domain	GO:0004842	MetaCyc: PWY-7511|Reactome: R-HSA-983168
Dmagna007909	4415	MobiDBLite	mobidb-lite	3931	3949
Dmagna007909	4415	SUPERFAMILY	SSF117839	1688	1752	IPR037197	WWE domain superfamily
Dmagna023271	2080	Gene3D	G3DSA:3.60.20.10	29	462	IPR029055	Nucleophile aminohydrolases, N-terminal
Dmagna023271	2080	MobiDBLite	mobidb-lite	926	946
Dmagna023271	2080	SUPERFAMILY	SSF56235	29	455	IPR029055	Nucleophile aminohydrolases, N-terminal
Dmagna023271	2080	Pfam	PF01645	834	1201	IPR002932	Glutamate synthase domain	GO:0006537|GO:0015930|GO:0016638|GO:0055114
Dmagna023271	2080	Gene3D	G3DSA:3.50.50.60	1849	2053	IPR036188	FAD/NAD(P)-binding domain superfamily
Dmagna023271	2080	Pfam	PF07992	1717	2041	IPR023753	FAD/NAD(P)-binding domain	GO:0016491|GO:0055114
Dmagna023271	2080	SUPERFAMILY	SSF69336	1256	1521	IPR036485	Glutamate synthase, alpha subunit, C-terminal domain superfamily	GO:0008152|GO:0016491|GO:0055114
Dmagna023271	2080	Gene3D	G3DSA:3.20.20.70	826	1243	IPR013785	Aldolase-type TIM barrel	GO:0003824
Dmagna023271	2080	CDD	cd00982	1264	1513	IPR002489	Glutamate synthase, alpha subunit, C-terminal	GO:0008152|GO:0016491|GO:0055114
Dmagna023271	2080	Gene3D	G3DSA:2.160.20.60	1259	1533	IPR036485	Glutamate synthase, alpha subunit, C-terminal domain superfamily	GO:0008152|GO:0016491|GO:0055114
Dmagna023271	2080	CDD	cd00713	29	447
Dmagna023271	2080	Pfam	PF00310	29	452	IPR017932	Glutamine amidotransferase type 2 domain
Dmagna023271	2080	Gene3D	G3DSA:3.50.50.60	1717	1842	IPR036188	FAD/NAD(P)-binding domain superfamily
Dmagna023271	2080	TIGRFAM	TIGR01317	1573	2058	IPR006005	Glutamate synthase, NADH/NADPH, small subunit 1	GO:0006537|GO:0016639|GO:0055114
Dmagna023271	2080	SUPERFAMILY	SSF51971	1716	1986
Dmagna023271	2080	ProSiteProfiles	PS51278	29	429	IPR017932	Glutamine amidotransferase type 2 domain
Dmagna023271	2080	SUPERFAMILY	SSF51971	1970	2053
Dmagna023271	2080	Gene3D	G3DSA:3.20.20.70	465	825	IPR013785	Aldolase-type TIM barrel	GO:0003824
Dmagna023271	2080	PANTHER	PTHR11938	15	2053
Dmagna023271	2080	CDD	cd02808	869	1215	IPR002932	Glutamate synthase domain	GO:0006537|GO:0015930|GO:0016638|GO:0055114
Dmagna023271	2080	Gene3D	G3DSA:1.10.1060.10	1564	1716	IPR009051	Alpha-helical ferredoxin	GO:0051536
Dmagna023271	2080	SUPERFAMILY	SSF46548	1572	1727	IPR009051	Alpha-helical ferredoxin	GO:0051536
Dmagna023271	2080	Pfam	PF14691	1609	1704	IPR028261	Dihydroprymidine dehydrogenase domain II		Reactome: R-HSA-73621
Dmagna023271	2080	Pfam	PF04898	490	773	IPR006982	Glutamate synthase, central-N	GO:0006807|GO:0015930|GO:0055114
Dmagna023271	2080	PANTHER	PTHR11938:SF1	15	2053
Dmagna023271	2080	SUPERFAMILY	SSF51395	486	1221
Dmagna023271	2080	PRINTS	PR00419	1783	1793
Dmagna023271	2080	PRINTS	PR00419	1741	1754
Dmagna023271	2080	PRINTS	PR00419	1860	1874
Dmagna023271	2080	PRINTS	PR00419	1718	1740
Dmagna023271	2080	Pfam	PF01493	1288	1473	IPR002489	Glutamate synthase, alpha subunit, C-terminal	GO:0008152|GO:0016491|GO:0055114
Dmagna023271	2080	PIRSF	PIRSF000187	2	2072	IPR012220	Glutamate synthase, eukaryotic	GO:0005506|GO:0006537|GO:0010181|GO:0016040|GO:0050660	KEGG: 00250+1.4.1.14|KEGG: 00910+1.4.1.14|MetaCyc: PWY-6963
Dmagna007663	1044	SUPERFAMILY	SSF49785	2	92	IPR008979	Galactose-binding-like domain superfamily
Dmagna007663	1044	SMART	SM00032	799	854	IPR000436	Sushi/SCR/CCP domain
Dmagna007663	1044	SMART	SM00032	679	734	IPR000436	Sushi/SCR/CCP domain
Dmagna007663	1044	SMART	SM00032	739	794	IPR000436	Sushi/SCR/CCP domain
Dmagna007663	1044	SMART	SM00032	537	593	IPR000436	Sushi/SCR/CCP domain
Dmagna007663	1044	SMART	SM00032	617	674	IPR000436	Sushi/SCR/CCP domain
Dmagna007663	1044	SMART	SM00032	361	414	IPR000436	Sushi/SCR/CCP domain
Dmagna007663	1044	SMART	SM00032	419	474	IPR000436	Sushi/SCR/CCP domain
Dmagna007663	1044	SMART	SM00032	243	296	IPR000436	Sushi/SCR/CCP domain
Dmagna007663	1044	SMART	SM00032	301	356	IPR000436	Sushi/SCR/CCP domain
Dmagna007663	1044	SMART	SM00032	479	532	IPR000436	Sushi/SCR/CCP domain
Dmagna007663	1044	SUPERFAMILY	SSF56436	109	243	IPR016187	C-type lectin fold
Dmagna007663	1044	CDD	cd00033	636	674	IPR000436	Sushi/SCR/CCP domain
Dmagna007663	1044	ProSiteProfiles	PS50923	241	298	IPR000436	Sushi/SCR/CCP domain
Dmagna007663	1044	Gene3D	G3DSA:2.10.70.10	601	676
Dmagna007663	1044	PANTHER	PTHR19325:SF487	367	967
Dmagna007663	1044	PANTHER	PTHR19325:SF487	311	363
Dmagna007663	1044	Gene3D	G3DSA:2.10.70.10	749	799
Dmagna007663	1044	CDD	cd00033	799	855	IPR000436	Sushi/SCR/CCP domain
Dmagna007663	1044	SUPERFAMILY	SSF57535	536	601	IPR035976	Sushi/SCR/CCP superfamily
Dmagna007663	1044	SUPERFAMILY	SSF57535	634	688	IPR035976	Sushi/SCR/CCP superfamily
Dmagna007663	1044	PANTHER	PTHR19325	367	967
Dmagna007663	1044	ProSiteProfiles	PS50923	596	676	IPR000436	Sushi/SCR/CCP domain
Dmagna007663	1044	SMART	SM00034	105	237	IPR001304	C-type lectin-like
Dmagna007663	1044	Pfam	PF00059	124	238	IPR001304	C-type lectin-like
Dmagna007663	1044	CDD	cd00033	301	356	IPR000436	Sushi/SCR/CCP domain
Dmagna007663	1044	SUPERFAMILY	SSF57535	418	482	IPR035976	Sushi/SCR/CCP superfamily
Dmagna007663	1044	Gene3D	G3DSA:2.10.70.10	417	481
Dmagna007663	1044	Gene3D	G3DSA:2.10.70.10	677	745
Dmagna007663	1044	Gene3D	G3DSA:2.10.70.10	535	600
Dmagna007663	1044	Gene3D	G3DSA:2.10.70.10	800	860
Dmagna007663	1044	SUPERFAMILY	SSF57535	477	546	IPR035976	Sushi/SCR/CCP superfamily
Dmagna007663	1044	CDD	cd00033	479	532	IPR000436	Sushi/SCR/CCP domain
Dmagna007663	1044	ProSiteProfiles	PS50923	477	534	IPR000436	Sushi/SCR/CCP domain
Dmagna007663	1044	ProSiteProfiles	PS50041	112	228	IPR001304	C-type lectin-like
Dmagna007663	1044	SUPERFAMILY	SSF57535	794	855	IPR035976	Sushi/SCR/CCP superfamily
Dmagna007663	1044	CDD	cd00033	361	415	IPR000436	Sushi/SCR/CCP domain
Dmagna007663	1044	ProSiteProfiles	PS50923	359	416	IPR000436	Sushi/SCR/CCP domain
Dmagna007663	1044	Gene3D	G3DSA:3.10.100.10	94	241	IPR016186	C-type lectin-like/link domain superfamily
Dmagna007663	1044	CDD	cd00033	419	475	IPR000436	Sushi/SCR/CCP domain
Dmagna007663	1044	Gene3D	G3DSA:2.10.70.10	362	416
Dmagna007663	1044	SUPERFAMILY	SSF57535	739	808	IPR035976	Sushi/SCR/CCP superfamily
Dmagna007663	1044	Pfam	PF00084	755	794	IPR000436	Sushi/SCR/CCP domain
Dmagna007663	1044	Pfam	PF00084	301	356	IPR000436	Sushi/SCR/CCP domain
Dmagna007663	1044	Pfam	PF00084	361	414	IPR000436	Sushi/SCR/CCP domain
Dmagna007663	1044	Pfam	PF00084	419	474	IPR000436	Sushi/SCR/CCP domain
Dmagna007663	1044	Pfam	PF00084	537	593	IPR000436	Sushi/SCR/CCP domain
Dmagna007663	1044	Pfam	PF00084	243	296	IPR000436	Sushi/SCR/CCP domain
Dmagna007663	1044	Pfam	PF00084	799	854	IPR000436	Sushi/SCR/CCP domain
Dmagna007663	1044	Pfam	PF00084	679	734	IPR000436	Sushi/SCR/CCP domain
Dmagna007663	1044	Pfam	PF00084	635	674	IPR000436	Sushi/SCR/CCP domain
Dmagna007663	1044	Pfam	PF00084	479	532	IPR000436	Sushi/SCR/CCP domain
Dmagna007663	1044	SUPERFAMILY	SSF57535	678	742	IPR035976	Sushi/SCR/CCP superfamily
Dmagna007663	1044	Gene3D	G3DSA:2.10.70.10	299	361
Dmagna007663	1044	Gene3D	G3DSA:2.10.70.10	482	533
Dmagna007663	1044	Gene3D	G3DSA:2.10.70.10	242	297
Dmagna007663	1044	ProSiteProfiles	PS50923	299	358	IPR000436	Sushi/SCR/CCP domain
Dmagna007663	1044	CDD	cd00033	537	594	IPR000436	Sushi/SCR/CCP domain
Dmagna007663	1044	CDD	cd00033	679	735	IPR000436	Sushi/SCR/CCP domain
Dmagna007663	1044	SUPERFAMILY	SSF57535	242	310	IPR035976	Sushi/SCR/CCP superfamily
Dmagna007663	1044	PANTHER	PTHR19325	311	363
Dmagna007663	1044	ProSiteProfiles	PS50923	737	796	IPR000436	Sushi/SCR/CCP domain
Dmagna007663	1044	ProSiteProfiles	PS50923	417	476	IPR000436	Sushi/SCR/CCP domain
Dmagna007663	1044	ProSiteProfiles	PS50923	797	856	IPR000436	Sushi/SCR/CCP domain
Dmagna007663	1044	ProSiteProfiles	PS50923	677	736	IPR000436	Sushi/SCR/CCP domain
Dmagna007663	1044	SMART	SM00607	1	94	IPR006585	Fucolectin tachylectin-4 pentraxin-1
Dmagna007663	1044	SUPERFAMILY	SSF57535	294	357	IPR035976	Sushi/SCR/CCP superfamily
Dmagna007663	1044	PANTHER	PTHR19325:SF487	1	314
Dmagna007663	1044	ProSiteProfiles	PS50923	535	595	IPR000436	Sushi/SCR/CCP domain
Dmagna007663	1044	SUPERFAMILY	SSF57535	360	428	IPR035976	Sushi/SCR/CCP superfamily
Dmagna007663	1044	PANTHER	PTHR19325	1	314
Dmagna007663	1044	CDD	cd00033	739	795	IPR000436	Sushi/SCR/CCP domain
Dmagna007663	1044	CDD	cd00033	243	297	IPR000436	Sushi/SCR/CCP domain
Dmagna007663	1044	Gene3D	G3DSA:2.60.120.260	1	93	IPR008979	Galactose-binding-like domain superfamily
Dmagna026174	567	Coils	Coil	225	273
Dmagna026174	567	Coils	Coil	62	82
Dmagna026174	567	Coils	Coil	310	358
Dmagna026174	567	Coils	Coil	22	42
Dmagna026174	567	Coils	Coil	487	514
Dmagna026174	567	Coils	Coil	406	467
Dmagna026174	567	Coils	Coil	104	124
Dmagna001480	776	PANTHER	PTHR23244	33	733
Dmagna001480	776	SUPERFAMILY	SSF54695	504	531	IPR011333	SKP1/BTB/POZ domain superfamily
Dmagna001480	776	SUPERFAMILY	SSF54695	352	458	IPR011333	SKP1/BTB/POZ domain superfamily
Dmagna001480	776	Pfam	PF00651	363	500	IPR000210	BTB/POZ domain	GO:0005515
Dmagna001480	776	Pfam	PF00651	595	684	IPR000210	BTB/POZ domain	GO:0005515
Dmagna001480	776	ProSiteProfiles	PS50097	598	667	IPR000210	BTB/POZ domain	GO:0005515
Dmagna001480	776	SMART	SM00225	372	504	IPR000210	BTB/POZ domain	GO:0005515
Dmagna001480	776	SMART	SM00225	598	731	IPR000210	BTB/POZ domain	GO:0005515
Dmagna001480	776	CDD	cd14821	509	561
Dmagna001480	776	SUPERFAMILY	SSF117281	32	250	IPR015915	Kelch-type beta propeller	GO:0005515
Dmagna001480	776	Gene3D	G3DSA:2.120.10.80	254	352	IPR015915	Kelch-type beta propeller	GO:0005515
Dmagna001480	776	Gene3D	G3DSA:3.30.710.10	585	737
Dmagna001480	776	Gene3D	G3DSA:3.30.710.10	357	543
Dmagna001480	776	CDD	cd14821	699	757
Dmagna001480	776	Pfam	PF01344	48	85	IPR006652	Kelch repeat type 1	GO:0005515
Dmagna001480	776	Pfam	PF01344	263	306	IPR006652	Kelch repeat type 1	GO:0005515
Dmagna001480	776	ProSiteProfiles	PS50097	372	461	IPR000210	BTB/POZ domain	GO:0005515
Dmagna001480	776	SUPERFAMILY	SSF54695	574	664	IPR011333	SKP1/BTB/POZ domain superfamily
Dmagna001480	776	SUPERFAMILY	SSF54695	699	729	IPR011333	SKP1/BTB/POZ domain superfamily
Dmagna001480	776	Pfam	PF13854	95	139
Dmagna001480	776	SMART	SM00612	109	165	IPR006652	Kelch repeat type 1	GO:0005515
Dmagna001480	776	SMART	SM00612	59	108	IPR006652	Kelch repeat type 1	GO:0005515
Dmagna001480	776	SMART	SM00612	275	327	IPR006652	Kelch repeat type 1	GO:0005515
Dmagna001480	776	SMART	SM00612	219	274	IPR006652	Kelch repeat type 1	GO:0005515
Dmagna001480	776	Gene3D	G3DSA:2.120.10.80	27	253	IPR015915	Kelch-type beta propeller	GO:0005515
Dmagna001480	776	PANTHER	PTHR23244:SF417	33	733
Dmagna001480	776	Pfam	PF13415	164	215
Dmagna032385	616	ProSiteProfiles	PS50157	513	535	IPR013087	Zinc finger C2H2-type	GO:0003676
Dmagna032385	616	Gene3D	G3DSA:3.30.160.60	221	250
Dmagna032385	616	PANTHER	PTHR24403:SF40	195	485
Dmagna032385	616	PANTHER	PTHR24403:SF40	23	187
Dmagna032385	616	PANTHER	PTHR24403:SF40	455	538
Dmagna032385	616	Gene3D	G3DSA:3.30.160.60	484	536
Dmagna032385	616	SMART	SM00355	485	507	IPR013087	Zinc finger C2H2-type	GO:0003676
Dmagna032385	616	SMART	SM00355	222	244	IPR013087	Zinc finger C2H2-type	GO:0003676
Dmagna032385	616	SMART	SM00355	250	273	IPR013087	Zinc finger C2H2-type	GO:0003676
Dmagna032385	616	SMART	SM00355	107	129	IPR013087	Zinc finger C2H2-type	GO:0003676
Dmagna032385	616	SMART	SM00355	54	75	IPR013087	Zinc finger C2H2-type	GO:0003676
Dmagna032385	616	SMART	SM00355	165	187	IPR013087	Zinc finger C2H2-type	GO:0003676
Dmagna032385	616	SMART	SM00355	457	480	IPR013087	Zinc finger C2H2-type	GO:0003676
Dmagna032385	616	SMART	SM00355	513	535	IPR013087	Zinc finger C2H2-type	GO:0003676
Dmagna032385	616	SMART	SM00355	24	47	IPR013087	Zinc finger C2H2-type	GO:0003676
Dmagna032385	616	SMART	SM00355	402	424	IPR013087	Zinc finger C2H2-type	GO:0003676
Dmagna032385	616	SMART	SM00355	79	99	IPR013087	Zinc finger C2H2-type	GO:0003676
Dmagna032385	616	Pfam	PF00096	513	535
Dmagna032385	616	Pfam	PF00096	222	241
Dmagna032385	616	SUPERFAMILY	SSF57667	24	49	IPR036236	Zinc finger C2H2 superfamily
Dmagna032385	616	Pfam	PF13909	26	49
Dmagna032385	616	MobiDBLite	mobidb-lite	288	308
Dmagna032385	616	Gene3D	G3DSA:3.30.160.60	399	483
Dmagna032385	616	Gene3D	G3DSA:3.30.160.60	76	158
Dmagna032385	616	SUPERFAMILY	SSF57667	485	535	IPR036236	Zinc finger C2H2 superfamily
Dmagna032385	616	Gene3D	G3DSA:3.30.160.60	251	273
Dmagna032385	616	SUPERFAMILY	SSF57667	218	268	IPR036236	Zinc finger C2H2 superfamily
Dmagna032385	616	ProSiteProfiles	PS50157	222	249	IPR013087	Zinc finger C2H2-type	GO:0003676
Dmagna032385	616	SUPERFAMILY	SSF57667	78	129	IPR036236	Zinc finger C2H2 superfamily
Dmagna032385	616	ProSiteProfiles	PS50157	107	134	IPR013087	Zinc finger C2H2-type	GO:0003676
Dmagna032385	616	ProSiteProfiles	PS50157	165	192	IPR013087	Zinc finger C2H2-type	GO:0003676
Dmagna032385	616	ProSiteProfiles	PS50157	250	278	IPR013087	Zinc finger C2H2-type	GO:0003676
Dmagna032385	616	PANTHER	PTHR24403	195	485
Dmagna032385	616	PANTHER	PTHR24403	455	538
Dmagna032385	616	PANTHER	PTHR24403	23	187
Dmagna026349	1185	PRINTS	PR01415	812	826	IPR002110	Ankyrin repeat	GO:0005515
Dmagna026349	1185	PRINTS	PR01415	728	743	IPR002110	Ankyrin repeat	GO:0005515
Dmagna026349	1185	MobiDBLite	mobidb-lite	328	351
Dmagna026349	1185	ProSiteProfiles	PS50088	727	762	IPR002110	Ankyrin repeat	GO:0005515
Dmagna026349	1185	SUPERFAMILY	SSF48403	629	874	IPR036770	Ankyrin repeat-containing domain superfamily
Dmagna026349	1185	ProSiteProfiles	PS50088	829	861	IPR002110	Ankyrin repeat	GO:0005515
Dmagna026349	1185	PANTHER	PTHR22884:SF364	414	1165	IPR038035	Histone-lysine N-methyltransferase EHMT1	GO:0002039|GO:0018024	KEGG: 00310+2.1.1.43|Reactome: R-HSA-2559582|Reactome: R-HSA-3214841|Reactome: R-HSA-6804760|Reactome: R-HSA-8953750
Dmagna026349	1185	Gene3D	G3DSA:1.25.40.20	606	751	IPR036770	Ankyrin repeat-containing domain superfamily
Dmagna026349	1185	Gene3D	G3DSA:2.170.270.10	898	1170
Dmagna026349	1185	ProSiteProfiles	PS50088	763	795	IPR002110	Ankyrin repeat	GO:0005515
Dmagna026349	1185	ProSiteProfiles	PS50280	1018	1135	IPR001214	SET domain	GO:0005515
Dmagna026349	1185	ProSiteProfiles	PS50297	626	861	IPR020683	Ankyrin repeat-containing domain
Dmagna026349	1185	Pfam	PF12796	727	794	IPR020683	Ankyrin repeat-containing domain
Dmagna026349	1185	Pfam	PF12796	631	715	IPR020683	Ankyrin repeat-containing domain
Dmagna026349	1185	ProSiteProfiles	PS50088	796	828	IPR002110	Ankyrin repeat	GO:0005515
Dmagna026349	1185	SMART	SM00468	903	1001	IPR007728	Pre-SET domain	GO:0005634|GO:0008270|GO:0018024|GO:0034968	KEGG: 00310+2.1.1.43|Reactome: R-HSA-3214841
Dmagna026349	1185	ProSiteProfiles	PS50088	661	693	IPR002110	Ankyrin repeat	GO:0005515
Dmagna026349	1185	SMART	SM00317	1018	1141	IPR001214	SET domain	GO:0005515
Dmagna026349	1185	Pfam	PF00856	1029	1135	IPR001214	SET domain	GO:0005515
Dmagna026349	1185	SUPERFAMILY	SSF82199	897	1150
Dmagna026349	1185	PANTHER	PTHR22884	414	1165
Dmagna026349	1185	Pfam	PF13637	800	850
Dmagna026349	1185	SMART	SM00248	626	655	IPR002110	Ankyrin repeat	GO:0005515
Dmagna026349	1185	SMART	SM00248	727	759	IPR002110	Ankyrin repeat	GO:0005515
Dmagna026349	1185	SMART	SM00248	763	792	IPR002110	Ankyrin repeat	GO:0005515
Dmagna026349	1185	SMART	SM00248	694	723	IPR002110	Ankyrin repeat	GO:0005515
Dmagna026349	1185	SMART	SM00248	661	690	IPR002110	Ankyrin repeat	GO:0005515
Dmagna026349	1185	SMART	SM00248	796	825	IPR002110	Ankyrin repeat	GO:0005515
Dmagna026349	1185	SMART	SM00248	829	858	IPR002110	Ankyrin repeat	GO:0005515
Dmagna026349	1185	ProSiteProfiles	PS50867	952	1015	IPR007728	Pre-SET domain	GO:0005634|GO:0008270|GO:0018024|GO:0034968	KEGG: 00310+2.1.1.43|Reactome: R-HSA-3214841
Dmagna026349	1185	CDD	cd00204	728	850	IPR020683	Ankyrin repeat-containing domain
Dmagna026349	1185	Gene3D	G3DSA:1.25.40.20	752	897	IPR036770	Ankyrin repeat-containing domain superfamily
Dmagna026349	1185	Pfam	PF05033	906	1010	IPR007728	Pre-SET domain	GO:0005634|GO:0008270|GO:0018024|GO:0034968	KEGG: 00310+2.1.1.43|Reactome: R-HSA-3214841
Dmagna026349	1185	CDD	cd00204	657	817	IPR020683	Ankyrin repeat-containing domain
Dmagna002222	613	ProSiteProfiles	PS51387	155	337	IPR016166	FAD-binding, type 2	GO:0071949
Dmagna002222	613	Gene3D	G3DSA:1.10.45.10	571	611	IPR016171	Vanillyl-alcohol oxidase, C-terminal subdomain 2
Dmagna002222	613	Gene3D	G3DSA:3.30.70.3450	338	461
Dmagna002222	613	Pfam	PF01565	159	299	IPR006094	FAD linked oxidase, N-terminal	GO:0016491|GO:0050660|GO:0055114
Dmagna002222	613	Gene3D	G3DSA:3.30.160.650	49	99
Dmagna002222	613	Gene3D	G3DSA:3.30.43.10	40	48	IPR016167	FAD-binding, type 2, subdomain 1	GO:0003824|GO:0050660|GO:0055114
Dmagna002222	613	Gene3D	G3DSA:3.30.43.10	100	214	IPR016167	FAD-binding, type 2, subdomain 1	GO:0003824|GO:0050660|GO:0055114
Dmagna002222	613	Gene3D	G3DSA:3.30.465.10	217	337
Dmagna002222	613	SUPERFAMILY	SSF55103	341	612	IPR016164	FAD-linked oxidase-like, C-terminal	GO:0003824|GO:0050660
Dmagna002222	613	PANTHER	PTHR11748:SF3	28	610	IPR025650	Alkyldihydroxyacetonephosphate synthase	GO:0008609|GO:0008610	KEGG: 00565+2.5.1.26|MetaCyc: PWY-7782|Reactome: R-HSA-75896|Reactome: R-HSA-9033241|Reactome: R-HSA-9033500
Dmagna002222	613	Gene3D	G3DSA:3.30.300.330	462	570
Dmagna002222	613	Pfam	PF02913	338	609	IPR004113	FAD-linked oxidase, C-terminal	GO:0003824|GO:0050660
Dmagna002222	613	SUPERFAMILY	SSF56176	107	338	IPR036318	FAD-binding, type 2-like superfamily	GO:0050660
Dmagna002222	613	PANTHER	PTHR11748	28	610
Dmagna031015	189	PANTHER	PTHR22802:SF280	29	182
Dmagna031015	189	Pfam	PF00059	71	182	IPR001304	C-type lectin-like
Dmagna031015	189	CDD	cd00037	60	182
Dmagna031015	189	SUPERFAMILY	SSF56436	18	184	IPR016187	C-type lectin fold
Dmagna031015	189	ProSiteProfiles	PS50041	57	182	IPR001304	C-type lectin-like
Dmagna031015	189	SMART	SM00034	42	182	IPR001304	C-type lectin-like
Dmagna031015	189	Gene3D	G3DSA:3.10.100.10	22	184	IPR016186	C-type lectin-like/link domain superfamily
Dmagna031015	189	PANTHER	PTHR22802	29	182
Dmagna008698-T3	816	SMART	SM00409	181	270	IPR003599	Immunoglobulin subtype
Dmagna008698-T3	816	SMART	SM00409	66	172	IPR003599	Immunoglobulin subtype
Dmagna008698-T3	816	SMART	SM00409	485	591	IPR003599	Immunoglobulin subtype
Dmagna008698-T3	816	SMART	SM00409	601	676	IPR003599	Immunoglobulin subtype
Dmagna008698-T3	816	SMART	SM00409	282	385	IPR003599	Immunoglobulin subtype
Dmagna008698-T3	816	SMART	SM00409	394	473	IPR003599	Immunoglobulin subtype
Dmagna008698-T3	816	SMART	SM00409	681	760	IPR003599	Immunoglobulin subtype
Dmagna008698-T3	816	Pfam	PF13895	599	670	IPR007110	Immunoglobulin-like domain
Dmagna008698-T3	816	Pfam	PF13895	390	472	IPR007110	Immunoglobulin-like domain
Dmagna008698-T3	816	Gene3D	G3DSA:2.60.40.10	1	62	IPR013783	Immunoglobulin-like fold
Dmagna008698-T3	816	Gene3D	G3DSA:2.60.40.10	63	173	IPR013783	Immunoglobulin-like fold
Dmagna008698-T3	816	SUPERFAMILY	SSF48726	59	175	IPR036179	Immunoglobulin-like domain superfamily
Dmagna008698-T3	816	SUPERFAMILY	SSF48726	269	387	IPR036179	Immunoglobulin-like domain superfamily
Dmagna008698-T3	816	PANTHER	PTHR11640	2	805
Dmagna008698-T3	816	ProSiteProfiles	PS50835	272	382	IPR007110	Immunoglobulin-like domain
Dmagna008698-T3	816	SUPERFAMILY	SSF48726	688	759	IPR036179	Immunoglobulin-like domain superfamily
Dmagna008698-T3	816	ProSiteProfiles	PS50835	387	471	IPR007110	Immunoglobulin-like domain
Dmagna008698-T3	816	ProSiteProfiles	PS50835	59	164	IPR007110	Immunoglobulin-like domain
Dmagna008698-T3	816	SUPERFAMILY	SSF48726	496	596	IPR036179	Immunoglobulin-like domain superfamily
Dmagna008698-T3	816	Gene3D	G3DSA:2.60.40.10	675	760	IPR013783	Immunoglobulin-like fold
Dmagna008698-T3	816	Gene3D	G3DSA:2.60.40.10	600	674	IPR013783	Immunoglobulin-like fold
Dmagna008698-T3	816	PANTHER	PTHR11640:SF62	2	805
Dmagna008698-T3	816	ProSiteProfiles	PS50835	594	674	IPR007110	Immunoglobulin-like domain
Dmagna008698-T3	816	CDD	cd00096	614	671
Dmagna008698-T3	816	Pfam	PF08205	71	150	IPR013162	CD80-like, immunoglobulin C2-set
Dmagna008698-T3	816	SUPERFAMILY	SSF48726	169	262	IPR036179	Immunoglobulin-like domain superfamily
Dmagna008698-T3	816	Gene3D	G3DSA:2.60.40.10	174	271	IPR013783	Immunoglobulin-like fold
Dmagna008698-T3	816	Pfam	PF13927	175	254
Dmagna008698-T3	816	ProSiteProfiles	PS50835	476	589	IPR007110	Immunoglobulin-like domain
Dmagna008698-T3	816	SMART	SM00408	400	461	IPR003598	Immunoglobulin subtype 2
Dmagna008698-T3	816	SMART	SM00408	72	155	IPR003598	Immunoglobulin subtype 2
Dmagna008698-T3	816	SMART	SM00408	687	750	IPR003598	Immunoglobulin subtype 2
Dmagna008698-T3	816	SMART	SM00408	607	665	IPR003598	Immunoglobulin subtype 2
Dmagna008698-T3	816	SMART	SM00408	288	371	IPR003598	Immunoglobulin subtype 2
Dmagna008698-T3	816	SMART	SM00408	187	257	IPR003598	Immunoglobulin subtype 2
Dmagna008698-T3	816	Gene3D	G3DSA:2.60.40.10	391	481	IPR013783	Immunoglobulin-like fold
Dmagna008698-T3	816	ProSiteProfiles	PS50835	679	758	IPR007110	Immunoglobulin-like domain
Dmagna008698-T3	816	Gene3D	G3DSA:2.60.40.10	280	390	IPR013783	Immunoglobulin-like fold
Dmagna008698-T3	816	Gene3D	G3DSA:2.60.40.10	490	593	IPR013783	Immunoglobulin-like fold
Dmagna008698-T3	816	ProSiteProfiles	PS50835	175	268	IPR007110	Immunoglobulin-like domain
Dmagna008698-T3	816	SUPERFAMILY	SSF48726	617	675	IPR036179	Immunoglobulin-like domain superfamily
Dmagna008698-T3	816	SUPERFAMILY	SSF48726	395	454	IPR036179	Immunoglobulin-like domain superfamily
Dmagna004775	936	Gene3D	G3DSA:1.10.510.10	737	887
Dmagna004775	936	SMART	SM00133	868	931	IPR000961	AGC-kinase, C-terminal	GO:0004674|GO:0005524|GO:0006468
Dmagna004775	936	MobiDBLite	mobidb-lite	454	549
Dmagna004775	936	SUPERFAMILY	SSF56112	737	934	IPR011009	Protein kinase-like domain superfamily
Dmagna004775	936	SUPERFAMILY	SSF56112	564	736	IPR011009	Protein kinase-like domain superfamily
Dmagna004775	936	ProSiteProfiles	PS50011	566	867	IPR000719	Protein kinase domain	GO:0004672|GO:0005524|GO:0006468
Dmagna004775	936	Gene3D	G3DSA:3.30.200.20	888	936
Dmagna004775	936	ProSiteProfiles	PS51285	868	936	IPR000961	AGC-kinase, C-terminal	GO:0004674|GO:0005524|GO:0006468
Dmagna004775	936	Gene3D	G3DSA:3.30.200.20	551	649
Dmagna004775	936	MobiDBLite	mobidb-lite	524	545
Dmagna004775	936	SMART	SM00220	566	867	IPR000719	Protein kinase domain	GO:0004672|GO:0005524|GO:0006468
Dmagna004775	936	Pfam	PF00433	888	929	IPR017892	Protein kinase, C-terminal	GO:0004674|GO:0005524|GO:0006468
Dmagna004775	936	Pfam	PF00069	567	736	IPR000719	Protein kinase domain	GO:0004672|GO:0005524|GO:0006468
Dmagna004775	936	Pfam	PF00069	737	867	IPR000719	Protein kinase domain	GO:0004672|GO:0005524|GO:0006468
Dmagna004775	936	MobiDBLite	mobidb-lite	454	504
Dmagna004775	936	CDD	cd05592	570	932
Dmagna004775	936	Gene3D	G3DSA:1.10.510.10	650	736
Dmagna004775	936	PANTHER	PTHR24356	424	735
Dmagna004775	936	PANTHER	PTHR24356	736	935
Dmagna004775	936	PANTHER	PTHR24356:SF225	424	735
Dmagna004775	936	PANTHER	PTHR24356:SF225	736	935
Dmagna010164	810	MobiDBLite	mobidb-lite	660	709
Dmagna010164	810	Coils	Coil	114	141
Dmagna010164	810	PRINTS	PR01217	264	285
Dmagna010164	810	PRINTS	PR01217	242	254
Dmagna010164	810	PRINTS	PR01217	200	212
Dmagna010164	810	PRINTS	PR01217	215	231
Dmagna010164	810	PRINTS	PR01217	285	301
Dmagna010164	810	PANTHER	PTHR22907:SF22	336	808
Dmagna010164	810	MobiDBLite	mobidb-lite	692	709
Dmagna010164	810	Pfam	PF00100	398	649	IPR001507	Zona pellucida domain
Dmagna010164	810	ProSiteProfiles	PS51034	397	656	IPR001507	Zona pellucida domain
Dmagna010164	810	PANTHER	PTHR22907	336	808
Dmagna010164	810	SMART	SM00241	397	652	IPR001507	Zona pellucida domain
Dmagna023459	808	PANTHER	PTHR24416	305	802
Dmagna023459	808	MobiDBLite	mobidb-lite	578	604
Dmagna023459	808	ProSiteProfiles	PS50011	453	803	IPR000719	Protein kinase domain	GO:0004672|GO:0005524|GO:0006468
Dmagna023459	808	ProSiteProfiles	PS51257	1	18
Dmagna023459	808	Gene3D	G3DSA:1.10.510.10	619	806
Dmagna023459	808	SUPERFAMILY	SSF56112	434	564	IPR011009	Protein kinase-like domain superfamily
Dmagna023459	808	SUPERFAMILY	SSF56112	624	795	IPR011009	Protein kinase-like domain superfamily
Dmagna023459	808	Gene3D	G3DSA:2.60.40.10	133	241	IPR013783	Immunoglobulin-like fold
Dmagna023459	808	Gene3D	G3DSA:2.60.40.10	4	132	IPR013783	Immunoglobulin-like fold
Dmagna023459	808	Pfam	PF07714	453	796	IPR001245	Serine-threonine/tyrosine-protein kinase, catalytic domain	GO:0004672|GO:0006468
Dmagna023459	808	PANTHER	PTHR24416:SF400	305	802
Dmagna023459	808	PIRSF	PIRSF000615	3	392
Dmagna023459	808	PIRSF	PIRSF000615	324	806
Dmagna023459	808	MobiDBLite	mobidb-lite	578	623
Dmagna023459	808	Gene3D	G3DSA:3.30.200.20	410	540
Dmagna023459	808	SUPERFAMILY	SSF48726	163	267	IPR036179	Immunoglobulin-like domain superfamily
Dmagna023459	808	SUPERFAMILY	SSF48726	37	125	IPR036179	Immunoglobulin-like domain superfamily
Dmagna024789	126	PANTHER	PTHR23430:SF66	1	123
Dmagna024789	126	PANTHER	PTHR23430	1	123
Dmagna024789	126	CDD	cd00074	16	119	IPR002119	Histone H2A	GO:0000786|GO:0003677|GO:0005634	Reactome: R-HSA-3214858
Dmagna024789	126	Pfam	PF00125	11	88	IPR007125	Histone H2A/H2B/H3	GO:0000786|GO:0003677
Dmagna024789	126	PRINTS	PR00620	42	57	IPR002119	Histone H2A	GO:0000786|GO:0003677|GO:0005634	Reactome: R-HSA-3214858
Dmagna024789	126	PRINTS	PR00620	57	70	IPR002119	Histone H2A	GO:0000786|GO:0003677|GO:0005634	Reactome: R-HSA-3214858
Dmagna024789	126	PRINTS	PR00620	99	117	IPR002119	Histone H2A	GO:0000786|GO:0003677|GO:0005634	Reactome: R-HSA-3214858
Dmagna024789	126	PRINTS	PR00620	71	85	IPR002119	Histone H2A	GO:0000786|GO:0003677|GO:0005634	Reactome: R-HSA-3214858
Dmagna024789	126	PRINTS	PR00620	13	35	IPR002119	Histone H2A	GO:0000786|GO:0003677|GO:0005634	Reactome: R-HSA-3214858
Dmagna024789	126	SUPERFAMILY	SSF47113	15	119	IPR009072	Histone-fold	GO:0046982
Dmagna024789	126	MobiDBLite	mobidb-lite	1	23
Dmagna024789	126	Pfam	PF16211	91	125	IPR032454	Histone H2A, C-terminal domain		Reactome: R-HSA-3214858
Dmagna024789	126	Gene3D	G3DSA:1.10.20.10	2	124	IPR009072	Histone-fold	GO:0046982
Dmagna024789	126	SMART	SM00414	3	122	IPR002119	Histone H2A	GO:0000786|GO:0003677|GO:0005634	Reactome: R-HSA-3214858
Dmagna026457	628	SUPERFAMILY	SSF53448	157	484	IPR029044	Nucleotide-diphospho-sugar transferases
Dmagna026457	628	ProSiteProfiles	PS50231	507	623	IPR000772	Ricin B, lectin domain
Dmagna026457	628	PANTHER	PTHR11675:SF43	82	613
Dmagna026457	628	Pfam	PF00535	181	366	IPR001173	Glycosyltransferase 2-like		Reactome: R-HSA-913709
Dmagna026457	628	CDD	cd00161	507	622	IPR000772	Ricin B, lectin domain
Dmagna026457	628	Pfam	PF00652	496	620	IPR000772	Ricin B, lectin domain
Dmagna026457	628	Gene3D	G3DSA:3.90.550.10	103	490	IPR029044	Nucleotide-diphospho-sugar transferases
Dmagna026457	628	SUPERFAMILY	SSF50370	476	623	IPR035992	Ricin B-like lectins
Dmagna026457	628	SMART	SM00458	493	623	IPR000772	Ricin B, lectin domain
Dmagna026457	628	CDD	cd02510	181	481
Dmagna026457	628	PANTHER	PTHR11675	82	613
Dmagna026457	628	Gene3D	G3DSA:2.80.10.50	491	627
Dmagna023407	4757	Pfam	PF08385	231	798	IPR013594	Dynein heavy chain, domain-1
Dmagna023407	4757	Gene3D	G3DSA:1.20.920.30	2862	3074
Dmagna023407	4757	Gene3D	G3DSA:3.40.50.300	4158	4279
Dmagna023407	4757	Pfam	PF12781	3702	3922	IPR035706	Dynein heavy chain, ATP-binding dynein motor region D5
Dmagna023407	4757	PANTHER	PTHR10676	1178	2556	IPR026983	Dynein heavy chain	GO:0003777|GO:0007018
Dmagna023407	4757	PANTHER	PTHR10676	92	903	IPR026983	Dynein heavy chain	GO:0003777|GO:0007018
Dmagna023407	4757	Gene3D	G3DSA:1.10.8.710	2191	2299
Dmagna023407	4757	Gene3D	G3DSA:1.20.1270.280	4453	4619
Dmagna023407	4757	SUPERFAMILY	SSF52540	2040	2257	IPR027417	P-loop containing nucleoside triphosphate hydrolase
Dmagna023407	4757	Gene3D	G3DSA:3.40.50.300	2301	2546
Dmagna023407	4757	Gene3D	G3DSA:3.40.50.300	2039	2190
Dmagna023407	4757	PANTHER	PTHR10676:SF240	2606	4757
Dmagna023407	4757	PANTHER	PTHR10676:SF240	1178	2556
Dmagna023407	4757	PANTHER	PTHR10676:SF240	92	903
Dmagna023407	4757	MobiDBLite	mobidb-lite	983	997
Dmagna023407	4757	MobiDBLite	mobidb-lite	917	1051
Dmagna023407	4757	Gene3D	G3DSA:1.20.920.20	3302	3654
Dmagna023407	4757	Gene3D	G3DSA:1.20.58.1120	1894	2038
Dmagna023407	4757	Pfam	PF12777	3329	3671	IPR024743	Dynein heavy chain, coiled coil stalk
Dmagna023407	4757	Coils	Coil	3564	3591
Dmagna023407	4757	Gene3D	G3DSA:1.10.8.1220	3943	4033
Dmagna023407	4757	Coils	Coil	3330	3371
Dmagna023407	4757	PANTHER	PTHR10676	2606	4757	IPR026983	Dynein heavy chain	GO:0003777|GO:0007018
Dmagna023407	4757	Gene3D	G3DSA:1.10.8.720	4280	4448
Dmagna023407	4757	SUPERFAMILY	SSF52540	2709	2974	IPR027417	P-loop containing nucleoside triphosphate hydrolase
Dmagna023407	4757	Pfam	PF07728	2342	2475	IPR011704	ATPase, dynein-related, AAA domain	GO:0005524|GO:0016887
Dmagna023407	4757	Pfam	PF12780	3052	3315	IPR024317	Dynein heavy chain, AAA module D4
Dmagna023407	4757	Pfam	PF12775	2688	2954
Dmagna023407	4757	Coils	Coil	425	452
Dmagna023407	4757	SUPERFAMILY	SSF52540	2271	2497	IPR027417	P-loop containing nucleoside triphosphate hydrolase
Dmagna023407	4757	MobiDBLite	mobidb-lite	998	1049
Dmagna023407	4757	Coils	Coil	1946	1966
Dmagna023407	4757	Gene3D	G3DSA:3.40.50.300	2691	2861
Dmagna023407	4757	Gene3D	G3DSA:3.40.50.300	3075	3240
Dmagna023407	4757	Gene3D	G3DSA:3.20.180.20	1795	1893
Dmagna023407	4757	Gene3D	G3DSA:3.40.50.11510	3694	3862
Dmagna023407	4757	MobiDBLite	mobidb-lite	930	946
Dmagna023407	4757	Gene3D	G3DSA:1.20.140.100	1641	1793
Dmagna023407	4757	Pfam	PF03028	4063	4754	IPR004273	Dynein heavy chain domain	GO:0003777|GO:0007018|GO:0030286
Dmagna023407	4757	Pfam	PF08393	1484	1887	IPR013602	Dynein heavy chain, domain-2
Dmagna023407	4757	Pfam	PF12774	2024	2254	IPR035699	Dynein heavy chain, hydrolytic ATP-binding dynein motor region D1	GO:0005524
Dmagna023407	4757	Gene3D	G3DSA:1.10.472.130	2586	2675
Dmagna023407	4757	Gene3D	G3DSA:3.10.490.20	4620	4756
Dmagna023407	4757	SUPERFAMILY	SSF52540	3203	3319	IPR027417	P-loop containing nucleoside triphosphate hydrolase
Dmagna023407	4757	SUPERFAMILY	SSF52540	3044	3169	IPR027417	P-loop containing nucleoside triphosphate hydrolase
Dmagna019560	161	Pfam	PF00754	56	148	IPR000421	Coagulation factor 5/8 C-terminal domain
Dmagna019560	161	Gene3D	G3DSA:2.60.120.260	30	157	IPR008979	Galactose-binding-like domain superfamily
Dmagna019560	161	ProSiteProfiles	PS50022	40	161	IPR000421	Coagulation factor 5/8 C-terminal domain
Dmagna019560	161	PANTHER	PTHR24416	19	151
Dmagna019560	161	PANTHER	PTHR24416:SF333	19	151	IPR029553	Epithelial discoidin domain-containing receptor 1	GO:0005887|GO:0038062	Reactome: R-HSA-3000171
Dmagna019560	161	SUPERFAMILY	SSF49785	39	150	IPR008979	Galactose-binding-like domain superfamily
Dmagna032761	1039	Pfam	PF00505	959	1011	IPR009071	High mobility group box domain
Dmagna032761	1039	Gene3D	G3DSA:1.10.30.10	961	1011	IPR036910	High mobility group box domain superfamily
Dmagna032761	1039	Pfam	PF12341	398	687	IPR022100	Minichromosome loss protein Mcl1, middle region
Dmagna032761	1039	MobiDBLite	mobidb-lite	1001	1039
Dmagna032761	1039	CDD	cd01390	959	1011
Dmagna032761	1039	Gene3D	G3DSA:2.130.10.10	2	190	IPR015943	WD40/YVTN repeat-like-containing domain superfamily	GO:0005515
Dmagna032761	1039	ProSiteProfiles	PS50082	5	37	IPR001680	WD40 repeat	GO:0005515
Dmagna032761	1039	ProSiteProfiles	PS50118	957	1009	IPR009071	High mobility group box domain
Dmagna032761	1039	SMART	SM00398	956	1028	IPR009071	High mobility group box domain
Dmagna032761	1039	ProSiteProfiles	PS50294	5	171	IPR017986	WD40-repeat-containing domain	GO:0005515
Dmagna032761	1039	Pfam	PF00400	91	116	IPR001680	WD40 repeat	GO:0005515
Dmagna032761	1039	Pfam	PF00400	129	161	IPR001680	WD40 repeat	GO:0005515
Dmagna032761	1039	PANTHER	PTHR19932	1	1013
Dmagna032761	1039	ProSiteProfiles	PS50082	130	171	IPR001680	WD40 repeat	GO:0005515
Dmagna032761	1039	SUPERFAMILY	SSF50978	6	301	IPR036322	WD40-repeat-containing domain superfamily	GO:0005515
Dmagna032761	1039	MobiDBLite	mobidb-lite	1001	1028
Dmagna032761	1039	Pfam	PF12894	213	281	IPR024977	Anaphase-promoting complex subunit 4, WD40 domain
Dmagna032761	1039	SUPERFAMILY	SSF47095	956	1011	IPR036910	High mobility group box domain superfamily
Dmagna032761	1039	Gene3D	G3DSA:2.130.10.10	191	357	IPR015943	WD40/YVTN repeat-like-containing domain superfamily	GO:0005515
Dmagna032761	1039	SMART	SM00320	123	162	IPR001680	WD40 repeat	GO:0005515
Dmagna032761	1039	SMART	SM00320	2	37	IPR001680	WD40 repeat	GO:0005515
Dmagna032761	1039	SMART	SM00320	217	257	IPR001680	WD40 repeat	GO:0005515
Dmagna032761	1039	SMART	SM00320	79	118	IPR001680	WD40 repeat	GO:0005515
Dmagna026913	974	SUPERFAMILY	SSF53300	318	490	IPR036465	von Willebrand factor A-like domain superfamily
Dmagna026913	974	Pfam	PF08434	30	295	IPR013642	Calcium-activated chloride channel, N-terminal		Reactome: R-HSA-2672351
Dmagna026913	974	CDD	cd00063	765	877	IPR003961	Fibronectin type III	GO:0005515
Dmagna026913	974	SMART	SM00060	765	881	IPR003961	Fibronectin type III	GO:0005515
Dmagna026913	974	PANTHER	PTHR10579	8	951
Dmagna026913	974	Gene3D	G3DSA:3.40.50.410	315	492	IPR036465	von Willebrand factor A-like domain superfamily
Dmagna026913	974	ProSiteProfiles	PS50234	320	495	IPR002035	von Willebrand factor, type A
Dmagna026913	974	SUPERFAMILY	SSF49265	841	887	IPR036116	Fibronectin type III superfamily	GO:0005515
Dmagna026913	974	SUPERFAMILY	SSF49265	763	813	IPR036116	Fibronectin type III superfamily	GO:0005515
Dmagna026913	974	CDD	cd00198	322	477
Dmagna026913	974	SMART	SM00327	318	496	IPR002035	von Willebrand factor, type A
Dmagna026913	974	Pfam	PF00092	322	484	IPR002035	von Willebrand factor, type A
Dmagna026913	974	PANTHER	PTHR10579:SF2	8	951
Dmagna009533	410	ProSiteProfiles	PS50191	73	253	IPR001251	CRAL-TRIO lipid binding domain
Dmagna009533	410	SUPERFAMILY	SSF46938	3	70	IPR036273	CRAL/TRIO, N-terminal domain superfamily
Dmagna009533	410	CDD	cd00170	74	248	IPR001251	CRAL-TRIO lipid binding domain
Dmagna009533	410	PANTHER	PTHR23324	3	375
Dmagna009533	410	SMART	SM00516	73	250	IPR001251	CRAL-TRIO lipid binding domain
Dmagna009533	410	SUPERFAMILY	SSF101576	284	376	IPR036598	GOLD domain superfamily
Dmagna009533	410	ProSiteProfiles	PS50866	279	393	IPR009038	GOLD domain
Dmagna009533	410	Gene3D	G3DSA:3.40.525.10	14	279	IPR036865	CRAL-TRIO lipid binding domain superfamily
Dmagna009533	410	Gene3D	G3DSA:2.60.120.680	280	375
Dmagna009533	410	PANTHER	PTHR23324:SF83	3	375
Dmagna009533	410	SMART	SM01100	30	55	IPR011074	CRAL/TRIO, N-terminal domain
Dmagna009533	410	SUPERFAMILY	SSF52087	73	276	IPR036865	CRAL-TRIO lipid binding domain superfamily
Dmagna009533	410	Pfam	PF00650	77	248	IPR001251	CRAL-TRIO lipid binding domain
Dmagna009275-T3	1455	Gene3D	G3DSA:1.25.10.10	832	1082	IPR011989	Armadillo-like helical
Dmagna009275-T3	1455	Gene3D	G3DSA:1.25.10.10	290	548	IPR011989	Armadillo-like helical
Dmagna009275-T3	1455	SUPERFAMILY	SSF48371	838	1095	IPR016024	Armadillo-type fold	GO:0005488
Dmagna009275-T3	1455	SUPERFAMILY	SSF48371	1236	1437	IPR016024	Armadillo-type fold	GO:0005488
Dmagna009275-T3	1455	Gene3D	G3DSA:1.25.10.10	1229	1455	IPR011989	Armadillo-like helical
Dmagna009275-T3	1455	PANTHER	PTHR21567:SF28	68	1452	IPR028399	CLIP-associating protein 1	GO:0005828|GO:0005881|GO:0043515|GO:0051010	Reactome: R-HSA-141444|Reactome: R-HSA-2467813|Reactome: R-HSA-2500257|Reactome: R-HSA-2565942|Reactome: R-HSA-380259|Reactome: R-HSA-380270|Reactome: R-HSA-380284|Reactome: R-HSA-380320|Reactome: R-HSA-428890|Reactome: R-HSA-5620912|Reactome: R-HSA-5663220|Reactome: R-HSA-68877|Reactome: R-HSA-8854518
Dmagna009275-T3	1455	Coils	Coil	1159	1179
Dmagna009275-T3	1455	SMART	SM01349	827	1094	IPR034085	TOG domain
Dmagna009275-T3	1455	SMART	SM01349	301	542	IPR034085	TOG domain
Dmagna009275-T3	1455	SMART	SM01349	1224	1455	IPR034085	TOG domain
Dmagna009275-T3	1455	SMART	SM01349	5	227	IPR034085	TOG domain
Dmagna009275-T3	1455	MobiDBLite	mobidb-lite	1173	1195
Dmagna009275-T3	1455	Gene3D	G3DSA:1.25.10.10	1	225	IPR011989	Armadillo-like helical
Dmagna009275-T3	1455	PANTHER	PTHR21567	68	1452
Dmagna009275-T3	1455	Pfam	PF12348	314	530	IPR024395	CLASP N-terminal domain
Dmagna009275-T3	1455	Pfam	PF12348	53	201	IPR024395	CLASP N-terminal domain
Dmagna009275-T3	1455	MobiDBLite	mobidb-lite	1173	1203
Dmagna009275-T3	1455	SUPERFAMILY	SSF48371	3	194	IPR016024	Armadillo-type fold	GO:0005488
Dmagna009275-T3	1455	SUPERFAMILY	SSF48371	312	514	IPR016024	Armadillo-type fold	GO:0005488
Dmagna009275-T3	1455	ProSiteProfiles	PS50077	162	200	IPR021133	HEAT, type 2
Dmagna004439	979	MobiDBLite	mobidb-lite	112	126
Dmagna004439	979	SMART	SM00219	671	957	IPR020635	Tyrosine-protein kinase, catalytic domain	GO:0004713|GO:0006468
Dmagna004439	979	PANTHER	PTHR24416	162	963
Dmagna004439	979	Gene3D	G3DSA:2.40.20.10	465	589	IPR038178	Kringle superfamily
Dmagna004439	979	Pfam	PF01392	330	457	IPR020067	Frizzled domain	GO:0005515
Dmagna004439	979	PANTHER	PTHR24416:SF317	162	963
Dmagna004439	979	ProSiteProfiles	PS50038	325	484	IPR020067	Frizzled domain	GO:0005515
Dmagna004439	979	PRINTS	PR00109	884	906	IPR001245	Serine-threonine/tyrosine-protein kinase, catalytic domain	GO:0004672|GO:0006468
Dmagna004439	979	PRINTS	PR00109	928	950	IPR001245	Serine-threonine/tyrosine-protein kinase, catalytic domain	GO:0004672|GO:0006468
Dmagna004439	979	PRINTS	PR00109	751	764	IPR001245	Serine-threonine/tyrosine-protein kinase, catalytic domain	GO:0004672|GO:0006468
Dmagna004439	979	PRINTS	PR00109	865	875	IPR001245	Serine-threonine/tyrosine-protein kinase, catalytic domain	GO:0004672|GO:0006468
Dmagna004439	979	SUPERFAMILY	SSF48726	9	103	IPR036179	Immunoglobulin-like domain superfamily
Dmagna004439	979	PIRSF	PIRSF000615	768	964
Dmagna004439	979	PIRSF	PIRSF000615	184	312
Dmagna004439	979	PIRSF	PIRSF000615	43	180
Dmagna004439	979	PIRSF	PIRSF000615	575	788
Dmagna004439	979	CDD	cd07469	326	491
Dmagna004439	979	SUPERFAMILY	SSF57440	488	588	IPR013806	Kringle-like fold
Dmagna004439	979	CDD	cd00108	495	577	IPR000001	Kringle
Dmagna004439	979	Gene3D	G3DSA:3.30.200.20	624	753
Dmagna004439	979	ProSiteProfiles	PS50070	497	577	IPR000001	Kringle
Dmagna004439	979	Gene3D	G3DSA:1.10.510.10	754	965
Dmagna004439	979	Pfam	PF07714	674	957	IPR001245	Serine-threonine/tyrosine-protein kinase, catalytic domain	GO:0004672|GO:0006468
Dmagna004439	979	Gene3D	G3DSA:1.10.2000.10	327	464	IPR036790	Frizzled cysteine-rich domain superfamily	GO:0005515
Dmagna004439	979	ProSiteProfiles	PS50011	671	957	IPR000719	Protein kinase domain	GO:0004672|GO:0005524|GO:0006468
Dmagna004439	979	Gene3D	G3DSA:2.60.40.10	207	303	IPR013783	Immunoglobulin-like fold
Dmagna004439	979	SMART	SM00130	496	579	IPR000001	Kringle
Dmagna004439	979	SUPERFAMILY	SSF56112	652	955	IPR011009	Protein kinase-like domain superfamily
Dmagna004439	979	MobiDBLite	mobidb-lite	107	132
Dmagna004439	979	PRINTS	PR00018	498	513
Dmagna004439	979	PRINTS	PR00018	514	526
Dmagna004439	979	PRINTS	PR00018	541	561
Dmagna004439	979	PRINTS	PR00018	566	577
Dmagna004439	979	SMART	SM00409	9	115	IPR003599	Immunoglobulin subtype
Dmagna004439	979	ProSiteProfiles	PS50835	1	115	IPR007110	Immunoglobulin-like domain
Dmagna004439	979	Gene3D	G3DSA:2.60.40.10	6	115	IPR013783	Immunoglobulin-like fold
Dmagna004439	979	Pfam	PF00051	498	577	IPR000001	Kringle
Dmagna018302	651	PANTHER	PTHR10845	57	555
Dmagna018302	651	Gene3D	G3DSA:1.10.1240.60	157	256
Dmagna018302	651	SMART	SM01224	288	353
Dmagna018302	651	SUPERFAMILY	SSF48670	287	347	IPR036284	G-protein gamma-like domain superfamily	GO:0007186	Reactome: R-HSA-418594|Reactome: R-HSA-6814122
Dmagna018302	651	Gene3D	G3DSA:4.10.260.10	290	341	IPR036284	G-protein gamma-like domain superfamily	GO:0007186	Reactome: R-HSA-418594|Reactome: R-HSA-6814122
Dmagna018302	651	PRINTS	PR01301	369	390	IPR016137	RGS domain
Dmagna018302	651	PRINTS	PR01301	419	442	IPR016137	RGS domain
Dmagna018302	651	PRINTS	PR01301	391	409	IPR016137	RGS domain
Dmagna018302	651	PRINTS	PR01301	462	481	IPR016137	RGS domain
Dmagna018302	651	SUPERFAMILY	SSF46785	57	158	IPR036390	Winged helix DNA-binding domain superfamily
Dmagna018302	651	ProSiteProfiles	PS50186	74	151	IPR000591	DEP domain	GO:0035556
Dmagna018302	651	Gene3D	G3DSA:1.10.10.10	54	156	IPR036388	Winged helix-like DNA-binding domain superfamily
Dmagna018302	651	PANTHER	PTHR10845:SF191	57	555
Dmagna018302	651	Pfam	PF00610	77	149	IPR000591	DEP domain	GO:0035556
Dmagna018302	651	CDD	cd08705	365	486
Dmagna018302	651	MobiDBLite	mobidb-lite	610	651
Dmagna018302	651	Pfam	PF00631	292	353	IPR015898	G-protein gamma-like domain	GO:0007186	Reactome: R-HSA-418594|Reactome: R-HSA-6814122
Dmagna018302	651	SMART	SM00224	292	353	IPR015898	G-protein gamma-like domain	GO:0007186	Reactome: R-HSA-418594|Reactome: R-HSA-6814122
Dmagna018302	651	CDD	cd04450	67	155
Dmagna018302	651	SMART	SM00049	74	151	IPR000591	DEP domain	GO:0035556
Dmagna018302	651	SMART	SM00315	372	488	IPR016137	RGS domain
Dmagna018302	651	MobiDBLite	mobidb-lite	621	636
Dmagna018302	651	SUPERFAMILY	SSF48097	358	489	IPR036305	RGS domain superfamily
Dmagna018302	651	Gene3D	G3DSA:1.20.58.1850	342	496
Dmagna018302	651	CDD	cd00068	292	347	IPR015898	G-protein gamma-like domain	GO:0007186	Reactome: R-HSA-418594|Reactome: R-HSA-6814122
Dmagna018302	651	ProSiteProfiles	PS50132	372	488	IPR016137	RGS domain
Dmagna018302	651	MobiDBLite	mobidb-lite	637	651
Dmagna018302	651	ProSiteProfiles	PS50058	288	348	IPR015898	G-protein gamma-like domain	GO:0007186	Reactome: R-HSA-418594|Reactome: R-HSA-6814122
Dmagna018302	651	Pfam	PF00615	373	487	IPR016137	RGS domain
Dmagna007806	1366	Pfam	PF13306	26	98	IPR026906	Leucine rich repeat 5
Dmagna007806	1366	ProSiteProfiles	PS50026	989	1026	IPR000742	EGF-like domain
Dmagna007806	1366	CDD	cd00054	826	862
Dmagna007806	1366	PANTHER	PTHR24373	854	1219
Dmagna007806	1366	PANTHER	PTHR24373	395	498
Dmagna007806	1366	PANTHER	PTHR24373	594	659
Dmagna007806	1366	Pfam	PF01463	557	581	IPR000483	Cysteine-rich flanking region, C-terminal
Dmagna007806	1366	Pfam	PF01463	352	376	IPR000483	Cysteine-rich flanking region, C-terminal
Dmagna007806	1366	Pfam	PF01463	130	153	IPR000483	Cysteine-rich flanking region, C-terminal
Dmagna007806	1366	Pfam	PF01463	752	776	IPR000483	Cysteine-rich flanking region, C-terminal
Dmagna007806	1366	CDD	cd00054	944	978
Dmagna007806	1366	ProSiteProfiles	PS51450	294	315	IPR001611	Leucine-rich repeat	GO:0005515
Dmagna007806	1366	PANTHER	PTHR24373:SF107	395	498
Dmagna007806	1366	PANTHER	PTHR24373	659	782
Dmagna007806	1366	ProSiteProfiles	PS51450	473	494	IPR001611	Leucine-rich repeat	GO:0005515
Dmagna007806	1366	Gene3D	G3DSA:3.80.10.10	168	383	IPR032675	Leucine-rich repeat domain superfamily
Dmagna007806	1366	PANTHER	PTHR24373:SF107	854	1219
Dmagna007806	1366	Gene3D	G3DSA:3.80.10.10	395	588	IPR032675	Leucine-rich repeat domain superfamily
Dmagna007806	1366	CDD	cd00054	864	900
Dmagna007806	1366	CDD	cd00054	909	940
Dmagna007806	1366	Gene3D	G3DSA:2.60.120.200	1029	1203
Dmagna007806	1366	SMART	SM00369	495	518	IPR003591	Leucine-rich repeat, typical subtype
Dmagna007806	1366	SMART	SM00369	268	291	IPR003591	Leucine-rich repeat, typical subtype
Dmagna007806	1366	SMART	SM00369	39	62	IPR003591	Leucine-rich repeat, typical subtype
Dmagna007806	1366	SMART	SM00369	447	470	IPR003591	Leucine-rich repeat, typical subtype
Dmagna007806	1366	SMART	SM00369	244	267	IPR003591	Leucine-rich repeat, typical subtype
Dmagna007806	1366	SMART	SM00369	644	667	IPR003591	Leucine-rich repeat, typical subtype
Dmagna007806	1366	SMART	SM00369	668	691	IPR003591	Leucine-rich repeat, typical subtype
Dmagna007806	1366	SMART	SM00369	292	315	IPR003591	Leucine-rich repeat, typical subtype
Dmagna007806	1366	SMART	SM00369	220	243	IPR003591	Leucine-rich repeat, typical subtype
Dmagna007806	1366	SMART	SM00369	692	715	IPR003591	Leucine-rich repeat, typical subtype
Dmagna007806	1366	SMART	SM00369	200	219	IPR003591	Leucine-rich repeat, typical subtype
Dmagna007806	1366	SMART	SM00369	64	86	IPR003591	Leucine-rich repeat, typical subtype
Dmagna007806	1366	Gene3D	G3DSA:2.10.25.10	1246	1292
Dmagna007806	1366	Gene3D	G3DSA:2.10.25.10	864	902
Dmagna007806	1366	SMART	SM00082	98	154	IPR000483	Cysteine-rich flanking region, C-terminal
Dmagna007806	1366	SMART	SM00082	327	376	IPR000483	Cysteine-rich flanking region, C-terminal
Dmagna007806	1366	SMART	SM00082	727	776	IPR000483	Cysteine-rich flanking region, C-terminal
Dmagna007806	1366	SMART	SM00082	530	581	IPR000483	Cysteine-rich flanking region, C-terminal
Dmagna007806	1366	ProSiteProfiles	PS50026	788	823	IPR000742	EGF-like domain
Dmagna007806	1366	SMART	SM00179	902	940	IPR001881	EGF-like calcium-binding domain	GO:0005509
Dmagna007806	1366	SMART	SM00179	786	823	IPR001881	EGF-like calcium-binding domain	GO:0005509
Dmagna007806	1366	SMART	SM00179	825	862	IPR001881	EGF-like calcium-binding domain	GO:0005509
Dmagna007806	1366	SMART	SM00179	1253	1290	IPR001881	EGF-like calcium-binding domain	GO:0005509
Dmagna007806	1366	SMART	SM00179	993	1026	IPR001881	EGF-like calcium-binding domain	GO:0005509
Dmagna007806	1366	SMART	SM00179	942	978	IPR001881	EGF-like calcium-binding domain	GO:0005509
Dmagna007806	1366	SMART	SM00179	864	900	IPR001881	EGF-like calcium-binding domain	GO:0005509
Dmagna007806	1366	PANTHER	PTHR24373:SF107	659	782
Dmagna007806	1366	PANTHER	PTHR24373:SF107	160	274
Dmagna007806	1366	PANTHER	PTHR24373:SF107	474	583
Dmagna007806	1366	ProSiteProfiles	PS51450	41	62	IPR001611	Leucine-rich repeat	GO:0005515
Dmagna007806	1366	ProSiteProfiles	PS50026	1253	1290	IPR000742	EGF-like domain
Dmagna007806	1366	Pfam	PF00008	790	820	IPR000742	EGF-like domain
Dmagna007806	1366	Pfam	PF00008	906	938	IPR000742	EGF-like domain
Dmagna007806	1366	Pfam	PF00008	946	975	IPR000742	EGF-like domain
Dmagna007806	1366	Pfam	PF00008	993	1024	IPR000742	EGF-like domain
Dmagna007806	1366	Pfam	PF00008	868	897	IPR000742	EGF-like domain
Dmagna007806	1366	Gene3D	G3DSA:2.10.25.10	906	944
Dmagna007806	1366	SMART	SM00181	867	900	IPR000742	EGF-like domain
Dmagna007806	1366	SMART	SM00181	905	940	IPR000742	EGF-like domain
Dmagna007806	1366	SMART	SM00181	992	1026	IPR000742	EGF-like domain
Dmagna007806	1366	SMART	SM00181	1256	1290	IPR000742	EGF-like domain
Dmagna007806	1366	SMART	SM00181	828	862	IPR000742	EGF-like domain
Dmagna007806	1366	SMART	SM00181	945	978	IPR000742	EGF-like domain
Dmagna007806	1366	SMART	SM00181	789	823	IPR000742	EGF-like domain
Dmagna007806	1366	Gene3D	G3DSA:2.10.25.10	990	1028
Dmagna007806	1366	ProSiteProfiles	PS51450	65	86	IPR001611	Leucine-rich repeat	GO:0005515
Dmagna007806	1366	Gene3D	G3DSA:3.80.10.10	592	782	IPR032675	Leucine-rich repeat domain superfamily
Dmagna007806	1366	ProSiteProfiles	PS50026	864	900	IPR000742	EGF-like domain
Dmagna007806	1366	SUPERFAMILY	SSF57196	1250	1291
Dmagna007806	1366	ProSiteProfiles	PS51450	246	267	IPR001611	Leucine-rich repeat	GO:0005515
Dmagna007806	1366	ProSiteProfiles	PS51450	670	691	IPR001611	Leucine-rich repeat	GO:0005515
Dmagna007806	1366	Gene3D	G3DSA:2.10.25.10	783	826
Dmagna007806	1366	PANTHER	PTHR24373:SF107	594	659
Dmagna007806	1366	CDD	cd00110	1030	1183
Dmagna007806	1366	ProSiteProfiles	PS51450	198	219	IPR001611	Leucine-rich repeat	GO:0005515
Dmagna007806	1366	PANTHER	PTHR24373	274	357
Dmagna007806	1366	PANTHER	PTHR24373	474	583
Dmagna007806	1366	ProSiteProfiles	PS51450	89	110	IPR001611	Leucine-rich repeat	GO:0005515
Dmagna007806	1366	CDD	cd00054	794	823
Dmagna007806	1366	ProSiteProfiles	PS50025	1029	1203	IPR001791	Laminin G domain
Dmagna007806	1366	SUPERFAMILY	SSF52058	22	117
Dmagna007806	1366	SUPERFAMILY	SSF57196	784	824
Dmagna007806	1366	ProSiteProfiles	PS51450	694	715	IPR001611	Leucine-rich repeat	GO:0005515
Dmagna007806	1366	ProSiteProfiles	PS51450	222	243	IPR001611	Leucine-rich repeat	GO:0005515
Dmagna007806	1366	SMART	SM00282	1049	1185	IPR001791	Laminin G domain
Dmagna007806	1366	Gene3D	G3DSA:2.10.25.10	827	863
Dmagna007806	1366	Pfam	PF13855	222	281	IPR001611	Leucine-rich repeat	GO:0005515
Dmagna007806	1366	Pfam	PF13855	622	681	IPR001611	Leucine-rich repeat	GO:0005515
Dmagna007806	1366	Pfam	PF13855	476	532	IPR001611	Leucine-rich repeat	GO:0005515
Dmagna007806	1366	SMART	SM00364	644	663
Dmagna007806	1366	SMART	SM00364	39	58
Dmagna007806	1366	SMART	SM00364	63	82
Dmagna007806	1366	SMART	SM00364	668	687
Dmagna007806	1366	SMART	SM00364	196	215
Dmagna007806	1366	SMART	SM00364	244	263
Dmagna007806	1366	Pfam	PF01462	396	422	IPR000372	Leucine-rich repeat N-terminal domain
Dmagna007806	1366	Pfam	PF01462	594	620	IPR000372	Leucine-rich repeat N-terminal domain
Dmagna007806	1366	ProSiteProfiles	PS51450	646	667	IPR001611	Leucine-rich repeat	GO:0005515
Dmagna007806	1366	Gene3D	G3DSA:2.10.25.10	945	984
Dmagna007806	1366	ProSiteProfiles	PS50026	902	940	IPR000742	EGF-like domain
Dmagna007806	1366	SMART	SM00013	593	625	IPR000372	Leucine-rich repeat N-terminal domain
Dmagna007806	1366	SMART	SM00013	169	201	IPR000372	Leucine-rich repeat N-terminal domain
Dmagna007806	1366	SMART	SM00013	395	427	IPR000372	Leucine-rich repeat N-terminal domain
Dmagna007806	1366	SMART	SM00041	1297	1366	IPR006207	Cystine knot, C-terminal
Dmagna007806	1366	SUPERFAMILY	SSF57196	861	902
Dmagna007806	1366	ProSiteProfiles	PS51450	622	643	IPR001611	Leucine-rich repeat	GO:0005515
Dmagna007806	1366	SUPERFAMILY	SSF49899	1009	1205	IPR013320	Concanavalin A-like lectin/glucanase domain superfamily
Dmagna007806	1366	ProSiteProfiles	PS51450	497	518	IPR001611	Leucine-rich repeat	GO:0005515
Dmagna007806	1366	Pfam	PF00054	1057	1186	IPR001791	Laminin G domain
Dmagna007806	1366	SUPERFAMILY	SSF57196	910	947
Dmagna007806	1366	SUPERFAMILY	SSF52058	193	338
Dmagna007806	1366	SUPERFAMILY	SSF52058	448	542
Dmagna007806	1366	SUPERFAMILY	SSF52058	644	747
Dmagna007806	1366	ProSiteProfiles	PS51450	449	470	IPR001611	Leucine-rich repeat	GO:0005515
Dmagna007806	1366	SUPERFAMILY	SSF57196	943	987
Dmagna007806	1366	Gene3D	G3DSA:3.80.10.10	12	162	IPR032675	Leucine-rich repeat domain superfamily
Dmagna007806	1366	PANTHER	PTHR24373:SF107	274	357
Dmagna007806	1366	PANTHER	PTHR24373	160	274
Dmagna007806	1366	ProSiteProfiles	PS51450	270	291	IPR001611	Leucine-rich repeat	GO:0005515
Dmagna007806	1366	ProSiteProfiles	PS50026	942	978	IPR000742	EGF-like domain
Dmagna007806	1366	ProSiteProfiles	PS50026	825	862	IPR000742	EGF-like domain
Dmagna007806	1366	SMART	SM00365	644	665
Dmagna007806	1366	SMART	SM00365	244	262
Dmagna007806	1366	SMART	SM00365	447	468
Dmagna007806	1366	SMART	SM00365	292	321
Dmagna007806	1366	SMART	SM00365	39	60
Dmagna007806	1366	SMART	SM00365	268	289
Dmagna007806	1366	SMART	SM00365	495	516
Dmagna007806	1366	SMART	SM00365	220	241
Dmagna007806	1366	ProSiteProfiles	PS01225	1295	1366	IPR006207	Cystine knot, C-terminal
Dmagna007806	1366	SUPERFAMILY	SSF57196	826	869
Dmagna009589	435	SUPERFAMILY	SSF46938	47	109	IPR036273	CRAL/TRIO, N-terminal domain superfamily
Dmagna009589	435	Gene3D	G3DSA:2.60.120.680	323	426
Dmagna009589	435	PANTHER	PTHR23324:SF83	52	430
Dmagna009589	435	SUPERFAMILY	SSF52087	115	318	IPR036865	CRAL-TRIO lipid binding domain superfamily
Dmagna009589	435	Pfam	PF00650	118	291	IPR001251	CRAL-TRIO lipid binding domain
Dmagna009589	435	SMART	SM00516	113	293	IPR001251	CRAL-TRIO lipid binding domain
Dmagna009589	435	SMART	SM01100	70	95	IPR011074	CRAL/TRIO, N-terminal domain
Dmagna009589	435	SUPERFAMILY	SSF101576	338	433	IPR036598	GOLD domain superfamily
Dmagna009589	435	CDD	cd00170	113	290	IPR001251	CRAL-TRIO lipid binding domain
Dmagna009589	435	ProSiteProfiles	PS50191	113	296	IPR001251	CRAL-TRIO lipid binding domain
Dmagna009589	435	PANTHER	PTHR23324	52	430
Dmagna009589	435	ProSiteProfiles	PS50866	324	428	IPR009038	GOLD domain
Dmagna009589	435	Gene3D	G3DSA:3.40.525.10	54	322	IPR036865	CRAL-TRIO lipid binding domain superfamily
Dmagna012496	439	PANTHER	PTHR43447	1	419
Dmagna012496	439	Gene3D	G3DSA:3.20.20.80	1	322
Dmagna012496	439	PANTHER	PTHR43447:SF7	1	419
Dmagna012496	439	SUPERFAMILY	SSF51445	1	318	IPR017853	Glycoside hydrolase superfamily
Dmagna012496	439	Pfam	PF00128	1	244	IPR006047	Glycosyl hydrolase, family 13, catalytic domain	GO:0003824|GO:0005975
Dmagna012496	439	Pfam	PF02806	329	411	IPR006048	Alpha-amylase/branching enzyme, C-terminal all beta	GO:0003824|GO:0005975|GO:0043169	KEGG: 00500+2.4.1.18|MetaCyc: PWY-5067|MetaCyc: PWY-622|MetaCyc: PWY-7900
Dmagna012496	439	CDD	cd11317	1	320
Dmagna012496	439	SUPERFAMILY	SSF51011	324	413
Dmagna012496	439	Gene3D	G3DSA:2.60.40.1180	324	421	IPR013780	Glycosyl hydrolase, all-beta
Dmagna012496	439	SMART	SM00642	1	317	IPR006047	Glycosyl hydrolase, family 13, catalytic domain	GO:0003824|GO:0005975
Dmagna012496	439	PRINTS	PR00110	9	20	IPR006046	Alpha amylase	GO:0003824|GO:0005975|GO:0043169	KEGG: 00500+3.2.1.1|Reactome: R-HSA-189085
Dmagna012496	439	PRINTS	PR00110	149	167	IPR006046	Alpha amylase	GO:0003824|GO:0005975|GO:0043169	KEGG: 00500+3.2.1.1|Reactome: R-HSA-189085
Dmagna012496	439	PRINTS	PR00110	110	121	IPR006046	Alpha amylase	GO:0003824|GO:0005975|GO:0043169	KEGG: 00500+3.2.1.1|Reactome: R-HSA-189085
Dmagna012496	439	PRINTS	PR00110	208	220	IPR006046	Alpha amylase	GO:0003824|GO:0005975|GO:0043169	KEGG: 00500+3.2.1.1|Reactome: R-HSA-189085
Dmagna012496	439	SMART	SM00632	326	414	IPR031319	Alpha-amylase, C-terminal domain		Reactome: R-HSA-189085
Dmagna018514	1007	CDD	cd09601	47	542	IPR034016	Aminopeptidase N-type
Dmagna018514	1007	Gene3D	G3DSA:1.25.50.20	637	954
Dmagna018514	1007	SUPERFAMILY	SSF63737	35	107
Dmagna018514	1007	SUPERFAMILY	SSF63737	144	277
Dmagna018514	1007	SUPERFAMILY	SSF55486	290	547
Dmagna018514	1007	Gene3D	G3DSA:2.60.40.1910	541	636
Dmagna018514	1007	PANTHER	PTHR11533:SF246	25	950
Dmagna018514	1007	PANTHER	PTHR11533	25	950	IPR001930	Peptidase M1, alanine aminopeptidase/leukotriene A4 hydrolase	GO:0006508
Dmagna018514	1007	PRINTS	PR00756	211	226	IPR014782	Peptidase M1, membrane alanine aminopeptidase, N-terminal	GO:0008237|GO:0008270
Dmagna018514	1007	PRINTS	PR00756	261	276	IPR014782	Peptidase M1, membrane alanine aminopeptidase, N-terminal	GO:0008237|GO:0008270
Dmagna018514	1007	PRINTS	PR00756	344	354	IPR014782	Peptidase M1, membrane alanine aminopeptidase, N-terminal	GO:0008237|GO:0008270
Dmagna018514	1007	PRINTS	PR00756	380	395	IPR014782	Peptidase M1, membrane alanine aminopeptidase, N-terminal	GO:0008237|GO:0008270
Dmagna018514	1007	PRINTS	PR00756	399	411	IPR014782	Peptidase M1, membrane alanine aminopeptidase, N-terminal	GO:0008237|GO:0008270
Dmagna018514	1007	Pfam	PF11838	621	924	IPR024571	ERAP1-like C-terminal domain
Dmagna018514	1007	Gene3D	G3DSA:2.60.40.1730	30	278
Dmagna018514	1007	Pfam	PF01433	293	535	IPR014782	Peptidase M1, membrane alanine aminopeptidase, N-terminal	GO:0008237|GO:0008270
Dmagna018514	1007	Gene3D	G3DSA:1.10.390.60	287	540
Dmagna023245	341	PANTHER	PTHR23033:SF14	22	336
Dmagna023245	341	Pfam	PF02434	83	264	IPR003378	Fringe-like	GO:0016020|GO:0016757
Dmagna023245	341	Gene3D	G3DSA:3.90.550.50	70	266
Dmagna023245	341	PANTHER	PTHR23033	22	336
Dmagna026851	600	PRINTS	PR00935	207	223	IPR019749	Band 4.1 domain
Dmagna026851	600	PRINTS	PR00935	37	49	IPR019749	Band 4.1 domain
Dmagna026851	600	PANTHER	PTHR23281	3	64
Dmagna026851	600	SUPERFAMILY	SSF54236	2	108	IPR029071	Ubiquitin-like domain superfamily
Dmagna026851	600	PANTHER	PTHR23281:SF18	85	600
Dmagna026851	600	Gene3D	G3DSA:1.20.80.10	105	220	IPR014352	FERM/acyl-CoA-binding protein superfamily
Dmagna026851	600	MobiDBLite	mobidb-lite	447	472
Dmagna026851	600	SMART	SM01196	231	320	IPR018980	FERM, C-terminal PH-like domain
Dmagna026851	600	CDD	cd13194	221	317
Dmagna026851	600	Gene3D	G3DSA:3.10.20.90	1	104
Dmagna026851	600	ProSiteProfiles	PS50057	5	316	IPR000299	FERM domain	GO:0005856
Dmagna026851	600	Gene3D	G3DSA:2.30.29.30	222	319	IPR011993	PH-like domain superfamily
Dmagna026851	600	PANTHER	PTHR23281:SF18	3	64
Dmagna026851	600	Pfam	PF00373	114	227	IPR019748	FERM central domain
Dmagna026851	600	Gene3D	G3DSA:1.25.40.1020	519	600	IPR008954	Moesin tail domain superfamily	GO:0003779
Dmagna026851	600	PIRSF	PIRSF002305	1	600	IPR011174	Ezrin/radixin/moesin	GO:0003779
Dmagna026851	600	Pfam	PF09380	231	319	IPR018980	FERM, C-terminal PH-like domain
Dmagna026851	600	Pfam	PF00769	352	600	IPR011259	Ezrin/radixin/moesin, C-terminal
Dmagna026851	600	Pfam	PF09379	10	64	IPR018979	FERM, N-terminal
Dmagna026851	600	SUPERFAMILY	SSF48678	527	600	IPR008954	Moesin tail domain superfamily	GO:0003779
Dmagna026851	600	SUPERFAMILY	SSF50729	220	363
Dmagna026851	600	PANTHER	PTHR23281	85	600
Dmagna026851	600	Gene3D	G3DSA:1.20.5.450	320	508
Dmagna026851	600	Coils	Coil	321	480
Dmagna026851	600	PRINTS	PR00661	305	324	IPR000798	Ezrin/radixin/moesin-like	GO:0008092
Dmagna026851	600	PRINTS	PR00661	577	598	IPR000798	Ezrin/radixin/moesin-like	GO:0008092
Dmagna026851	600	PRINTS	PR00661	17	36	IPR000798	Ezrin/radixin/moesin-like	GO:0008092
Dmagna026851	600	PRINTS	PR00661	555	576	IPR000798	Ezrin/radixin/moesin-like	GO:0008092
Dmagna026851	600	CDD	cd14473	119	219	IPR019748	FERM central domain
Dmagna026851	600	MobiDBLite	mobidb-lite	447	524
Dmagna026851	600	SMART	SM00295	1	227	IPR019749	Band 4.1 domain
Dmagna026851	600	Coils	Coil	531	558
Dmagna026851	600	SUPERFAMILY	SSF47031	110	219	IPR035963	FERM superfamily, second domain
Dmagna031300	128	SUPERFAMILY	SSF48403	62	123	IPR036770	Ankyrin repeat-containing domain superfamily
Dmagna031300	128	Gene3D	G3DSA:1.25.40.20	31	128	IPR036770	Ankyrin repeat-containing domain superfamily
Dmagna031300	128	ProSiteProfiles	PS50297	63	128	IPR020683	Ankyrin repeat-containing domain
Dmagna031300	128	PANTHER	PTHR45243	62	127
Dmagna018259	377	Gene3D	G3DSA:3.90.25.10	204	253
Dmagna018259	377	Gene3D	G3DSA:3.90.25.10	286	340
Dmagna018259	377	MobiDBLite	mobidb-lite	350	377
Dmagna018259	377	TIGRFAM	TIGR01179	7	344	IPR005886	UDP-glucose 4-epimerase	GO:0003978|GO:0006012	KEGG: 00052+5.1.3.2|KEGG: 00520+5.1.3.2|MetaCyc: PWY-3821|MetaCyc: PWY-6317|MetaCyc: PWY-6397|MetaCyc: PWY-6527|MetaCyc: PWY-7328|MetaCyc: PWY-7344|Reactome: R-HSA-5609977|Reactome: R-HSA-70370
Dmagna018259	377	Gene3D	G3DSA:3.40.50.720	254	285
Dmagna018259	377	Gene3D	G3DSA:3.40.50.720	7	203
Dmagna018259	377	PANTHER	PTHR43725	1	369
Dmagna018259	377	CDD	cd05247	6	341	IPR005886	UDP-glucose 4-epimerase	GO:0003978|GO:0006012	KEGG: 00052+5.1.3.2|KEGG: 00520+5.1.3.2|MetaCyc: PWY-3821|MetaCyc: PWY-6317|MetaCyc: PWY-6397|MetaCyc: PWY-6527|MetaCyc: PWY-7328|MetaCyc: PWY-7344|Reactome: R-HSA-5609977|Reactome: R-HSA-70370
Dmagna018259	377	MobiDBLite	mobidb-lite	356	377
Dmagna018259	377	PANTHER	PTHR43725:SF7	1	369
Dmagna018259	377	Pfam	PF16363	8	335	IPR016040	NAD(P)-binding domain
Dmagna018259	377	SUPERFAMILY	SSF51735	6	345	IPR036291	NAD(P)-binding domain superfamily
Dmagna007793	868	MobiDBLite	mobidb-lite	829	851
Dmagna007793	868	CDD	cd15293	194	443
Dmagna007793	868	PANTHER	PTHR32546:SF13	57	531
Dmagna007793	868	MobiDBLite	mobidb-lite	829	868
Dmagna007793	868	Gene3D	G3DSA:3.30.450.20	7	82
Dmagna007793	868	Pfam	PF00003	207	439	IPR017978	GPCR family 3, C-terminal	GO:0004930|GO:0007186|GO:0016021
Dmagna007793	868	MobiDBLite	mobidb-lite	852	868
Dmagna007793	868	ProSiteProfiles	PS50259	195	442	IPR017978	GPCR family 3, C-terminal	GO:0004930|GO:0007186|GO:0016021
Dmagna007793	868	PRINTS	PR00248	356	379	IPR000337	GPCR, family 3	GO:0004930|GO:0007186|GO:0016021	Reactome: R-HSA-420499
Dmagna007793	868	PRINTS	PR00248	223	245	IPR000337	GPCR, family 3	GO:0004930|GO:0007186|GO:0016021	Reactome: R-HSA-420499
Dmagna007793	868	PRINTS	PR00248	268	289	IPR000337	GPCR, family 3	GO:0004930|GO:0007186|GO:0016021	Reactome: R-HSA-420499
Dmagna007793	868	PANTHER	PTHR32546	57	531
Dmagna031692	324	PANTHER	PTHR12879	1	317
Dmagna031692	324	SMART	SM01269	5	43	IPR013866	Sphingolipid delta4-desaturase, N-terminal		KEGG: 00600+1.14.19.17|MetaCyc: PWY-5129|Reactome: R-HSA-1660661
Dmagna031692	324	Pfam	PF00487	66	288	IPR005804	Fatty acid desaturase domain	GO:0006629
Dmagna031692	324	PANTHER	PTHR12879:SF14	1	317
Dmagna031692	324	PIRSF	PIRSF017228	1	324	IPR011388	Sphingolipid delta4-desaturase	GO:0016021|GO:0030148|GO:0042284	KEGG: 00600+1.14.19.17|MetaCyc: PWY-5129|Reactome: R-HSA-1660661
Dmagna031692	324	CDD	cd03508	26	315	IPR011388	Sphingolipid delta4-desaturase	GO:0016021|GO:0030148|GO:0042284	KEGG: 00600+1.14.19.17|MetaCyc: PWY-5129|Reactome: R-HSA-1660661
Dmagna031692	324	Pfam	PF08557	7	42	IPR013866	Sphingolipid delta4-desaturase, N-terminal		KEGG: 00600+1.14.19.17|MetaCyc: PWY-5129|Reactome: R-HSA-1660661
Dmagna016854	691	ProSiteProfiles	PS50902	8	151	IPR008254	Flavodoxin/nitric oxide synthase	GO:0010181
Dmagna016854	691	ProSiteProfiles	PS51384	264	531	IPR017927	Ferredoxin reductase-type FAD-binding domain	GO:0016491|GO:0055114
Dmagna016854	691	PANTHER	PTHR19384:SF84	4	691
Dmagna016854	691	PRINTS	PR00371	639	647	IPR001709	Flavoprotein pyridine nucleotide cytochrome reductase	GO:0016491|GO:0055114
Dmagna016854	691	PRINTS	PR00371	450	457	IPR001709	Flavoprotein pyridine nucleotide cytochrome reductase	GO:0016491|GO:0055114
Dmagna016854	691	PRINTS	PR00371	570	579	IPR001709	Flavoprotein pyridine nucleotide cytochrome reductase	GO:0016491|GO:0055114
Dmagna016854	691	PRINTS	PR00371	583	594	IPR001709	Flavoprotein pyridine nucleotide cytochrome reductase	GO:0016491|GO:0055114
Dmagna016854	691	PRINTS	PR00371	300	310	IPR001709	Flavoprotein pyridine nucleotide cytochrome reductase	GO:0016491|GO:0055114
Dmagna016854	691	PRINTS	PR00371	539	558	IPR001709	Flavoprotein pyridine nucleotide cytochrome reductase	GO:0016491|GO:0055114
Dmagna016854	691	SUPERFAMILY	SSF52218	5	154	IPR029039	Flavoprotein-like superfamily
Dmagna016854	691	Gene3D	G3DSA:1.20.990.10	311	448	IPR023173	NADPH-cytochrome p450 reductase, FAD-binding, alpha-helical domain superfamily	GO:0016491|GO:0055114
Dmagna016854	691	Gene3D	G3DSA:1.20.990.10	263	265	IPR023173	NADPH-cytochrome p450 reductase, FAD-binding, alpha-helical domain superfamily	GO:0016491|GO:0055114
Dmagna016854	691	Gene3D	G3DSA:3.40.50.360	3	161	IPR029039	Flavoprotein-like superfamily
Dmagna016854	691	Coils	Coil	200	220
Dmagna016854	691	Pfam	PF00175	540	653	IPR001433	Oxidoreductase FAD/NAD(P)-binding	GO:0016491|GO:0055114
Dmagna016854	691	Gene3D	G3DSA:3.40.50.80	528	690	IPR039261	Ferredoxin-NADP reductase (FNR), nucleotide-binding domain
Dmagna016854	691	SUPERFAMILY	SSF63380	259	494	IPR017938	Riboflavin synthase-like beta-barrel
Dmagna016854	691	CDD	cd06203	270	690
Dmagna016854	691	PRINTS	PR00369	58	69	IPR001094	Flavodoxin-like	GO:0010181|GO:0055114
Dmagna016854	691	PRINTS	PR00369	92	102	IPR001094	Flavodoxin-like	GO:0010181|GO:0055114
Dmagna016854	691	PRINTS	PR00369	116	135	IPR001094	Flavodoxin-like	GO:0010181|GO:0055114
Dmagna016854	691	PRINTS	PR00369	9	22	IPR001094	Flavodoxin-like	GO:0010181|GO:0055114
Dmagna016854	691	SUPERFAMILY	SSF52343	527	690	IPR039261	Ferredoxin-NADP reductase (FNR), nucleotide-binding domain
Dmagna016854	691	Gene3D	G3DSA:2.40.30.10	449	493
Dmagna016854	691	Gene3D	G3DSA:2.40.30.10	266	310
Dmagna016854	691	Pfam	PF00258	10	142	IPR008254	Flavodoxin/nitric oxide synthase	GO:0010181
Dmagna016854	691	PANTHER	PTHR19384	4	691
Dmagna016854	691	Pfam	PF00667	260	489	IPR003097	FAD-binding, type 1	GO:0016491|GO:0055114
Dmagna012291	839	SUPERFAMILY	SSF54001	84	428	IPR038765	Papain-like cysteine peptidase superfamily
Dmagna012291	839	PANTHER	PTHR44275	1	833
Dmagna012291	839	SUPERFAMILY	SSF143791	483	566	IPR035927	DUSP-like superfamily		Reactome: R-HSA-5689880
Dmagna012291	839	Pfam	PF00443	88	424	IPR001394	Peptidase C19, ubiquitin carboxyl-terminal hydrolase	GO:0016579|GO:0036459
Dmagna012291	839	CDD	cd02668	89	425	IPR033841	Ubiquitin-specific peptidase 48	GO:0004843	Reactome: R-HSA-5689880
Dmagna012291	839	Gene3D	G3DSA:3.90.70.10	80	429
Dmagna012291	839	ProSiteProfiles	PS50235	88	427	IPR028889	Ubiquitin specific protease domain
Dmagna012291	839	ProSiteProfiles	PS51283	477	572	IPR006615	Peptidase C19, ubiquitin-specific peptidase, DUSP domain	GO:0004843	Reactome: R-HSA-5689880
Dmagna019405	306	Pfam	PF02709	175	252	IPR027791	Galactosyltransferase, C-terminal		Reactome: R-HSA-2022854|Reactome: R-HSA-975577
Dmagna019405	306	Gene3D	G3DSA:3.90.550.10	27	306	IPR029044	Nucleotide-diphospho-sugar transferases
Dmagna019405	306	PANTHER	PTHR19300:SF52	43	305
Dmagna019405	306	Pfam	PF13733	41	169	IPR027995	Galactosyltransferase, N-terminal		Reactome: R-HSA-2022854|Reactome: R-HSA-975577
Dmagna019405	306	CDD	cd00899	84	303
Dmagna019405	306	PRINTS	PR02050	188	209	IPR003859	Beta-1,4-galactosyltransferase	GO:0005975|GO:0016757	Reactome: R-HSA-2022854|Reactome: R-HSA-975577
Dmagna019405	306	PRINTS	PR02050	149	168	IPR003859	Beta-1,4-galactosyltransferase	GO:0005975|GO:0016757	Reactome: R-HSA-2022854|Reactome: R-HSA-975577
Dmagna019405	306	PRINTS	PR02050	118	137	IPR003859	Beta-1,4-galactosyltransferase	GO:0005975|GO:0016757	Reactome: R-HSA-2022854|Reactome: R-HSA-975577
Dmagna019405	306	PRINTS	PR02050	210	228	IPR003859	Beta-1,4-galactosyltransferase	GO:0005975|GO:0016757	Reactome: R-HSA-2022854|Reactome: R-HSA-975577
Dmagna019405	306	SUPERFAMILY	SSF53448	44	304	IPR029044	Nucleotide-diphospho-sugar transferases
Dmagna019405	306	PANTHER	PTHR19300	43	305	IPR003859	Beta-1,4-galactosyltransferase	GO:0005975|GO:0016757	Reactome: R-HSA-2022854|Reactome: R-HSA-975577
Dmagna019021	286	Gene3D	G3DSA:3.90.550.50	87	253
Dmagna019021	286	Pfam	PF02434	96	240	IPR003378	Fringe-like	GO:0016020|GO:0016757
Dmagna019021	286	PANTHER	PTHR23033:SF14	26	235
Dmagna019021	286	PANTHER	PTHR23033	26	235
Dmagna003842	730	PANTHER	PTHR11977:SF81	518	725
Dmagna003842	730	Gene3D	G3DSA:3.40.20.10	390	523	IPR029006	ADF-H/Gelsolin-like domain superfamily
Dmagna003842	730	CDD	cd11290	9	118
Dmagna003842	730	Gene3D	G3DSA:3.40.20.10	524	616	IPR029006	ADF-H/Gelsolin-like domain superfamily
Dmagna003842	730	PANTHER	PTHR11977:SF81	7	353
Dmagna003842	730	PANTHER	PTHR11977	399	584	IPR007122	Villin/Gelsolin	GO:0051015
Dmagna003842	730	SUPERFAMILY	SSF55753	393	530
Dmagna003842	730	SUPERFAMILY	SSF55753	5	143
Dmagna003842	730	CDD	cd11292	253	346
Dmagna003842	730	SUPERFAMILY	SSF55753	123	209
Dmagna003842	730	Gene3D	G3DSA:3.40.20.10	620	730	IPR029006	ADF-H/Gelsolin-like domain superfamily
Dmagna003842	730	SMART	SM00262	131	226	IPR007122	Villin/Gelsolin	GO:0051015
Dmagna003842	730	SMART	SM00262	14	111	IPR007122	Villin/Gelsolin	GO:0051015
Dmagna003842	730	SMART	SM00262	400	497	IPR007122	Villin/Gelsolin	GO:0051015
Dmagna003842	730	SMART	SM00262	627	723	IPR007122	Villin/Gelsolin	GO:0051015
Dmagna003842	730	SMART	SM00262	523	610	IPR007122	Villin/Gelsolin	GO:0051015
Dmagna003842	730	SMART	SM00262	252	347	IPR007122	Villin/Gelsolin	GO:0051015
Dmagna003842	730	SUPERFAMILY	SSF55753	245	350
Dmagna003842	730	PANTHER	PTHR11977:SF81	399	584
Dmagna003842	730	PRINTS	PR00597	419	435	IPR007122	Villin/Gelsolin	GO:0051015
Dmagna003842	730	PRINTS	PR00597	477	497	IPR007122	Villin/Gelsolin	GO:0051015
Dmagna003842	730	PRINTS	PR00597	326	347	IPR007122	Villin/Gelsolin	GO:0051015
Dmagna003842	730	PRINTS	PR00597	649	671	IPR007122	Villin/Gelsolin	GO:0051015
Dmagna003842	730	PRINTS	PR00597	536	556	IPR007122	Villin/Gelsolin	GO:0051015
Dmagna003842	730	PRINTS	PR00597	596	615	IPR007122	Villin/Gelsolin	GO:0051015
Dmagna003842	730	PRINTS	PR00597	444	462	IPR007122	Villin/Gelsolin	GO:0051015
Dmagna003842	730	PRINTS	PR00597	678	697	IPR007122	Villin/Gelsolin	GO:0051015
Dmagna003842	730	Pfam	PF00626	145	207	IPR007123	Gelsolin-like domain
Dmagna003842	730	Pfam	PF00626	409	491	IPR007123	Gelsolin-like domain
Dmagna003842	730	Pfam	PF00626	271	340	IPR007123	Gelsolin-like domain
Dmagna003842	730	Pfam	PF00626	643	716	IPR007123	Gelsolin-like domain
Dmagna003842	730	Pfam	PF00626	538	604	IPR007123	Gelsolin-like domain
Dmagna003842	730	Pfam	PF00626	26	105	IPR007123	Gelsolin-like domain
Dmagna003842	730	Gene3D	G3DSA:3.40.20.10	244	358	IPR029006	ADF-H/Gelsolin-like domain superfamily
Dmagna003842	730	CDD	cd11288	521	612
Dmagna003842	730	CDD	cd11291	625	724
Dmagna003842	730	Gene3D	G3DSA:3.40.20.10	4	125	IPR029006	ADF-H/Gelsolin-like domain superfamily
Dmagna003842	730	PANTHER	PTHR11977	518	725	IPR007122	Villin/Gelsolin	GO:0051015
Dmagna003842	730	PANTHER	PTHR11977	7	353	IPR007122	Villin/Gelsolin	GO:0051015
Dmagna003842	730	SUPERFAMILY	SSF55753	599	728
Dmagna003842	730	Gene3D	G3DSA:3.40.20.10	126	231	IPR029006	ADF-H/Gelsolin-like domain superfamily
Dmagna003842	730	CDD	cd11289	132	224
Dmagna003842	730	SUPERFAMILY	SSF55753	514	615
Dmagna003842	730	CDD	cd11293	395	494
Dmagna018641	801	TIGRFAM	TIGR00685	530	770	IPR003337	Trehalose-phosphatase	GO:0003824|GO:0005992
Dmagna018641	801	Gene3D	G3DSA:3.40.50.2000	280	480
Dmagna018641	801	Gene3D	G3DSA:3.40.50.2000	47	279
Dmagna018641	801	Gene3D	G3DSA:3.40.50.2000	481	491
Dmagna018641	801	SUPERFAMILY	SSF53756	21	495
Dmagna018641	801	Gene3D	G3DSA:3.40.50.1000	535	616	IPR023214	HAD superfamily
Dmagna018641	801	Gene3D	G3DSA:3.40.50.1000	693	755	IPR023214	HAD superfamily
Dmagna018641	801	Pfam	PF02358	536	737	IPR003337	Trehalose-phosphatase	GO:0003824|GO:0005992
Dmagna018641	801	Gene3D	G3DSA:3.30.70.1020	617	691
Dmagna018641	801	TIGRFAM	TIGR01484	535	735	IPR006379	HAD-superfamily hydrolase, subfamily IIB		Reactome: R-HSA-446205
Dmagna018641	801	PANTHER	PTHR10788	6	771
Dmagna018641	801	SUPERFAMILY	SSF56784	534	771	IPR036412	HAD-like superfamily
Dmagna018641	801	PANTHER	PTHR10788:SF6	6	771
Dmagna018641	801	Pfam	PF00982	21	494	IPR001830	Glycosyl transferase, family 20	GO:0003824|GO:0005992	KEGG: 00500+2.4.1.15
Dmagna018641	801	CDD	cd01627	534	765
Dmagna018641	801	CDD	cd03788	21	495	IPR001830	Glycosyl transferase, family 20	GO:0003824|GO:0005992	KEGG: 00500+2.4.1.15
Dmagna024291	548	SMART	SM00220	8	281	IPR000719	Protein kinase domain	GO:0004672|GO:0005524|GO:0006468
Dmagna024291	548	SUPERFAMILY	SSF56112	8	274	IPR011009	Protein kinase-like domain superfamily
Dmagna024291	548	Gene3D	G3DSA:1.25.40.20	272	543	IPR036770	Ankyrin repeat-containing domain superfamily
Dmagna024291	548	ProSiteProfiles	PS50297	283	525	IPR020683	Ankyrin repeat-containing domain
Dmagna024291	548	SUPERFAMILY	SSF48403	286	504	IPR036770	Ankyrin repeat-containing domain superfamily
Dmagna024291	548	ProSiteProfiles	PS50088	356	392	IPR002110	Ankyrin repeat	GO:0005515
Dmagna024291	548	CDD	cd00204	389	525	IPR020683	Ankyrin repeat-containing domain
Dmagna024291	548	Pfam	PF00069	9	272	IPR000719	Protein kinase domain	GO:0004672|GO:0005524|GO:0006468
Dmagna024291	548	PANTHER	PTHR13954	7	406
Dmagna024291	548	CDD	cd00204	314	455	IPR020683	Ankyrin repeat-containing domain
Dmagna024291	548	PIRSF	PIRSF000654	364	452
Dmagna024291	548	PIRSF	PIRSF000654	329	401
Dmagna024291	548	PIRSF	PIRSF000654	1	292
Dmagna024291	548	PIRSF	PIRSF000654	434	511
Dmagna024291	548	Gene3D	G3DSA:1.10.510.10	102	271
Dmagna024291	548	ProSiteProfiles	PS50011	8	276	IPR000719	Protein kinase domain	GO:0004672|GO:0005524|GO:0006468
Dmagna024291	548	Coils	Coil	267	294
Dmagna024291	548	SMART	SM00248	430	463	IPR002110	Ankyrin repeat	GO:0005515
Dmagna024291	548	SMART	SM00248	319	352	IPR002110	Ankyrin repeat	GO:0005515
Dmagna024291	548	SMART	SM00248	356	389	IPR002110	Ankyrin repeat	GO:0005515
Dmagna024291	548	SMART	SM00248	393	426	IPR002110	Ankyrin repeat	GO:0005515
Dmagna024291	548	SMART	SM00248	467	501	IPR002110	Ankyrin repeat	GO:0005515
Dmagna024291	548	Gene3D	G3DSA:3.30.200.20	2	76
Dmagna024291	548	PANTHER	PTHR13954:SF6	7	406
Dmagna024291	548	Pfam	PF12796	338	428	IPR020683	Ankyrin repeat-containing domain
Dmagna004879	1392	SUPERFAMILY	SSF82866	657	851
Dmagna004879	1392	TIGRFAM	TIGR00917	58	1326	IPR004765	NPC1-like	GO:0005319|GO:0016021	Reactome: R-HSA-8964038
Dmagna004879	1392	SUPERFAMILY	SSF82866	1140	1326
Dmagna004879	1392	PANTHER	PTHR10796	109	1329
Dmagna004879	1392	Pfam	PF12349	717	869	IPR000731	Sterol-sensing domain
Dmagna004879	1392	ProSiteProfiles	PS50156	687	852	IPR000731	Sterol-sensing domain
Dmagna004879	1392	Pfam	PF02460	1142	1324	IPR003392	Protein patched/dispatched	GO:0016021
Dmagna004879	1392	Gene3D	G3DSA:1.20.1640.10	1133	1334
Dmagna004879	1392	PANTHER	PTHR10796:SF116	109	1329
Dmagna004879	1392	Pfam	PF16414	55	311	IPR032190	Niemann-Pick C1, N-terminal
Dmagna004741	2591	SUPERFAMILY	SSF63825	1231	1495
Dmagna004741	2591	SUPERFAMILY	SSF49265	125	324	IPR036116	Fibronectin type III superfamily	GO:0005515
Dmagna004741	2591	SUPERFAMILY	SSF63825	340	597
Dmagna004741	2591	SMART	SM00135	407	453	IPR000033	LDLR class B repeat
Dmagna004741	2591	SMART	SM00135	1300	1340	IPR000033	LDLR class B repeat
Dmagna004741	2591	SMART	SM00135	1347	1392	IPR000033	LDLR class B repeat
Dmagna004741	2591	SMART	SM00135	454	499	IPR000033	LDLR class B repeat
Dmagna004741	2591	SMART	SM00135	821	862	IPR000033	LDLR class B repeat
Dmagna004741	2591	CDD	cd00063	1120	1224	IPR003961	Fibronectin type III	GO:0005515
Dmagna004741	2591	Gene3D	G3DSA:2.60.40.10	1862	1995	IPR013783	Immunoglobulin-like fold
Dmagna004741	2591	PRINTS	PR00109	2221	2239	IPR001245	Serine-threonine/tyrosine-protein kinase, catalytic domain	GO:0004672|GO:0006468
Dmagna004741	2591	PRINTS	PR00109	2274	2284	IPR001245	Serine-threonine/tyrosine-protein kinase, catalytic domain	GO:0004672|GO:0006468
Dmagna004741	2591	PRINTS	PR00109	2337	2359	IPR001245	Serine-threonine/tyrosine-protein kinase, catalytic domain	GO:0004672|GO:0006468
Dmagna004741	2591	PRINTS	PR00109	2293	2315	IPR001245	Serine-threonine/tyrosine-protein kinase, catalytic domain	GO:0004672|GO:0006468
Dmagna004741	2591	PRINTS	PR00109	2171	2184	IPR001245	Serine-threonine/tyrosine-protein kinase, catalytic domain	GO:0004672|GO:0006468
Dmagna004741	2591	ProSiteProfiles	PS50853	630	730	IPR003961	Fibronectin type III	GO:0005515
Dmagna004741	2591	CDD	cd00063	1874	1987	IPR003961	Fibronectin type III	GO:0005515
Dmagna004741	2591	Gene3D	G3DSA:2.120.10.30	764	961	IPR011042	Six-bladed beta-propeller, TolB-like
Dmagna004741	2591	SUPERFAMILY	SSF56112	2083	2364	IPR011009	Protein kinase-like domain superfamily
Dmagna004741	2591	SUPERFAMILY	SSF49265	627	712	IPR036116	Fibronectin type III superfamily	GO:0005515
Dmagna004741	2591	MobiDBLite	mobidb-lite	2448	2463
Dmagna004741	2591	SMART	SM00219	2090	2366	IPR020635	Tyrosine-protein kinase, catalytic domain	GO:0004713|GO:0006468
Dmagna004741	2591	ProSiteProfiles	PS50853	1552	1659	IPR003961	Fibronectin type III	GO:0005515
Dmagna004741	2591	SUPERFAMILY	SSF49265	1551	1772	IPR036116	Fibronectin type III superfamily	GO:0005515
Dmagna004741	2591	PANTHER	PTHR24416:SF104	1968	2371
Dmagna004741	2591	ProSiteProfiles	PS50011	2090	2378	IPR000719	Protein kinase domain	GO:0004672|GO:0005524|GO:0006468
Dmagna004741	2591	SUPERFAMILY	SSF49265	1036	1228	IPR036116	Fibronectin type III superfamily	GO:0005515
Dmagna004741	2591	Pfam	PF07714	2092	2366	IPR001245	Serine-threonine/tyrosine-protein kinase, catalytic domain	GO:0004672|GO:0006468
Dmagna004741	2591	ProSiteProfiles	PS50853	1876	1993	IPR003961	Fibronectin type III	GO:0005515
Dmagna004741	2591	CDD	cd00063	1667	1769	IPR003961	Fibronectin type III	GO:0005515
Dmagna004741	2591	SUPERFAMILY	SSF49265	1773	1986	IPR036116	Fibronectin type III superfamily	GO:0005515
Dmagna004741	2591	PANTHER	PTHR24416	1968	2371
Dmagna004741	2591	SUPERFAMILY	SSF63825	794	998
Dmagna004741	2591	ProSiteProfiles	PS50853	120	226	IPR003961	Fibronectin type III	GO:0005515
Dmagna004741	2591	Pfam	PF00041	231	316	IPR003961	Fibronectin type III	GO:0005515
Dmagna004741	2591	Pfam	PF00041	1668	1758	IPR003961	Fibronectin type III	GO:0005515
Dmagna004741	2591	Pfam	PF00041	1144	1216	IPR003961	Fibronectin type III	GO:0005515
Dmagna004741	2591	Pfam	PF00041	1772	1846	IPR003961	Fibronectin type III	GO:0005515
Dmagna004741	2591	Gene3D	G3DSA:2.60.40.10	217	326	IPR013783	Immunoglobulin-like fold
Dmagna004741	2591	Gene3D	G3DSA:2.60.40.10	1110	1227	IPR013783	Immunoglobulin-like fold
Dmagna004741	2591	CDD	cd05044	2094	2368
Dmagna004741	2591	Gene3D	G3DSA:2.60.40.10	630	718	IPR013783	Immunoglobulin-like fold
Dmagna004741	2591	Gene3D	G3DSA:2.120.10.30	1228	1520	IPR011042	Six-bladed beta-propeller, TolB-like
Dmagna004741	2591	Gene3D	G3DSA:2.120.10.30	336	629	IPR011042	Six-bladed beta-propeller, TolB-like
Dmagna004741	2591	ProSiteProfiles	PS50853	1125	1227	IPR003961	Fibronectin type III	GO:0005515
Dmagna004741	2591	SMART	SM00060	1550	1645	IPR003961	Fibronectin type III	GO:0005515
Dmagna004741	2591	SMART	SM00060	1770	1855	IPR003961	Fibronectin type III	GO:0005515
Dmagna004741	2591	SMART	SM00060	1123	1214	IPR003961	Fibronectin type III	GO:0005515
Dmagna004741	2591	SMART	SM00060	1667	1759	IPR003961	Fibronectin type III	GO:0005515
Dmagna004741	2591	SMART	SM00060	1874	1979	IPR003961	Fibronectin type III	GO:0005515
Dmagna004741	2591	SMART	SM00060	120	212	IPR003961	Fibronectin type III	GO:0005515
Dmagna004741	2591	SMART	SM00060	230	315	IPR003961	Fibronectin type III	GO:0005515
Dmagna004741	2591	SMART	SM00060	1026	1106	IPR003961	Fibronectin type III	GO:0005515
Dmagna004741	2591	SMART	SM00060	630	716	IPR003961	Fibronectin type III	GO:0005515
Dmagna004741	2591	Gene3D	G3DSA:2.60.40.10	1650	1772	IPR013783	Immunoglobulin-like fold
Dmagna004741	2591	ProSiteProfiles	PS50853	232	327	IPR003961	Fibronectin type III	GO:0005515
Dmagna004741	2591	MobiDBLite	mobidb-lite	2439	2473
Dmagna004741	2591	Gene3D	G3DSA:1.10.510.10	2174	2383
Dmagna004741	2591	CDD	cd00063	1771	1846	IPR003961	Fibronectin type III	GO:0005515
Dmagna004741	2591	Gene3D	G3DSA:2.60.40.10	1773	1856	IPR013783	Immunoglobulin-like fold
Dmagna004741	2591	CDD	cd00063	231	324	IPR003961	Fibronectin type III	GO:0005515
Dmagna004741	2591	ProSiteProfiles	PS50853	1666	1775	IPR003961	Fibronectin type III	GO:0005515
Dmagna004741	2591	CDD	cd00063	633	708	IPR003961	Fibronectin type III	GO:0005515
Dmagna004741	2591	Gene3D	G3DSA:2.60.40.10	125	216	IPR013783	Immunoglobulin-like fold
Dmagna004741	2591	Gene3D	G3DSA:3.30.200.20	2060	2173
Dmagna004719	4682	SUPERFAMILY	SSF50985	889	1050	IPR009091	Regulator of chromosome condensation 1/beta-lactamase-inhibitor protein II
Dmagna004719	4682	SMART	SM01337	3711	3866	IPR004939	APC10/DOC domain
Dmagna004719	4682	Gene3D	G3DSA:2.60.120.820	1726	1894	IPR038648	PHR domain superfamily
Dmagna004719	4682	Pfam	PF03256	3701	3820	IPR004939	APC10/DOC domain
Dmagna004719	4682	PRINTS	PR00633	613	626	IPR000408	Regulator of chromosome condensation, RCC1
Dmagna004719	4682	PRINTS	PR00633	632	648	IPR000408	Regulator of chromosome condensation, RCC1
Dmagna004719	4682	PRINTS	PR00633	933	954	IPR000408	Regulator of chromosome condensation, RCC1
Dmagna004719	4682	ProSiteProfiles	PS50012	938	989	IPR000408	Regulator of chromosome condensation, RCC1
Dmagna004719	4682	SUPERFAMILY	SSF81296	2422	2463	IPR014756	Immunoglobulin E-set
Dmagna004719	4682	SUPERFAMILY	SSF81296	2311	2347	IPR014756	Immunoglobulin E-set
Dmagna004719	4682	ProSiteProfiles	PS50194	2364	2463	IPR017868	Filamin/ABP280 repeat-like
Dmagna004719	4682	Gene3D	G3DSA:2.130.10.30	877	1055	IPR009091	Regulator of chromosome condensation 1/beta-lactamase-inhibitor protein II
Dmagna004719	4682	SUPERFAMILY	SSF50985	429	658	IPR009091	Regulator of chromosome condensation 1/beta-lactamase-inhibitor protein II
Dmagna004719	4682	SMART	SM00184	4426	4476	IPR001841	Zinc finger, RING-type
Dmagna004719	4682	Pfam	PF08005	1231	1380	IPR012983	PHR
Dmagna004719	4682	Pfam	PF08005	1729	1884	IPR012983	PHR
Dmagna004719	4682	Gene3D	G3DSA:2.60.120.820	1223	1386	IPR038648	PHR domain superfamily
Dmagna004719	4682	Gene3D	G3DSA:2.130.10.30	401	669	IPR009091	Regulator of chromosome condensation 1/beta-lactamase-inhibitor protein II
Dmagna004719	4682	Gene3D	G3DSA:3.30.40.10	4411	4485	IPR013083	Zinc finger, RING/FYVE/PHD-type
Dmagna004719	4682	MobiDBLite	mobidb-lite	3586	3611
Dmagna004719	4682	ProSiteProfiles	PS51284	3690	3871	IPR004939	APC10/DOC domain
Dmagna004719	4682	PANTHER	PTHR22870:SF250	90	2061
Dmagna004719	4682	PANTHER	PTHR22870:SF250	3211	3343
Dmagna004719	4682	Pfam	PF00415	937	986	IPR000408	Regulator of chromosome condensation, RCC1
Dmagna004719	4682	ProSiteProfiles	PS50089	4426	4477	IPR001841	Zinc finger, RING-type
Dmagna004719	4682	SUPERFAMILY	SSF49785	3707	3846	IPR008979	Galactose-binding-like domain superfamily
Dmagna004719	4682	ProSiteProfiles	PS50012	892	937	IPR000408	Regulator of chromosome condensation, RCC1
Dmagna004719	4682	CDD	cd16463	4423	4477
Dmagna004719	4682	PANTHER	PTHR22870	90	2061
Dmagna004719	4682	PANTHER	PTHR22870	3211	3343
Dmagna004719	4682	SUPERFAMILY	SSF57850	4419	4481
Dmagna009550	304	PANTHER	PTHR11863:SF26	15	295
Dmagna009550	304	Pfam	PF04116	162	285	IPR006694	Fatty acid hydroxylase	GO:0005506|GO:0008610|GO:0016491|GO:0055114
Dmagna009550	304	PANTHER	PTHR11863	15	295
Dmagna009545	394	Pfam	PF00650	77	248	IPR001251	CRAL-TRIO lipid binding domain
Dmagna009545	394	CDD	cd00170	74	248	IPR001251	CRAL-TRIO lipid binding domain
Dmagna009545	394	ProSiteProfiles	PS50866	269	380	IPR009038	GOLD domain
Dmagna009545	394	Pfam	PF13897	280	378	IPR009038	GOLD domain
Dmagna009545	394	ProSiteProfiles	PS50191	73	253	IPR001251	CRAL-TRIO lipid binding domain
Dmagna009545	394	SUPERFAMILY	SSF101576	286	384	IPR036598	GOLD domain superfamily
Dmagna009545	394	SMART	SM01100	30	55	IPR011074	CRAL/TRIO, N-terminal domain
Dmagna009545	394	Gene3D	G3DSA:2.60.120.680	280	380
Dmagna009545	394	PANTHER	PTHR23324	7	382
Dmagna009545	394	SUPERFAMILY	SSF46938	3	71	IPR036273	CRAL/TRIO, N-terminal domain superfamily
Dmagna009545	394	Gene3D	G3DSA:3.40.525.10	14	279	IPR036865	CRAL-TRIO lipid binding domain superfamily
Dmagna009545	394	SMART	SM00516	73	250	IPR001251	CRAL-TRIO lipid binding domain
Dmagna009545	394	SUPERFAMILY	SSF52087	72	274	IPR036865	CRAL-TRIO lipid binding domain superfamily
Dmagna009545	394	PANTHER	PTHR23324:SF83	7	382
Dmagna022980	770	SUPERFAMILY	SSF52540	37	261	IPR027417	P-loop containing nucleoside triphosphate hydrolase
Dmagna022980	770	ProSiteProfiles	PS51012	534	766	IPR000412	ABC-2 transporter	GO:0016021|GO:0043190|GO:0055085
Dmagna022980	770	ProSiteProfiles	PS50893	35	269	IPR003439	ABC transporter-like	GO:0005524|GO:0016887
Dmagna022980	770	SMART	SM00382	63	254	IPR003593	AAA+ ATPase domain
Dmagna022980	770	PRINTS	PR00164	569	591	IPR000412	ABC-2 transporter	GO:0016021|GO:0043190|GO:0055085
Dmagna022980	770	PRINTS	PR00164	651	675	IPR000412	ABC-2 transporter	GO:0016021|GO:0043190|GO:0055085
Dmagna022980	770	PRINTS	PR00164	708	727	IPR000412	ABC-2 transporter	GO:0016021|GO:0043190|GO:0055085
Dmagna022980	770	PRINTS	PR00164	688	707	IPR000412	ABC-2 transporter	GO:0016021|GO:0043190|GO:0055085
Dmagna022980	770	Pfam	PF00005	54	197	IPR003439	ABC transporter-like	GO:0005524|GO:0016887
Dmagna022980	770	PANTHER	PTHR43038:SF5	29	767
Dmagna022980	770	Gene3D	G3DSA:3.40.50.300	34	337
Dmagna022980	770	Pfam	PF01061	567	728	IPR013525	ABC-2 type transporter	GO:0016020	Reactome: R-HSA-1369062
Dmagna022980	770	CDD	cd03230	37	247
Dmagna022980	770	PANTHER	PTHR43038	29	767
Dmagna026997	510	PANTHER	PTHR23320	34	188	IPR030417	Membrane-spanning 4-domains subfamily A
Dmagna026997	510	PANTHER	PTHR23320	361	499	IPR030417	Membrane-spanning 4-domains subfamily A
Dmagna026997	510	PANTHER	PTHR23320:SF124	204	338
Dmagna026997	510	PANTHER	PTHR23320:SF124	361	499
Dmagna026997	510	PANTHER	PTHR23320:SF124	34	188
Dmagna026997	510	PANTHER	PTHR23320	204	338	IPR030417	Membrane-spanning 4-domains subfamily A
Dmagna008512	506	Gene3D	G3DSA:2.60.120.200	35	220
Dmagna008512	506	MobiDBLite	mobidb-lite	331	356
Dmagna008512	506	Pfam	PF00629	55	209	IPR000998	MAM domain	GO:0016020
Dmagna008512	506	SMART	SM00042	220	327	IPR000859	CUB domain
Dmagna008512	506	SMART	SM00042	397	505	IPR000859	CUB domain
Dmagna008512	506	ProSiteProfiles	PS01180	193	327	IPR000859	CUB domain
Dmagna008512	506	Pfam	PF00431	397	502	IPR000859	CUB domain
Dmagna008512	506	Pfam	PF00431	226	324	IPR000859	CUB domain
Dmagna008512	506	PANTHER	PTHR45438	225	502
Dmagna008512	506	ProSiteProfiles	PS50060	52	224	IPR000998	MAM domain	GO:0016020
Dmagna008512	506	CDD	cd00041	397	503	IPR000859	CUB domain
Dmagna008512	506	Gene3D	G3DSA:2.60.120.290	387	504	IPR035914	Spermadhesin, CUB domain superfamily
Dmagna008512	506	CDD	cd00041	223	326	IPR000859	CUB domain
Dmagna008512	506	ProSiteProfiles	PS01180	397	505	IPR000859	CUB domain
Dmagna008512	506	SUPERFAMILY	SSF49899	53	210	IPR013320	Concanavalin A-like lectin/glucanase domain superfamily
Dmagna008512	506	SUPERFAMILY	SSF49854	396	503	IPR035914	Spermadhesin, CUB domain superfamily
Dmagna008512	506	Gene3D	G3DSA:2.60.120.290	221	331	IPR035914	Spermadhesin, CUB domain superfamily
Dmagna008512	506	SUPERFAMILY	SSF49854	225	327	IPR035914	Spermadhesin, CUB domain superfamily
Dmagna010384	812	Coils	Coil	156	242
Dmagna010384	812	Pfam	PF09730	74	755	IPR018477	Bicaudal-D protein	GO:0008093|GO:0070840	Reactome: R-HSA-6811436
Dmagna010384	812	Coils	Coil	8	28
Dmagna010384	812	Coils	Coil	321	355
Dmagna010384	812	PANTHER	PTHR31233	6	789	IPR018477	Bicaudal-D protein	GO:0008093|GO:0070840	Reactome: R-HSA-6811436
Dmagna010384	812	PANTHER	PTHR31233:SF6	6	789
Dmagna010384	812	Coils	Coil	107	141
Dmagna010384	812	Coils	Coil	673	700
Dmagna010384	812	MobiDBLite	mobidb-lite	755	812
Dmagna010384	812	Coils	Coil	616	643
Dmagna010384	812	Coils	Coil	43	63
Dmagna010384	812	Coils	Coil	417	437
Dmagna010384	812	Coils	Coil	580	600
Dmagna010384	812	Coils	Coil	708	763
Dmagna009567	303	CDD	cd00992	201	274
Dmagna009567	303	PANTHER	PTHR12345:SF10	1	302	IPR030528	Syntenin-1	GO:0007268|GO:0030036|GO:0035556	Reactome: R-HSA-3928664|Reactome: R-HSA-447043|Reactome: R-HSA-6798695
Dmagna009567	303	SUPERFAMILY	SSF50156	114	207	IPR036034	PDZ superfamily	GO:0005515
Dmagna009567	303	Gene3D	G3DSA:2.30.42.10	200	284
Dmagna009567	303	Pfam	PF00595	124	188	IPR001478	PDZ domain	GO:0005515
Dmagna009567	303	Gene3D	G3DSA:2.30.42.10	104	199
Dmagna009567	303	SMART	SM00228	128	199	IPR001478	PDZ domain	GO:0005515
Dmagna009567	303	SMART	SM00228	212	278	IPR001478	PDZ domain	GO:0005515
Dmagna009567	303	CDD	cd00992	117	196
Dmagna009567	303	ProSiteProfiles	PS50106	119	187	IPR001478	PDZ domain	GO:0005515
Dmagna009567	303	SUPERFAMILY	SSF50156	202	276	IPR036034	PDZ superfamily	GO:0005515
Dmagna009567	303	PANTHER	PTHR12345	1	302
Dmagna009567	303	ProSiteProfiles	PS50106	203	278	IPR001478	PDZ domain	GO:0005515
Dmagna008823	248	Pfam	PF00578	56	187	IPR000866	Alkyl hydroperoxide reductase subunit C/ Thiol specific antioxidant	GO:0016209|GO:0016491|GO:0055114	KEGG: 00480+1.11.1.15|Reactome: R-HSA-3299685
Dmagna008823	248	SUPERFAMILY	SSF52833	55	245	IPR036249	Thioredoxin-like superfamily
Dmagna008823	248	CDD	cd03015	55	226
Dmagna008823	248	PANTHER	PTHR10681:SF127	52	244
Dmagna008823	248	Pfam	PF10417	208	242	IPR019479	Peroxiredoxin, C-terminal	GO:0051920|GO:0055114	KEGG: 00480+1.11.1.15|Reactome: R-HSA-3299685
Dmagna008823	248	PANTHER	PTHR10681	52	244
Dmagna008823	248	PIRSF	PIRSF000239	49	248	IPR024706	Peroxiredoxin, AhpC-type		KEGG: 00480+1.11.1.15|Reactome: R-HSA-3299685
Dmagna008823	248	Gene3D	G3DSA:3.40.30.10	50	245
Dmagna008823	248	ProSiteProfiles	PS51352	53	211	IPR013766	Thioredoxin domain	GO:0045454
Dmagna023929	967	PANTHER	PTHR24416	328	942
Dmagna023929	967	ProSiteProfiles	PS50835	371	459	IPR007110	Immunoglobulin-like domain
Dmagna023929	967	CDD	cd00096	394	457
Dmagna023929	967	MobiDBLite	mobidb-lite	693	718
Dmagna023929	967	Gene3D	G3DSA:1.10.510.10	717	904
Dmagna023929	967	SMART	SM00409	258	366	IPR003599	Immunoglobulin subtype
Dmagna023929	967	SMART	SM00409	151	249	IPR003599	Immunoglobulin subtype
Dmagna023929	967	SMART	SM00409	48	139	IPR003599	Immunoglobulin subtype
Dmagna023929	967	SMART	SM00409	382	461	IPR003599	Immunoglobulin subtype
Dmagna023929	967	ProSiteProfiles	PS50011	542	893	IPR000719	Protein kinase domain	GO:0004672|GO:0005524|GO:0006468
Dmagna023929	967	PIRSF	PIRSF000615	15	428
Dmagna023929	967	PIRSF	PIRSF000615	213	955
Dmagna023929	967	Pfam	PF13927	371	447
[truncated: 12,490 more rows]

## Sheet:  LRV0_1EvsLRV12_3N
Domain functional analysis
D. magna geneID	SequenceLength	Database	Reference ID in Database	StartLocation	StopLocation	InterproScan-ID	Functional classification	GO term-ID	Reactome
Dmagna004123	547	MobiDBLite	mobidb-lite	437	453
Dmagna004123	547	Gene3D	G3DSA:3.40.50.720	67	296
Dmagna004123	547	Pfam	PF00106	72	266	IPR002347	Short-chain dehydrogenase/reductase SDR
Dmagna004123	547	MobiDBLite	mobidb-lite	454	473
Dmagna004123	547	Pfam	PF13837	358	422
Dmagna004123	547	PANTHER	PTHR43899	25	307
Dmagna004123	547	PRINTS	PR00081	149	160	IPR002347	Short-chain dehydrogenase/reductase SDR
Dmagna004123	547	PRINTS	PR00081	72	89	IPR002347	Short-chain dehydrogenase/reductase SDR
Dmagna004123	547	PRINTS	PR00081	231	250	IPR002347	Short-chain dehydrogenase/reductase SDR
Dmagna004123	547	PRINTS	PR00081	198	214	IPR002347	Short-chain dehydrogenase/reductase SDR
Dmagna004123	547	Coils	Coil	520	547
Dmagna004123	547	ProSiteProfiles	PS50090	360	420	IPR017877	Myb-like domain
Dmagna004123	547	CDD	cd05356	70	303
Dmagna004123	547	MobiDBLite	mobidb-lite	427	482
Dmagna004123	547	PANTHER	PTHR43899:SF13	25	307
Dmagna004123	547	SUPERFAMILY	SSF51735	68	292	IPR036291	NAD(P)-binding domain superfamily
Dmagna010309	2175	Coils	Coil	864	898
Dmagna010309	2175	Coils	Coil	2018	2045
Dmagna010309	2175	Coils	Coil	1415	1449
Dmagna010309	2175	Coils	Coil	1817	1851
Dmagna010309	2175	Coils	Coil	1705	1760
Dmagna010309	2175	Coils	Coil	341	387
Dmagna010309	2175	Coils	Coil	533	560
Dmagna010309	2175	SMART	SM00129	2	333	IPR001752	Kinesin motor domain	GO:0003777|GO:0005524|GO:0007018|GO:0008017	Reactome: R-HSA-6811434|Reactome: R-HSA-983189
Dmagna010309	2175	Coils	Coil	637	664
Dmagna010309	2175	Coils	Coil	1541	1575
Dmagna010309	2175	Coils	Coil	974	1008
Dmagna010309	2175	Coils	Coil	1135	1179
Dmagna010309	2175	Gene3D	G3DSA:3.40.850.10	2	346	IPR036961	Kinesin motor domain superfamily
Dmagna010309	2175	SUPERFAMILY	SSF52540	4	360	IPR027417	P-loop containing nucleoside triphosphate hydrolase
Dmagna010309	2175	Coils	Coil	1475	1509
Dmagna010309	2175	Coils	Coil	1597	1617
Dmagna010309	2175	PANTHER	PTHR24115	7	1229	IPR027640	Kinesin-like protein	GO:0003777|GO:0007018	Reactome: R-HSA-6811434|Reactome: R-HSA-983189
Dmagna010309	2175	Coils	Coil	1677	1697
Dmagna010309	2175	Coils	Coil	1913	1940
Dmagna010309	2175	Coils	Coil	1945	1972
Dmagna010309	2175	SUPERFAMILY	SSF57997	1674	1937
Dmagna010309	2175	Coils	Coil	1635	1669
Dmagna010309	2175	Coils	Coil	1068	1120
Dmagna010309	2175	Coils	Coil	1254	1361
Dmagna010309	2175	Coils	Coil	717	751
Dmagna010309	2175	PANTHER	PTHR24115:SF592	7	1229
Dmagna010309	2175	ProSiteProfiles	PS50067	4	325	IPR001752	Kinesin motor domain	GO:0003777|GO:0005524|GO:0007018|GO:0008017	Reactome: R-HSA-6811434|Reactome: R-HSA-983189
Dmagna010309	2175	Pfam	PF00225	38	325	IPR001752	Kinesin motor domain	GO:0003777|GO:0005524|GO:0007018|GO:0008017	Reactome: R-HSA-6811434|Reactome: R-HSA-983189
Dmagna010309	2175	MobiDBLite	mobidb-lite	2128	2175
Dmagna010309	2175	PRINTS	PR00380	77	98	IPR001752	Kinesin motor domain	GO:0003777|GO:0005524|GO:0007018|GO:0008017	Reactome: R-HSA-6811434|Reactome: R-HSA-983189
Dmagna010309	2175	PRINTS	PR00380	277	298	IPR001752	Kinesin motor domain	GO:0003777|GO:0005524|GO:0007018|GO:0008017	Reactome: R-HSA-6811434|Reactome: R-HSA-983189
Dmagna010309	2175	PRINTS	PR00380	192	209	IPR001752	Kinesin motor domain	GO:0003777|GO:0005524|GO:0007018|GO:0008017	Reactome: R-HSA-6811434|Reactome: R-HSA-983189
Dmagna010309	2175	PRINTS	PR00380	228	246	IPR001752	Kinesin motor domain	GO:0003777|GO:0005524|GO:0007018|GO:0008017	Reactome: R-HSA-6811434|Reactome: R-HSA-983189
Dmagna010309	2175	Coils	Coil	1183	1234
Dmagna009197	634	Pfam	PF13913	457	479
Dmagna009197	634	Pfam	PF13913	601	623
Dmagna009197	634	PANTHER	PTHR13555:SF25	114	629
Dmagna009197	634	Coils	Coil	287	343
Dmagna009197	634	MobiDBLite	mobidb-lite	532	560
Dmagna009197	634	PANTHER	PTHR13555	114	629	IPR026319	Zinc finger C2HC domain-containing protein
Dmagna012180	1200	SUPERFAMILY	SSF46689	788	842	IPR009057	Homeobox-like domain superfamily	GO:0003677
Dmagna012180	1200	Pfam	PF16589	359	456	IPR001357	BRCT domain
Dmagna012180	1200	Pfam	PF16589	18	116	IPR001357	BRCT domain
Dmagna012180	1200	Coils	Coil	38	58
Dmagna012180	1200	Pfam	PF08914	788	844	IPR015010	Rap1 Myb domain		Reactome: R-HSA-1221632|Reactome: R-HSA-171306|Reactome: R-HSA-2559586
Dmagna012180	1200	Pfam	PF08914	176	227	IPR015010	Rap1 Myb domain		Reactome: R-HSA-1221632|Reactome: R-HSA-171306|Reactome: R-HSA-2559586
Dmagna012180	1200	Pfam	PF08914	515	566	IPR015010	Rap1 Myb domain		Reactome: R-HSA-1221632|Reactome: R-HSA-171306|Reactome: R-HSA-2559586
Dmagna012180	1200	Gene3D	G3DSA:1.10.10.60	514	614
Dmagna012180	1200	MobiDBLite	mobidb-lite	964	993
Dmagna012180	1200	MobiDBLite	mobidb-lite	870	914
Dmagna012180	1200	CDD	cd11655	176	229
Dmagna012180	1200	MobiDBLite	mobidb-lite	932	955
Dmagna012180	1200	PANTHER	PTHR16466	662	730
Dmagna012180	1200	PANTHER	PTHR16466	7	292
Dmagna012180	1200	PANTHER	PTHR16466	356	618
Dmagna012180	1200	PANTHER	PTHR16466	719	1110
Dmagna012180	1200	MobiDBLite	mobidb-lite	870	993
Dmagna012180	1200	Gene3D	G3DSA:1.10.10.60	176	229
Dmagna012180	1200	Gene3D	G3DSA:1.10.10.60	681	734
Dmagna012180	1200	Gene3D	G3DSA:1.10.10.60	787	842
Dmagna009629	1206	Coils	Coil	173	193
Dmagna009629	1206	Pfam	PF00271	643	729	IPR001650	Helicase, C-terminal
Dmagna009629	1206	ProSiteProfiles	PS51194	592	770	IPR001650	Helicase, C-terminal
Dmagna009629	1206	SMART	SM00487	287	478	IPR014001	Helicase superfamily 1/2, ATP-binding domain
Dmagna009629	1206	Pfam	PF07717	972	1061	IPR011709	Domain of unknown function DUF1605
Dmagna009629	1206	CDD	cd00079	643	736	IPR001650	Helicase, C-terminal
Dmagna009629	1206	ProSiteProfiles	PS51192	298	465	IPR014001	Helicase superfamily 1/2, ATP-binding domain
Dmagna009629	1206	Gene3D	G3DSA:3.40.50.300	243	471
Dmagna009629	1206	Pfam	PF00270	296	451	IPR011545	DEAD/DEAH box helicase domain	GO:0003676|GO:0005524
Dmagna009629	1206	CDD	cd00046	306	447
Dmagna009629	1206	SUPERFAMILY	SSF52540	285	528	IPR027417	P-loop containing nucleoside triphosphate hydrolase
Dmagna009629	1206	SUPERFAMILY	SSF52540	634	882	IPR027417	P-loop containing nucleoside triphosphate hydrolase
Dmagna009629	1206	MobiDBLite	mobidb-lite	533	562
Dmagna009629	1206	Pfam	PF04408	791	902	IPR007502	Helicase-associated domain	GO:0004386
Dmagna009629	1206	SMART	SM00847	790	904	IPR007502	Helicase-associated domain	GO:0004386
Dmagna009629	1206	PANTHER	PTHR18934:SF99	61	1172
Dmagna009629	1206	PANTHER	PTHR18934	61	1172
Dmagna009629	1206	SMART	SM00382	303	456	IPR003593	AAA+ ATPase domain
Dmagna009629	1206	SMART	SM00490	626	729	IPR001650	Helicase, C-terminal
Dmagna009629	1206	Gene3D	G3DSA:1.20.120.1080	772	879
Dmagna008318	979	Gene3D	G3DSA:3.30.40.10	505	659	IPR013083	Zinc finger, RING/FYVE/PHD-type
Dmagna008318	979	Pfam	PF02891	567	615	IPR004181	Zinc finger, MIZ-type	GO:0008270
Dmagna008318	979	PANTHER	PTHR10782	265	979
Dmagna008318	979	ProSiteProfiles	PS51044	556	633	IPR004181	Zinc finger, MIZ-type	GO:0008270
Dmagna008318	979	CDD	cd16791	568	615
Dmagna008318	979	MobiDBLite	mobidb-lite	932	955
Dmagna008318	979	MobiDBLite	mobidb-lite	941	955
Dmagna008318	979	PANTHER	PTHR10782:SF38	265	979
Dmagna032659	1041	PANTHER	PTHR19134:SF338	108	944
Dmagna032659	1041	Pfam	PF00041	37	119	IPR003961	Fibronectin type III	GO:0005515
Dmagna032659	1041	PANTHER	PTHR19134	108	944
Dmagna032659	1041	SUPERFAMILY	SSF49265	33	217	IPR036116	Fibronectin type III superfamily	GO:0005515
Dmagna032659	1041	CDD	cd00047	723	964
Dmagna032659	1041	Gene3D	G3DSA:2.60.40.10	27	126	IPR013783	Immunoglobulin-like fold
Dmagna032659	1041	Gene3D	G3DSA:2.60.40.10	127	221	IPR013783	Immunoglobulin-like fold
Dmagna032659	1041	CDD	cd00047	395	630
Dmagna032659	1041	CDD	cd00063	131	217	IPR003961	Fibronectin type III	GO:0005515
Dmagna032659	1041	ProSiteProfiles	PS50055	696	966	IPR000242	PTP type protein phosphatase	GO:0004725|GO:0006470
Dmagna032659	1041	ProSiteProfiles	PS50853	37	129	IPR003961	Fibronectin type III	GO:0005515
Dmagna032659	1041	ProSiteProfiles	PS50055	366	631	IPR000242	PTP type protein phosphatase	GO:0004725|GO:0006470
Dmagna032659	1041	PRINTS	PR00700	438	458	IPR000242	PTP type protein phosphatase	GO:0004725|GO:0006470
Dmagna032659	1041	PRINTS	PR00700	567	585	IPR000242	PTP type protein phosphatase	GO:0004725|GO:0006470
Dmagna032659	1041	PRINTS	PR00700	614	624	IPR000242	PTP type protein phosphatase	GO:0004725|GO:0006470
Dmagna032659	1041	PRINTS	PR00700	422	429	IPR000242	PTP type protein phosphatase	GO:0004725|GO:0006470
Dmagna032659	1041	PRINTS	PR00700	598	613	IPR000242	PTP type protein phosphatase	GO:0004725|GO:0006470
Dmagna032659	1041	PRINTS	PR00700	528	545	IPR000242	PTP type protein phosphatase	GO:0004725|GO:0006470
Dmagna032659	1041	Gene3D	G3DSA:3.90.190.10	673	966	IPR029021	Protein-tyrosine phosphatase-like
Dmagna032659	1041	SMART	SM00404	862	965	IPR003595	Protein-tyrosine phosphatase, catalytic
Dmagna032659	1041	SMART	SM00404	529	630	IPR003595	Protein-tyrosine phosphatase, catalytic
Dmagna032659	1041	Pfam	PF00102	721	963	IPR000242	PTP type protein phosphatase	GO:0004725|GO:0006470
Dmagna032659	1041	Pfam	PF00102	392	630	IPR000242	PTP type protein phosphatase	GO:0004725|GO:0006470
Dmagna032659	1041	CDD	cd00063	35	126	IPR003961	Fibronectin type III	GO:0005515
Dmagna032659	1041	SMART	SM00194	365	633	IPR000242	PTP type protein phosphatase	GO:0004725|GO:0006470
Dmagna032659	1041	SMART	SM00194	694	968	IPR000242	PTP type protein phosphatase	GO:0004725|GO:0006470
Dmagna032659	1041	SUPERFAMILY	SSF52799	344	632	IPR029021	Protein-tyrosine phosphatase-like
Dmagna032659	1041	ProSiteProfiles	PS50056	548	622	IPR000387	Tyrosine specific protein phosphatases domain	GO:0016311|GO:0016791
Dmagna032659	1041	SUPERFAMILY	SSF52799	690	963	IPR029021	Protein-tyrosine phosphatase-like
Dmagna032659	1041	SMART	SM00060	131	218	IPR003961	Fibronectin type III	GO:0005515
Dmagna032659	1041	SMART	SM00060	35	116	IPR003961	Fibronectin type III	GO:0005515
Dmagna032659	1041	Gene3D	G3DSA:3.90.190.10	347	639	IPR029021	Protein-tyrosine phosphatase-like
Dmagna032659	1041	ProSiteProfiles	PS50853	130	228	IPR003961	Fibronectin type III	GO:0005515
Dmagna018253	658	SMART	SM00248	535	589	IPR002110	Ankyrin repeat	GO:0005515
Dmagna018253	658	SMART	SM00248	180	209	IPR002110	Ankyrin repeat	GO:0005515
Dmagna018253	658	SMART	SM00248	493	531	IPR002110	Ankyrin repeat	GO:0005515
Dmagna018253	658	SMART	SM00248	138	168	IPR002110	Ankyrin repeat	GO:0005515
Dmagna018253	658	CDD	cd00204	512	600	IPR020683	Ankyrin repeat-containing domain
Dmagna018253	658	PANTHER	PTHR24173	97	658
Dmagna018253	658	CDD	cd00204	136	204	IPR020683	Ankyrin repeat-containing domain
Dmagna018253	658	Gene3D	G3DSA:1.25.40.20	471	615	IPR036770	Ankyrin repeat-containing domain superfamily
Dmagna018253	658	Gene3D	G3DSA:1.25.40.20	97	233	IPR036770	Ankyrin repeat-containing domain superfamily
Dmagna018253	658	ProSiteProfiles	PS50297	514	541	IPR020683	Ankyrin repeat-containing domain
Dmagna018253	658	PANTHER	PTHR24173:SF38	97	658
Dmagna018253	658	SUPERFAMILY	SSF48403	114	236	IPR036770	Ankyrin repeat-containing domain superfamily
Dmagna018253	658	SUPERFAMILY	SSF48403	481	602	IPR036770	Ankyrin repeat-containing domain superfamily
Dmagna018797	819	ProSiteProfiles	PS51034	478	710	IPR001507	Zona pellucida domain
Dmagna018797	819	Pfam	PF14295	35	84	IPR003609	PAN/Apple domain
Dmagna018797	819	PANTHER	PTHR22963	21	322
Dmagna018797	819	PANTHER	PTHR22963	437	819
Dmagna018797	819	Gene3D	G3DSA:3.50.4.10	122	199
Dmagna018797	819	PANTHER	PTHR22963:SF66	21	322
Dmagna018797	819	PANTHER	PTHR22963:SF66	437	819
Dmagna018797	819	CDD	cd01099	118	198
Dmagna018797	819	SUPERFAMILY	SSF57414	122	201
Dmagna018797	819	SMART	SM00473	118	199	IPR003609	PAN/Apple domain
Dmagna018797	819	SMART	SM00473	220	299	IPR003609	PAN/Apple domain
Dmagna018797	819	SMART	SM00473	23	109	IPR003609	PAN/Apple domain
Dmagna018797	819	ProSiteProfiles	PS50948	207	297	IPR003609	PAN/Apple domain
Dmagna018797	819	Pfam	PF00024	236	285	IPR003609	PAN/Apple domain
Dmagna018797	819	Pfam	PF00024	122	200	IPR003609	PAN/Apple domain
Dmagna018797	819	MobiDBLite	mobidb-lite	419	454
Dmagna018797	819	ProSiteProfiles	PS50948	18	108	IPR003609	PAN/Apple domain
Dmagna018797	819	MobiDBLite	mobidb-lite	325	454
Dmagna018797	819	MobiDBLite	mobidb-lite	331	348
Dmagna018797	819	Gene3D	G3DSA:3.50.4.10	29	111
Dmagna018797	819	SMART	SM00241	478	706	IPR001507	Zona pellucida domain
Dmagna018797	819	ProSiteProfiles	PS50948	117	200	IPR003609	PAN/Apple domain
Dmagna018797	819	MobiDBLite	mobidb-lite	357	406
Dmagna009491	1450	CDD	cd00204	1313	1443	IPR020683	Ankyrin repeat-containing domain
Dmagna009491	1450	CDD	cd00204	1095	1269	IPR020683	Ankyrin repeat-containing domain
Dmagna009491	1450	ProSiteProfiles	PS50088	1209	1243	IPR002110	Ankyrin repeat	GO:0005515
Dmagna009491	1450	SUPERFAMILY	SSF56112	331	606	IPR011009	Protein kinase-like domain superfamily
Dmagna009491	1450	SUPERFAMILY	SSF48403	924	1146	IPR036770	Ankyrin repeat-containing domain superfamily
Dmagna009491	1450	ProSiteProfiles	PS50088	1318	1353	IPR002110	Ankyrin repeat	GO:0005515
Dmagna009491	1450	CDD	cd00180	27	147
Dmagna009491	1450	ProSiteProfiles	PS50088	1244	1280	IPR002110	Ankyrin repeat	GO:0005515
Dmagna009491	1450	Gene3D	G3DSA:1.25.40.20	880	1054	IPR036770	Ankyrin repeat-containing domain superfamily
Dmagna009491	1450	ProSiteProfiles	PS50011	336	603	IPR000719	Protein kinase domain	GO:0004672|GO:0005524|GO:0006468
Dmagna009491	1450	SUPERFAMILY	SSF48403	1082	1436	IPR036770	Ankyrin repeat-containing domain superfamily
Dmagna009491	1450	ProSiteProfiles	PS50088	957	992	IPR002110	Ankyrin repeat	GO:0005515
Dmagna009491	1450	PANTHER	PTHR44181	1054	1369
Dmagna009491	1450	PANTHER	PTHR44181	924	1183
Dmagna009491	1450	PANTHER	PTHR44181	1206	1436
Dmagna009491	1450	CDD	cd14014	337	592
Dmagna009491	1450	Pfam	PF00069	338	603	IPR000719	Protein kinase domain	GO:0004672|GO:0005524|GO:0006468
Dmagna009491	1450	Pfam	PF00069	32	170	IPR000719	Protein kinase domain	GO:0004672|GO:0005524|GO:0006468
Dmagna009491	1450	SMART	SM00220	336	603	IPR000719	Protein kinase domain	GO:0004672|GO:0005524|GO:0006468
Dmagna009491	1450	ProSiteProfiles	PS50088	1136	1171	IPR002110	Ankyrin repeat	GO:0005515
Dmagna009491	1450	CDD	cd00204	921	1040	IPR020683	Ankyrin repeat-containing domain
Dmagna009491	1450	CDD	cd00204	988	1160	IPR020683	Ankyrin repeat-containing domain
Dmagna009491	1450	ProSiteProfiles	PS50088	1354	1390	IPR002110	Ankyrin repeat	GO:0005515
Dmagna009491	1450	SUPERFAMILY	SSF56112	32	166	IPR011009	Protein kinase-like domain superfamily
Dmagna009491	1450	ProSiteProfiles	PS50088	993	1028	IPR002110	Ankyrin repeat	GO:0005515
Dmagna009491	1450	ProSiteProfiles	PS50088	1100	1135	IPR002110	Ankyrin repeat	GO:0005515
Dmagna009491	1450	SMART	SM00248	1029	1062	IPR002110	Ankyrin repeat	GO:0005515
Dmagna009491	1450	SMART	SM00248	1391	1423	IPR002110	Ankyrin repeat	GO:0005515
Dmagna009491	1450	SMART	SM00248	993	1025	IPR002110	Ankyrin repeat	GO:0005515
Dmagna009491	1450	SMART	SM00248	1354	1387	IPR002110	Ankyrin repeat	GO:0005515
Dmagna009491	1450	SMART	SM00248	1282	1314	IPR002110	Ankyrin repeat	GO:0005515
Dmagna009491	1450	SMART	SM00248	957	989	IPR002110	Ankyrin repeat	GO:0005515
Dmagna009491	1450	SMART	SM00248	1318	1350	IPR002110	Ankyrin repeat	GO:0005515
Dmagna009491	1450	SMART	SM00248	1136	1168	IPR002110	Ankyrin repeat	GO:0005515
Dmagna009491	1450	SMART	SM00248	1100	1132	IPR002110	Ankyrin repeat	GO:0005515
Dmagna009491	1450	SMART	SM00248	922	954	IPR002110	Ankyrin repeat	GO:0005515
Dmagna009491	1450	SMART	SM00248	1064	1096	IPR002110	Ankyrin repeat	GO:0005515
Dmagna009491	1450	SMART	SM00248	1244	1277	IPR002110	Ankyrin repeat	GO:0005515
Dmagna009491	1450	SMART	SM00248	1209	1240	IPR002110	Ankyrin repeat	GO:0005515
Dmagna009491	1450	Gene3D	G3DSA:1.10.510.10	16	238
Dmagna009491	1450	ProSiteProfiles	PS50297	957	1435	IPR020683	Ankyrin repeat-containing domain
Dmagna009491	1450	Pfam	PF13637	1212	1269
Dmagna009491	1450	ProSiteProfiles	PS50088	1064	1099	IPR002110	Ankyrin repeat	GO:0005515
Dmagna009491	1450	Gene3D	G3DSA:1.25.40.20	1296	1440	IPR036770	Ankyrin repeat-containing domain superfamily
Dmagna009491	1450	ProSiteProfiles	PS50088	1391	1426	IPR002110	Ankyrin repeat	GO:0005515
Dmagna009491	1450	ProSiteProfiles	PS50011	14	311	IPR000719	Protein kinase domain	GO:0004672|GO:0005524|GO:0006468
Dmagna009491	1450	Gene3D	G3DSA:1.25.40.20	1055	1193	IPR036770	Ankyrin repeat-containing domain superfamily
Dmagna009491	1450	Pfam	PF12796	1335	1425	IPR020683	Ankyrin repeat-containing domain
Dmagna009491	1450	Pfam	PF12796	1069	1160	IPR020683	Ankyrin repeat-containing domain
Dmagna009491	1450	Pfam	PF12796	927	1026	IPR020683	Ankyrin repeat-containing domain
Dmagna009491	1450	Gene3D	G3DSA:1.10.510.10	328	678
Dmagna009491	1450	Gene3D	G3DSA:1.25.40.20	1194	1295	IPR036770	Ankyrin repeat-containing domain superfamily
Dmagna032096	1387	Pfam	PF04997	13	356	IPR007080	RNA polymerase Rpb1, domain 1	GO:0003677|GO:0003899|GO:0006351	KEGG: 00230+2.7.7.6|KEGG: 00240+2.7.7.6
Dmagna032096	1387	Gene3D	G3DSA:3.30.1490.180	391	456
Dmagna032096	1387	Pfam	PF05000	734	834	IPR007083	RNA polymerase Rpb1, domain 4	GO:0003677|GO:0003899|GO:0006351	KEGG: 00230+2.7.7.6|KEGG: 00240+2.7.7.6
Dmagna032096	1387	Gene3D	G3DSA:1.20.120.1280	1	125
Dmagna032096	1387	PANTHER	PTHR19376	1	1367
Dmagna032096	1387	SMART	SM00663	248	553	IPR006592	RNA polymerase, N-terminal	GO:0003677|GO:0003899|GO:0006351	KEGG: 00230+2.7.7.6|KEGG: 00240+2.7.7.6
Dmagna032096	1387	Gene3D	G3DSA:2.40.40.20	457	519
Dmagna032096	1387	Gene3D	G3DSA:2.40.40.20	348	390
Dmagna032096	1387	Gene3D	G3DSA:2.20.25.410	880	930
Dmagna032096	1387	PANTHER	PTHR19376:SF32	1	1367
Dmagna032096	1387	Pfam	PF04983	528	703	IPR007066	RNA polymerase Rpb1, domain 3	GO:0003677|GO:0003899|GO:0006351	KEGG: 00230+2.7.7.6|KEGG: 00240+2.7.7.6
Dmagna032096	1387	Gene3D	G3DSA:1.10.150.390	1313	1357
Dmagna032096	1387	Gene3D	G3DSA:1.10.274.100	531	695
Dmagna032096	1387	CDD	cd02736	1019	1358	IPR035698	DNA-directed RNA polymerase III subunit RPC1, C-terminal		KEGG: 00230+2.7.7.6|KEGG: 00240+2.7.7.6|Reactome: R-HSA-1834949|Reactome: R-HSA-73780|Reactome: R-HSA-73980|Reactome: R-HSA-749476|Reactome: R-HSA-76061|Reactome: R-HSA-76066|Reactome: R-HSA-76071
Dmagna032096	1387	CDD	cd02583	39	891	IPR035697	DNA-directed RNA polymerase III subunit RPC1, N-terminal		KEGG: 00230+2.7.7.6|KEGG: 00240+2.7.7.6|Reactome: R-HSA-1834949|Reactome: R-HSA-73780|Reactome: R-HSA-73980|Reactome: R-HSA-749476|Reactome: R-HSA-76061|Reactome: R-HSA-76066|Reactome: R-HSA-76071
Dmagna032096	1387	SUPERFAMILY	SSF64484	8	1364
Dmagna032096	1387	Gene3D	G3DSA:1.10.132.30	696	842	IPR038120	RNA polymerase Rpb1, funnel domain superfamily		KEGG: 00230+2.7.7.6|KEGG: 00240+2.7.7.6
Dmagna032096	1387	Pfam	PF04998	841	1313	IPR007081	RNA polymerase Rpb1, domain 5	GO:0003677|GO:0003899|GO:0006351	KEGG: 00230+2.7.7.6|KEGG: 00240+2.7.7.6
Dmagna032096	1387	Pfam	PF00623	358	523	IPR000722	RNA polymerase, alpha subunit	GO:0003677|GO:0003899|GO:0006351	KEGG: 00230+2.7.7.6|KEGG: 00240+2.7.7.6
Dmagna014620	1310	PANTHER	PTHR13886:SF4	3	1271
Dmagna014620	1310	Pfam	PF09744	20	174	IPR019143	JNK/Rab-associated protein-1, N-terminal
Dmagna014620	1310	ProSiteProfiles	PS51776	3	91	IPR034743	RH1 domain
Dmagna014620	1310	Coils	Coil	406	475
Dmagna014620	1310	SUPERFAMILY	SSF50969	934	1135	IPR011044	Quinoprotein amine dehydrogenase, beta chain-like
Dmagna014620	1310	Coils	Coil	103	130
Dmagna014620	1310	Pfam	PF16471	387	456	IPR032486	JNK-interacting protein, leucine zipper II
Dmagna014620	1310	Coils	Coil	64	91
Dmagna014620	1310	MobiDBLite	mobidb-lite	1165	1192
Dmagna014620	1310	PANTHER	PTHR13886	3	1271
Dmagna014620	1310	Gene3D	G3DSA:1.20.5.1000	383	470
Dmagna014620	1310	ProSiteProfiles	PS51777	482	555	IPR034744	RH2 domain
Dmagna014620	1310	MobiDBLite	mobidb-lite	1174	1192
Dmagna014620	1310	CDD	cd00890	420	534
Dmagna018207	868	Coils	Coil	298	318
Dmagna018207	868	ProSiteProfiles	PS51718	29	295	IPR030381	Dynamin-type guanine nucleotide-binding (G) domain	GO:0005525
Dmagna018207	868	ProSiteProfiles	PS50003	518	624	IPR001849	Pleckstrin homology domain
Dmagna018207	868	Gene3D	G3DSA:3.40.50.300	7	318
Dmagna018207	868	Gene3D	G3DSA:3.40.50.300	713	737
Dmagna018207	868	PRINTS	PR00195	177	195	IPR022812	Dynamin superfamily
Dmagna018207	868	PRINTS	PR00195	219	238	IPR022812	Dynamin superfamily
Dmagna018207	868	PRINTS	PR00195	57	74	IPR022812	Dynamin superfamily
Dmagna018207	868	PRINTS	PR00195	196	212	IPR022812	Dynamin superfamily
Dmagna018207	868	PRINTS	PR00195	32	50	IPR022812	Dynamin superfamily
Dmagna018207	868	PRINTS	PR00195	127	144	IPR022812	Dynamin superfamily
Dmagna018207	868	CDD	cd01256	517	628
Dmagna018207	868	Gene3D	G3DSA:1.20.120.1240	653	712
Dmagna018207	868	Gene3D	G3DSA:1.20.120.1240	319	497
Dmagna018207	868	SUPERFAMILY	SSF52540	4	304	IPR027417	P-loop containing nucleoside triphosphate hydrolase
Dmagna018207	868	SMART	SM00053	7	246	IPR001401	Dynamin, GTPase domain	GO:0003924|GO:0005525
Dmagna018207	868	PANTHER	PTHR11566	7	769	IPR022812	Dynamin superfamily
Dmagna018207	868	SMART	SM00233	519	626	IPR001849	Pleckstrin homology domain
Dmagna018207	868	MobiDBLite	mobidb-lite	821	859
Dmagna018207	868	Pfam	PF01031	217	503	IPR000375	Dynamin central domain	GO:0005525
Dmagna018207	868	CDD	cd08771	30	295	IPR001401	Dynamin, GTPase domain	GO:0003924|GO:0005525
Dmagna018207	868	SMART	SM00302	650	741	IPR003130	Dynamin GTPase effector	GO:0003924|GO:0005525
Dmagna018207	868	Gene3D	G3DSA:2.30.29.30	519	627	IPR011993	PH-like domain superfamily
Dmagna018207	868	Gene3D	G3DSA:2.30.29.30	652	652	IPR011993	PH-like domain superfamily
Dmagna018207	868	Gene3D	G3DSA:2.30.29.30	498	498	IPR011993	PH-like domain superfamily
Dmagna018207	868	Pfam	PF00169	519	619	IPR001849	Pleckstrin homology domain
Dmagna018207	868	Pfam	PF02212	652	741	IPR003130	Dynamin GTPase effector	GO:0003924|GO:0005525
Dmagna018207	868	Pfam	PF00350	35	207	IPR022812	Dynamin superfamily
Dmagna018207	868	SUPERFAMILY	SSF50729	518	625
Dmagna018207	868	MobiDBLite	mobidb-lite	794	811
Dmagna018207	868	MobiDBLite	mobidb-lite	749	868
Dmagna018207	868	ProSiteProfiles	PS51388	655	746	IPR020850	GTPase effector domain
Dmagna018207	868	PANTHER	PTHR11566:SF132	7	769
Dmagna028715-T3	467	SUPERFAMILY	SSF82199	59	298
Dmagna028715-T3	467	ProSiteProfiles	PS51083	100	141	IPR007529	Zinc finger, HIT-type
Dmagna028715-T3	467	Gene3D	G3DSA:3.30.70.3410	151	238
Dmagna028715-T3	467	SUPERFAMILY	SSF144232	15	59
Dmagna028715-T3	467	Gene3D	G3DSA:3.30.60.180	99	150
Dmagna028715-T3	467	PANTHER	PTHR12197:SF176	17	467
Dmagna028715-T3	467	Gene3D	G3DSA:2.170.270.10	69	98
Dmagna028715-T3	467	Gene3D	G3DSA:2.170.270.10	239	324
Dmagna028715-T3	467	Pfam	PF01753	19	55	IPR002893	Zinc finger, MYND-type
Dmagna028715-T3	467	ProSiteProfiles	PS50865	19	55	IPR002893	Zinc finger, MYND-type
Dmagna028715-T3	467	Pfam	PF00856	67	297	IPR001214	SET domain	GO:0005515
Dmagna028715-T3	467	Gene3D	G3DSA:3.30.60.180	6	59
Dmagna028715-T3	467	PANTHER	PTHR12197	17	467
Dmagna028715-T3	467	ProSiteProfiles	PS50280	53	298	IPR001214	SET domain	GO:0005515
Dmagna031051	988	SUPERFAMILY	SSF49562	426	566
Dmagna031051	988	Coils	Coil	853	873
Dmagna031051	988	PANTHER	PTHR10774	169	985
Dmagna031051	988	PRINTS	PR00360	626	638	IPR000008	C2 domain
Dmagna031051	988	PRINTS	PR00360	671	679	IPR000008	C2 domain
Dmagna031051	988	PRINTS	PR00360	650	663	IPR000008	C2 domain
Dmagna031051	988	Gene3D	G3DSA:2.60.40.150	444	577	IPR035892	C2 domain superfamily
Dmagna031051	988	Pfam	PF00168	296	389	IPR000008	C2 domain
Dmagna031051	988	Pfam	PF00168	609	703	IPR000008	C2 domain
Dmagna031051	988	Pfam	PF00168	447	542	IPR000008	C2 domain
Dmagna031051	988	SUPERFAMILY	SSF49562	294	417
Dmagna031051	988	MobiDBLite	mobidb-lite	52	79
Dmagna031051	988	SMART	SM00239	446	548	IPR000008	C2 domain
Dmagna031051	988	SMART	SM00239	296	393	IPR000008	C2 domain
Dmagna031051	988	SMART	SM00239	610	706	IPR000008	C2 domain
Dmagna031051	988	PANTHER	PTHR10774:SF126	169	985
Dmagna031051	988	Gene3D	G3DSA:2.60.40.150	295	441	IPR035892	C2 domain superfamily
Dmagna031051	988	Gene3D	G3DSA:2.60.40.150	608	732	IPR035892	C2 domain superfamily
Dmagna031051	988	ProSiteProfiles	PS50004	447	533	IPR000008	C2 domain
Dmagna031051	988	CDD	cd08377	609	730
Dmagna031051	988	SUPERFAMILY	SSF49562	597	711
Dmagna031051	988	ProSiteProfiles	PS50004	611	691	IPR000008	C2 domain
Dmagna031051	988	MobiDBLite	mobidb-lite	52	117
Dmagna031051	988	ProSiteProfiles	PS50004	296	378	IPR000008	C2 domain
Dmagna018219	503	PANTHER	PTHR24291	22	502
Dmagna018219	503	Gene3D	G3DSA:1.10.630.10	16	503	IPR036396	Cytochrome P450 superfamily	GO:0005506|GO:0016705|GO:0020037|GO:0055114
Dmagna018219	503	PRINTS	PR00385	440	449	IPR001128	Cytochrome P450	GO:0005506|GO:0016705|GO:0020037|GO:0055114
Dmagna018219	503	PRINTS	PR00385	449	460	IPR001128	Cytochrome P450	GO:0005506|GO:0016705|GO:0020037|GO:0055114
Dmagna018219	503	PRINTS	PR00385	311	328	IPR001128	Cytochrome P450	GO:0005506|GO:0016705|GO:0020037|GO:0055114
Dmagna018219	503	PRINTS	PR00385	365	376	IPR001128	Cytochrome P450	GO:0005506|GO:0016705|GO:0020037|GO:0055114
Dmagna018219	503	PANTHER	PTHR24291:SF56	22	502
Dmagna018219	503	PRINTS	PR00463	439	449	IPR002401	Cytochrome P450, E-class, group I	GO:0005506|GO:0016705|GO:0020037|GO:0055114
Dmagna018219	503	PRINTS	PR00463	300	317	IPR002401	Cytochrome P450, E-class, group I	GO:0005506|GO:0016705|GO:0020037|GO:0055114
Dmagna018219	503	PRINTS	PR00463	449	472	IPR002401	Cytochrome P450, E-class, group I	GO:0005506|GO:0016705|GO:0020037|GO:0055114
Dmagna018219	503	PRINTS	PR00463	64	83	IPR002401	Cytochrome P450, E-class, group I	GO:0005506|GO:0016705|GO:0020037|GO:0055114
Dmagna018219	503	PRINTS	PR00463	404	428	IPR002401	Cytochrome P450, E-class, group I	GO:0005506|GO:0016705|GO:0020037|GO:0055114
Dmagna018219	503	PRINTS	PR00463	320	346	IPR002401	Cytochrome P450, E-class, group I	GO:0005506|GO:0016705|GO:0020037|GO:0055114
Dmagna018219	503	PRINTS	PR00463	364	382	IPR002401	Cytochrome P450, E-class, group I	GO:0005506|GO:0016705|GO:0020037|GO:0055114
Dmagna018219	503	Pfam	PF00067	34	493	IPR001128	Cytochrome P450	GO:0005506|GO:0016705|GO:0020037|GO:0055114
Dmagna018219	503	SUPERFAMILY	SSF48264	33	502	IPR036396	Cytochrome P450 superfamily	GO:0005506|GO:0016705|GO:0020037|GO:0055114
Dmagna009439	1401	SMART	SM00248	1175	1206	IPR002110	Ankyrin repeat	GO:0005515
Dmagna009439	1401	SMART	SM00248	1102	1134	IPR002110	Ankyrin repeat	GO:0005515
Dmagna009439	1401	SMART	SM00248	1251	1283	IPR002110	Ankyrin repeat	GO:0005515
Dmagna009439	1401	SMART	SM00248	963	995	IPR002110	Ankyrin repeat	GO:0005515
Dmagna009439	1401	SMART	SM00248	1323	1355	IPR002110	Ankyrin repeat	GO:0005515
Dmagna009439	1401	SMART	SM00248	930	962	IPR002110	Ankyrin repeat	GO:0005515
Dmagna009439	1401	SMART	SM00248	1210	1242	IPR002110	Ankyrin repeat	GO:0005515
Dmagna009439	1401	SMART	SM00248	1287	1319	IPR002110	Ankyrin repeat	GO:0005515
Dmagna009439	1401	SMART	SM00248	1066	1098	IPR002110	Ankyrin repeat	GO:0005515
Dmagna009439	1401	MobiDBLite	mobidb-lite	754	782
Dmagna009439	1401	ProSiteProfiles	PS50088	1102	1137	IPR002110	Ankyrin repeat	GO:0005515
Dmagna009439	1401	Pfam	PF12796	1050	1135	IPR020683	Ankyrin repeat-containing domain
Dmagna009439	1401	Pfam	PF12796	1228	1320	IPR020683	Ankyrin repeat-containing domain
Dmagna009439	1401	ProSiteProfiles	PS50297	1050	1358	IPR020683	Ankyrin repeat-containing domain
Dmagna009439	1401	ProSiteProfiles	PS50011	336	602	IPR000719	Protein kinase domain	GO:0004672|GO:0005524|GO:0006468
Dmagna009439	1401	Gene3D	G3DSA:1.10.510.10	32	200
Dmagna009439	1401	Gene3D	G3DSA:1.25.40.20	909	1150	IPR036770	Ankyrin repeat-containing domain superfamily
Dmagna009439	1401	SUPERFAMILY	SSF48403	947	1368	IPR036770	Ankyrin repeat-containing domain superfamily
Dmagna009439	1401	ProSiteProfiles	PS50088	1066	1101	IPR002110	Ankyrin repeat	GO:0005515
Dmagna009439	1401	ProSiteProfiles	PS50088	1175	1209	IPR002110	Ankyrin repeat	GO:0005515
Dmagna009439	1401	CDD	cd00180	342	600
Dmagna009439	1401	ProSiteProfiles	PS50088	1287	1322	IPR002110	Ankyrin repeat	GO:0005515
Dmagna009439	1401	PANTHER	PTHR13954	37	167
Dmagna009439	1401	PANTHER	PTHR13954	340	607
Dmagna009439	1401	ProSiteProfiles	PS50011	1	293	IPR000719	Protein kinase domain	GO:0004672|GO:0005524|GO:0006468
Dmagna009439	1401	SUPERFAMILY	SSF56112	335	614	IPR011009	Protein kinase-like domain superfamily
Dmagna009439	1401	Pfam	PF00069	37	184	IPR000719	Protein kinase domain	GO:0004672|GO:0005524|GO:0006468
Dmagna009439	1401	Pfam	PF00069	337	602	IPR000719	Protein kinase domain	GO:0004672|GO:0005524|GO:0006468
Dmagna009439	1401	CDD	cd00180	37	200
Dmagna009439	1401	CDD	cd00204	1097	1234	IPR020683	Ankyrin repeat-containing domain
Dmagna009439	1401	CDD	cd00204	1050	1126	IPR020683	Ankyrin repeat-containing domain
Dmagna009439	1401	CDD	cd00204	1172	1347	IPR020683	Ankyrin repeat-containing domain
Dmagna009439	1401	SMART	SM00220	336	602	IPR000719	Protein kinase domain	GO:0004672|GO:0005524|GO:0006468
Dmagna009439	1401	ProSiteProfiles	PS50088	1323	1358	IPR002110	Ankyrin repeat	GO:0005515
Dmagna009439	1401	Gene3D	G3DSA:1.25.40.20	1154	1386	IPR036770	Ankyrin repeat-containing domain superfamily
Dmagna009439	1401	Gene3D	G3DSA:1.10.510.10	318	604
Dmagna009439	1401	MobiDBLite	mobidb-lite	754	773
Dmagna009439	1401	SUPERFAMILY	SSF56112	36	184	IPR011009	Protein kinase-like domain superfamily
Dmagna019861	1335	Pfam	PF13476	6	265	IPR038729	Rad50/SbcC-type AAA domain
Dmagna019861	1335	Coils	Coil	1066	1086
Dmagna019861	1335	Coils	Coil	479	536
Dmagna019861	1335	Coils	Coil	648	668
Dmagna019861	1335	Pfam	PF04423	683	724	IPR013134	RAD50, zinc hook		Reactome: R-HSA-2559586|Reactome: R-HSA-5685938|Reactome: R-HSA-5685939|Reactome: R-HSA-5685942|Reactome: R-HSA-5693548|Reactome: R-HSA-5693554|Reactome: R-HSA-5693565|Reactome: R-HSA-5693568|Reactome: R-HSA-5693571|Reactome: R-HSA-5693579|Reactome: R-HSA-5693607|Reactome: R-HSA-5693616|Reactome: R-HSA-6804756|Reactome: R-HSA-69473|Reactome: R-HSA-912446
Dmagna019861	1335	Coils	Coil	768	802
Dmagna019861	1335	SUPERFAMILY	SSF52540	1049	1294	IPR027417	P-loop containing nucleoside triphosphate hydrolase
Dmagna019861	1335	ProSiteProfiles	PS51131	648	748	IPR013134	RAD50, zinc hook		Reactome: R-HSA-2559586|Reactome: R-HSA-5685938|Reactome: R-HSA-5685939|Reactome: R-HSA-5685942|Reactome: R-HSA-5693548|Reactome: R-HSA-5693554|Reactome: R-HSA-5693565|Reactome: R-HSA-5693568|Reactome: R-HSA-5693571|Reactome: R-HSA-5693579|Reactome: R-HSA-5693607|Reactome: R-HSA-5693616|Reactome: R-HSA-6804756|Reactome: R-HSA-69473|Reactome: R-HSA-912446
Dmagna019861	1335	Coils	Coil	989	1044
Dmagna019861	1335	CDD	cd03240	1172	1313
Dmagna019861	1335	TIGRFAM	TIGR00606	2	1320	IPR004584	DNA repair protein Rad50, eukaryotes	GO:0000723|GO:0005634|GO:0006281|GO:0016887|GO:0030870	Reactome: R-HSA-2559586|Reactome: R-HSA-5685938|Reactome: R-HSA-5685939|Reactome: R-HSA-5685942|Reactome: R-HSA-5693548|Reactome: R-HSA-5693554|Reactome: R-HSA-5693565|Reactome: R-HSA-5693568|Reactome: R-HSA-5693571|Reactome: R-HSA-5693579|Reactome: R-HSA-5693607|Reactome: R-HSA-5693616|Reactome: R-HSA-6804756|Reactome: R-HSA-69473|Reactome: R-HSA-912446
Dmagna019861	1335	SUPERFAMILY	SSF57997	589	830
Dmagna019861	1335	Coils	Coil	434	475
Dmagna019861	1335	Coils	Coil	301	321
Dmagna019861	1335	Coils	Coil	1094	1114
Dmagna019861	1335	CDD	cd03240	4	166
Dmagna019861	1335	Coils	Coil	953	973
Dmagna019861	1335	SUPERFAMILY	SSF52540	4	102	IPR027417	P-loop containing nucleoside triphosphate hydrolase
Dmagna019861	1335	SUPERFAMILY	SSF52540	1211	1294	IPR027417	P-loop containing nucleoside triphosphate hydrolase
Dmagna019861	1335	SUPERFAMILY	SSF52540	130	192	IPR027417	P-loop containing nucleoside triphosphate hydrolase
Dmagna019861	1335	Pfam	PF13558	1193	1263
Dmagna019861	1335	Coils	Coil	809	829
Dmagna019861	1335	Gene3D	G3DSA:3.40.50.300	3	244
Dmagna019861	1335	Coils	Coil	612	646
Dmagna019861	1335	PANTHER	PTHR18867	1	1317
Dmagna019861	1335	Coils	Coil	189	299
Dmagna019861	1335	Gene3D	G3DSA:3.40.50.300	1148	1305
Dmagna019861	1335	Coils	Coil	841	927
Dmagna019861	1335	Coils	Coil	409	429
Dmagna008244	1199	ProSiteProfiles	PS50010	382	574	IPR000219	Dbl homology (DH) domain	GO:0005089|GO:0035023
Dmagna008244	1199	Pfam	PF00621	387	572	IPR000219	Dbl homology (DH) domain	GO:0005089|GO:0035023
Dmagna008244	1199	CDD	cd13244	629	729
Dmagna008244	1199	CDD	cd00160	383	572	IPR000219	Dbl homology (DH) domain	GO:0005089|GO:0035023
Dmagna008244	1199	PANTHER	PTHR13217	143	1058
Dmagna008244	1199	SUPERFAMILY	SSF48065	373	594	IPR035899	Dbl homology (DH) domain superfamily
Dmagna008244	1199	PANTHER	PTHR13217:SF9	143	1058
Dmagna008244	1199	SMART	SM00325	386	573	IPR000219	Dbl homology (DH) domain	GO:0005089|GO:0035023
Dmagna008244	1199	MobiDBLite	mobidb-lite	832	861
Dmagna008244	1199	Gene3D	G3DSA:1.20.900.10	363	593	IPR035899	Dbl homology (DH) domain superfamily
Dmagna008244	1199	SUPERFAMILY	SSF50729	597	732
Dmagna008244	1199	SMART	SM00233	631	734	IPR001849	Pleckstrin homology domain
Dmagna008244	1199	Pfam	PF02196	161	219	IPR003116	Raf-like Ras-binding	GO:0007165
Dmagna008244	1199	Gene3D	G3DSA:2.30.29.30	623	735	IPR011993	PH-like domain superfamily
Dmagna027599	2342	Gene3D	G3DSA:3.40.50.300	1283	1478
Dmagna027599	2342	CDD	cd00079	1294	1426	IPR001650	Helicase, C-terminal
Dmagna027599	2342	Gene3D	G3DSA:3.40.50.300	1229	1276
Dmagna027599	2342	Pfam	PF07517	907	1260	IPR011115	SecA DEAD-like, N-terminal	GO:0005524|GO:0016020|GO:0017038
Dmagna027599	2342	Gene3D	G3DSA:3.40.50.300	726	1057
Dmagna027599	2342	Coils	Coil	1839	1859
Dmagna027599	2342	ProSiteProfiles	PS51196	750	1471	IPR014018	SecA motor DEAD
Dmagna027599	2342	PANTHER	PTHR30612	633	1864	IPR000185	Protein translocase subunit SecA	GO:0005524|GO:0006605|GO:0006886
Dmagna027599	2342	PANTHER	PTHR30612	251	418	IPR000185	Protein translocase subunit SecA	GO:0005524|GO:0006605|GO:0006886
Dmagna027599	2342	SMART	SM00957	753	1262	IPR011115	SecA DEAD-like, N-terminal	GO:0005524|GO:0016020|GO:0017038
Dmagna027599	2342	PANTHER	PTHR30612:SF0	633	1864
Dmagna027599	2342	PANTHER	PTHR30612:SF0	251	418
Dmagna027599	2342	SUPERFAMILY	SSF81767	1158	1225	IPR036670	SecA, preprotein cross-linking domain superfamily	GO:0016020|GO:0017038
Dmagna027599	2342	Gene3D	G3DSA:3.90.1440.10	1138	1228
Dmagna027599	2342	SUPERFAMILY	SSF52540	1243	1427	IPR027417	P-loop containing nucleoside triphosphate hydrolase
Dmagna027599	2342	SUPERFAMILY	SSF52540	854	1018	IPR027417	P-loop containing nucleoside triphosphate hydrolase
Dmagna004858	918	PRINTS	PR01658	318	335	IPR008045	DNA replication licensing factor Mcm2	GO:0003677|GO:0005524|GO:0005634|GO:0006270|GO:0042555|GO:1905775	Reactome: R-HSA-176187|Reactome: R-HSA-176974|Reactome: R-HSA-68867|Reactome: R-HSA-68949|Reactome: R-HSA-68962|Reactome: R-HSA-69052
Dmagna004858	918	PRINTS	PR01658	341	353	IPR008045	DNA replication licensing factor Mcm2	GO:0003677|GO:0005524|GO:0005634|GO:0006270|GO:0042555|GO:1905775	Reactome: R-HSA-176187|Reactome: R-HSA-176974|Reactome: R-HSA-68867|Reactome: R-HSA-68949|Reactome: R-HSA-68962|Reactome: R-HSA-69052
Dmagna004858	918	PRINTS	PR01658	437	448	IPR008045	DNA replication licensing factor Mcm2	GO:0003677|GO:0005524|GO:0005634|GO:0006270|GO:0042555|GO:1905775	Reactome: R-HSA-176187|Reactome: R-HSA-176974|Reactome: R-HSA-68867|Reactome: R-HSA-68949|Reactome: R-HSA-68962|Reactome: R-HSA-69052
Dmagna004858	918	PRINTS	PR01658	452	463	IPR008045	DNA replication licensing factor Mcm2	GO:0003677|GO:0005524|GO:0005634|GO:0006270|GO:0042555|GO:1905775	Reactome: R-HSA-176187|Reactome: R-HSA-176974|Reactome: R-HSA-68867|Reactome: R-HSA-68949|Reactome: R-HSA-68962|Reactome: R-HSA-69052
Dmagna004858	918	PRINTS	PR01658	376	390	IPR008045	DNA replication licensing factor Mcm2	GO:0003677|GO:0005524|GO:0005634|GO:0006270|GO:0042555|GO:1905775	Reactome: R-HSA-176187|Reactome: R-HSA-176974|Reactome: R-HSA-68867|Reactome: R-HSA-68949|Reactome: R-HSA-68962|Reactome: R-HSA-69052
Dmagna004858	918	Gene3D	G3DSA:3.30.1640.10	207	305
Dmagna004858	918	CDD	cd00009	533	679
Dmagna004858	918	MobiDBLite	mobidb-lite	33	48
Dmagna004858	918	Gene3D	G3DSA:3.40.50.300	472	821
Dmagna004858	918	PANTHER	PTHR11630	144	914	IPR031327	Mini-chromosome maintenance protein
Dmagna004858	918	SUPERFAMILY	SSF52540	498	821	IPR027417	P-loop containing nucleoside triphosphate hydrolase
Dmagna004858	918	MobiDBLite	mobidb-lite	1	164
Dmagna004858	918	Coils	Coil	172	192
Dmagna004858	918	Gene3D	G3DSA:2.40.50.140	312	335
Dmagna004858	918	Gene3D	G3DSA:2.40.50.140	387	459
Dmagna004858	918	Pfam	PF00493	476	816	IPR001208	MCM domain	GO:0003677|GO:0005524|GO:0006270
Dmagna004858	918	MobiDBLite	mobidb-lite	58	91
Dmagna004858	918	SMART	SM00350	305	817	IPR031327	Mini-chromosome maintenance protein
Dmagna004858	918	MobiDBLite	mobidb-lite	118	164
Dmagna004858	918	MobiDBLite	mobidb-lite	1	22
Dmagna004858	918	ProSiteProfiles	PS50051	488	694	IPR001208	MCM domain	GO:0003677|GO:0005524|GO:0006270
Dmagna004858	918	Gene3D	G3DSA:2.20.28.10	336	386
Dmagna004858	918	SUPERFAMILY	SSF50249	213	457	IPR012340	Nucleic acid-binding, OB-fold
Dmagna004858	918	Pfam	PF12619	72	193	IPR008045	DNA replication licensing factor Mcm2	GO:0003677|GO:0005524|GO:0005634|GO:0006270|GO:0042555|GO:1905775	Reactome: R-HSA-176187|Reactome: R-HSA-176974|Reactome: R-HSA-68867|Reactome: R-HSA-68949|Reactome: R-HSA-68962|Reactome: R-HSA-69052
Dmagna004858	918	Pfam	PF17207	309	435	IPR033762	MCM OB domain		Reactome: R-HSA-176187|Reactome: R-HSA-176974|Reactome: R-HSA-68867|Reactome: R-HSA-68949|Reactome: R-HSA-68962
Dmagna004858	918	PANTHER	PTHR11630:SF44	144	914	IPR008045	DNA replication licensing factor Mcm2	GO:0003677|GO:0005524|GO:0005634|GO:0006270|GO:0042555|GO:1905775	Reactome: R-HSA-176187|Reactome: R-HSA-176974|Reactome: R-HSA-68867|Reactome: R-HSA-68949|Reactome: R-HSA-68962|Reactome: R-HSA-69052
Dmagna004858	918	PRINTS	PR01657	617	630	IPR001208	MCM domain	GO:0003677|GO:0005524|GO:0006270
Dmagna004858	918	PRINTS	PR01657	668	676	IPR001208	MCM domain	GO:0003677|GO:0005524|GO:0006270
Dmagna004858	918	PRINTS	PR01657	589	603	IPR001208	MCM domain	GO:0003677|GO:0005524|GO:0006270
Dmagna004858	918	PRINTS	PR01657	641	653	IPR001208	MCM domain	GO:0003677|GO:0005524|GO:0006270
Dmagna004858	918	PRINTS	PR01657	529	544	IPR001208	MCM domain	GO:0003677|GO:0005524|GO:0006270
Dmagna004858	918	Pfam	PF14551	213	301	IPR027925	MCM N-terminal domain		Reactome: R-HSA-176187|Reactome: R-HSA-176974|Reactome: R-HSA-68867|Reactome: R-HSA-68949|Reactome: R-HSA-68962|Reactome: R-HSA-69052
Dmagna014580	468	PANTHER	PTHR18966	61	458
Dmagna014580	468	SUPERFAMILY	SSF53850	62	145
Dmagna014580	468	SUPERFAMILY	SSF53850	263	405
Dmagna014580	468	Gene3D	G3DSA:1.10.287.70	147	263
Dmagna014580	468	Gene3D	G3DSA:1.10.287.70	428	455
Dmagna014580	468	Gene3D	G3DSA:3.40.190.10	369	418
Dmagna014580	468	Gene3D	G3DSA:3.40.190.10	63	136
Dmagna014580	468	Gene3D	G3DSA:3.40.190.10	137	146
Dmagna014580	468	Gene3D	G3DSA:3.40.190.10	264	368
Dmagna014580	468	Pfam	PF00060	163	444	IPR001320	Ionotropic glutamate receptor	GO:0004970|GO:0016020
Dmagna017478	387	TIGRFAM	TIGR00495	3	374	IPR004545	PA2G4 family		Reactome: R-HSA-6798695
Dmagna017478	387	SUPERFAMILY	SSF55920	310	338	IPR036005	Creatinase/aminopeptidase-like
Dmagna017478	387	SUPERFAMILY	SSF55920	9	239	IPR036005	Creatinase/aminopeptidase-like
Dmagna017478	387	PANTHER	PTHR10804:SF83	5	373
Dmagna017478	387	MobiDBLite	mobidb-lite	357	387
Dmagna017478	387	CDD	cd01089	19	335
Dmagna017478	387	Pfam	PF00557	21	229	IPR000994	Peptidase M24
Dmagna017478	387	Gene3D	G3DSA:3.90.230.10	321	358
Dmagna017478	387	Gene3D	G3DSA:3.90.230.10	18	259
Dmagna017478	387	SUPERFAMILY	SSF46785	237	311	IPR036390	Winged helix DNA-binding domain superfamily
Dmagna017478	387	PANTHER	PTHR10804	5	373
Dmagna017478	387	Gene3D	G3DSA:1.10.10.10	260	320	IPR036388	Winged helix-like DNA-binding domain superfamily
Dmagna004732	599	Pfam	PF16676	467	505	IPR032067	FOXO protein, transactivation domain
Dmagna004732	599	SMART	SM00339	12	76	IPR001766	Fork head domain	GO:0003700|GO:0006355|GO:0043565
Dmagna004732	599	Gene3D	G3DSA:1.10.10.10	28	83	IPR036388	Winged helix-like DNA-binding domain superfamily
Dmagna004732	599	PANTHER	PTHR11829:SF328	89	593
Dmagna004732	599	ProSiteProfiles	PS50039	39	82	IPR001766	Fork head domain	GO:0003700|GO:0006355|GO:0043565
Dmagna004732	599	MobiDBLite	mobidb-lite	419	447
Dmagna004732	599	Pfam	PF00250	39	72	IPR001766	Fork head domain	GO:0003700|GO:0006355|GO:0043565
Dmagna004732	599	SUPERFAMILY	SSF46785	39	74	IPR036390	Winged helix DNA-binding domain superfamily
Dmagna004732	599	PANTHER	PTHR11829	89	593
Dmagna009532	362	ProSiteProfiles	PS50191	73	253	IPR001251	CRAL-TRIO lipid binding domain
Dmagna009532	362	SUPERFAMILY	SSF52087	74	275	IPR036865	CRAL-TRIO lipid binding domain superfamily
Dmagna009532	362	Gene3D	G3DSA:3.40.525.10	14	279	IPR036865	CRAL-TRIO lipid binding domain superfamily
Dmagna009532	362	SMART	SM00516	73	250	IPR001251	CRAL-TRIO lipid binding domain
Dmagna009532	362	Gene3D	G3DSA:2.60.120.680	280	362
Dmagna009532	362	CDD	cd00170	74	248	IPR001251	CRAL-TRIO lipid binding domain
Dmagna009532	362	SUPERFAMILY	SSF101576	285	362	IPR036598	GOLD domain superfamily
Dmagna009532	362	SMART	SM01100	30	55	IPR011074	CRAL/TRIO, N-terminal domain
Dmagna009532	362	PANTHER	PTHR23324:SF83	12	360
Dmagna009532	362	SUPERFAMILY	SSF46938	4	70	IPR036273	CRAL/TRIO, N-terminal domain superfamily
Dmagna009532	362	PANTHER	PTHR23324	12	360
Dmagna009532	362	Pfam	PF00650	78	248	IPR001251	CRAL-TRIO lipid binding domain
Dmagna007792	544	ProSiteProfiles	PS50850	99	515	IPR020846	Major facilitator superfamily domain
Dmagna007792	544	CDD	cd06174	139	511	IPR020846	Major facilitator superfamily domain
Dmagna007792	544	Gene3D	G3DSA:1.20.1250.20	104	524
Dmagna007792	544	Pfam	PF00083	133	518	IPR005828	Major facilitator, sugar transporter-like	GO:0016021|GO:0022857|GO:0055085
Dmagna007792	544	PANTHER	PTHR24064:SF431	11	528
Dmagna007792	544	SUPERFAMILY	SSF103473	138	520	IPR036259	MFS transporter superfamily
Dmagna007792	544	PANTHER	PTHR24064	11	528
Dmagna001088	126	PRINTS	PR00947	37	48	IPR000618	Insect cuticle protein	GO:0042302
Dmagna001088	126	PRINTS	PR00947	71	82	IPR000618	Insect cuticle protein	GO:0042302
Dmagna001088	126	PRINTS	PR00947	82	93	IPR000618	Insect cuticle protein	GO:0042302
Dmagna001088	126	MobiDBLite	mobidb-lite	47	74
Dmagna001088	126	Pfam	PF00379	39	96	IPR000618	Insect cuticle protein	GO:0042302
Dmagna001088	126	ProSiteProfiles	PS51155	36	107	IPR000618	Insect cuticle protein	GO:0042302
Dmagna001088	126	PANTHER	PTHR10380	15	122
Dmagna001088	126	PANTHER	PTHR10380:SF175	15	122
Dmagna001084	126	PRINTS	PR00947	37	48	IPR000618	Insect cuticle protein	GO:0042302
Dmagna001084	126	PRINTS	PR00947	71	82	IPR000618	Insect cuticle protein	GO:0042302
Dmagna001084	126	PRINTS	PR00947	82	93	IPR000618	Insect cuticle protein	GO:0042302
Dmagna001084	126	MobiDBLite	mobidb-lite	47	74
Dmagna001084	126	Pfam	PF00379	39	96	IPR000618	Insect cuticle protein	GO:0042302
Dmagna001084	126	ProSiteProfiles	PS51155	36	107	IPR000618	Insect cuticle protein	GO:0042302
Dmagna001084	126	PANTHER	PTHR10380	15	122
Dmagna001084	126	PANTHER	PTHR10380:SF175	15	122
Dmagna016607	499	SMART	SM00812	62	448	IPR000933	Glycoside hydrolase, family 29	GO:0004560|GO:0005975	KEGG: 00511+3.2.1.51|MetaCyc: PWY-6807|Reactome: R-HSA-6798695
Dmagna016607	499	MobiDBLite	mobidb-lite	29	49
Dmagna016607	499	PANTHER	PTHR10030:SF40	59	496
Dmagna016607	499	Pfam	PF16757	405	494	IPR031919	Alpha-L-fucosidase, C-terminal		KEGG: 00511+3.2.1.51|MetaCyc: PWY-6807|Reactome: R-HSA-6798695
Dmagna016607	499	Gene3D	G3DSA:3.20.20.80	57	393
Dmagna016607	499	PANTHER	PTHR10030	59	496	IPR000933	Glycoside hydrolase, family 29	GO:0004560|GO:0005975	KEGG: 00511+3.2.1.51|MetaCyc: PWY-6807|Reactome: R-HSA-6798695
Dmagna016607	499	PRINTS	PR00741	347	368	IPR016286	Alpha-L-fucosidase, metazoa-type	GO:0004560|GO:0006004	KEGG: 00511+3.2.1.51|MetaCyc: PWY-6807|Reactome: R-HSA-6798695
Dmagna016607	499	PRINTS	PR00741	244	260	IPR016286	Alpha-L-fucosidase, metazoa-type	GO:0004560|GO:0006004	KEGG: 00511+3.2.1.51|MetaCyc: PWY-6807|Reactome: R-HSA-6798695
Dmagna016607	499	PRINTS	PR00741	118	133	IPR016286	Alpha-L-fucosidase, metazoa-type	GO:0004560|GO:0006004	KEGG: 00511+3.2.1.51|MetaCyc: PWY-6807|Reactome: R-HSA-6798695
Dmagna016607	499	PRINTS	PR00741	204	223	IPR016286	Alpha-L-fucosidase, metazoa-type	GO:0004560|GO:0006004	KEGG: 00511+3.2.1.51|MetaCyc: PWY-6807|Reactome: R-HSA-6798695
Dmagna016607	499	PRINTS	PR00741	380	402	IPR016286	Alpha-L-fucosidase, metazoa-type	GO:0004560|GO:0006004	KEGG: 00511+3.2.1.51|MetaCyc: PWY-6807|Reactome: R-HSA-6798695
Dmagna016607	499	PRINTS	PR00741	157	173	IPR016286	Alpha-L-fucosidase, metazoa-type	GO:0004560|GO:0006004	KEGG: 00511+3.2.1.51|MetaCyc: PWY-6807|Reactome: R-HSA-6798695
Dmagna016607	499	PRINTS	PR00741	272	293	IPR016286	Alpha-L-fucosidase, metazoa-type	GO:0004560|GO:0006004	KEGG: 00511+3.2.1.51|MetaCyc: PWY-6807|Reactome: R-HSA-6798695
Dmagna016607	499	Gene3D	G3DSA:2.60.40.1180	394	497	IPR013780	Glycosyl hydrolase, all-beta
Dmagna016607	499	Pfam	PF01120	57	394	IPR000933	Glycoside hydrolase, family 29	GO:0004560|GO:0005975	KEGG: 00511+3.2.1.51|MetaCyc: PWY-6807|Reactome: R-HSA-6798695
Dmagna016607	499	SUPERFAMILY	SSF51445	62	397	IPR017853	Glycoside hydrolase superfamily
Dmagna016607	499	PIRSF	PIRSF001092	35	493	IPR016286	Alpha-L-fucosidase, metazoa-type	GO:0004560|GO:0006004	KEGG: 00511+3.2.1.51|MetaCyc: PWY-6807|Reactome: R-HSA-6798695
Dmagna010032	567	PANTHER	PTHR22298:SF39	21	559
Dmagna010032	567	SUPERFAMILY	SSF48208	131	559	IPR008928	Six-hairpin glycosidase superfamily	GO:0003824
Dmagna010032	567	Pfam	PF00759	134	552	IPR001701	Glycoside hydrolase family 9	GO:0004553|GO:0005975	KEGG: 00500+3.2.1.4|MetaCyc: PWY-6788
Dmagna010032	567	Gene3D	G3DSA:1.50.10.10	130	562	IPR012341	Six-hairpin glycosidase-like superfamily	GO:0003824
Dmagna010032	567	PANTHER	PTHR22298	21	559
Dmagna032140	752	PANTHER	PTHR44124:SF2	13	706
Dmagna032140	752	CDD	cd00992	183	240
Dmagna032140	752	ProSiteProfiles	PS50011	384	667	IPR000719	Protein kinase domain	GO:0004672|GO:0005524|GO:0006468
Dmagna032140	752	SUPERFAMILY	SSF50156	198	249	IPR036034	PDZ superfamily	GO:0005515
Dmagna032140	752	SMART	SM00228	164	243	IPR001478	PDZ domain	GO:0005515
Dmagna032140	752	ProSiteProfiles	PS50023	71	132	IPR001781	Zinc finger, LIM-type
Dmagna032140	752	SUPERFAMILY	SSF57716	8	38
Dmagna032140	752	Gene3D	G3DSA:3.30.200.20	373	460
Dmagna032140	752	CDD	cd09365	72	126
Dmagna032140	752	Gene3D	G3DSA:2.10.110.10	1	69
Dmagna032140	752	SUPERFAMILY	SSF57716	97	129
Dmagna032140	752	SUPERFAMILY	SSF57716	39	102
Dmagna032140	752	PANTHER	PTHR44124	13	706
Dmagna032140	752	MobiDBLite	mobidb-lite	694	719
Dmagna032140	752	Pfam	PF00069	387	609	IPR000719	Protein kinase domain	GO:0004672|GO:0005524|GO:0006468
Dmagna032140	752	Gene3D	G3DSA:2.10.110.10	70	144
Dmagna032140	752	ProSiteProfiles	PS50023	11	70	IPR001781	Zinc finger, LIM-type
Dmagna032140	752	SUPERFAMILY	SSF56112	567	697	IPR011009	Protein kinase-like domain superfamily
Dmagna032140	752	SUPERFAMILY	SSF56112	377	535	IPR011009	Protein kinase-like domain superfamily
Dmagna032140	752	Pfam	PF00412	72	129	IPR001781	Zinc finger, LIM-type
Dmagna032140	752	Pfam	PF00412	13	67	IPR001781	Zinc finger, LIM-type
Dmagna032140	752	ProSiteProfiles	PS50106	152	243	IPR001478	PDZ domain	GO:0005515
Dmagna032140	752	Gene3D	G3DSA:2.30.42.10	145	251
Dmagna032140	752	SMART	SM00132	12	63	IPR001781	Zinc finger, LIM-type
Dmagna032140	752	SMART	SM00132	71	125	IPR001781	Zinc finger, LIM-type
Dmagna032140	752	Gene3D	G3DSA:1.10.510.10	461	679
Dmagna014620	1318	Pfam	PF09744	20	174	IPR019143	JNK/Rab-associated protein-1, N-terminal
Dmagna014620	1318	ProSiteProfiles	PS51776	3	91	IPR034743	RH1 domain
Dmagna014620	1318	Coils	Coil	406	475
Dmagna014620	1318	MobiDBLite	mobidb-lite	1185	1203
Dmagna014620	1318	Coils	Coil	103	130
Dmagna014620	1318	PANTHER	PTHR13886:SF4	3	1298
Dmagna014620	1318	PANTHER	PTHR13886	3	1298
Dmagna014620	1318	Coils	Coil	64	91
Dmagna014620	1318	Pfam	PF16471	387	456	IPR032486	JNK-interacting protein, leucine zipper II
Dmagna014620	1318	Gene3D	G3DSA:1.20.5.1000	383	470
Dmagna014620	1318	MobiDBLite	mobidb-lite	1176	1203
Dmagna014620	1318	ProSiteProfiles	PS51777	482	555	IPR034744	RH2 domain
Dmagna014620	1318	SUPERFAMILY	SSF50969	945	1146	IPR011044	Quinoprotein amine dehydrogenase, beta chain-like
Dmagna034027	469	Gene3D	G3DSA:1.25.40.20	259	380	IPR036770	Ankyrin repeat-containing domain superfamily
Dmagna034027	469	ProSiteProfiles	PS50088	259	291	IPR002110	Ankyrin repeat	GO:0005515
Dmagna034027	469	CDD	cd00204	71	243	IPR020683	Ankyrin repeat-containing domain
Dmagna034027	469	PANTHER	PTHR24133:SF30	220	468
Dmagna034027	469	SUPERFAMILY	SSF158235	421	466	IPR036036	SOCS box-like domain superfamily	GO:0035556
Dmagna034027	469	CDD	cd00204	221	324	IPR020683	Ankyrin repeat-containing domain
Dmagna034027	469	PANTHER	PTHR24133	220	468
Dmagna034027	469	PRINTS	PR01415	77	92	IPR002110	Ankyrin repeat	GO:0005515
Dmagna034027	469	PRINTS	PR01415	311	325	IPR002110	Ankyrin repeat	GO:0005515
Dmagna034027	469	SUPERFAMILY	SSF48403	24	366	IPR036770	Ankyrin repeat-containing domain superfamily
Dmagna034027	469	Pfam	PF13637	123	173
Dmagna034027	469	ProSiteProfiles	PS50088	222	249	IPR002110	Ankyrin repeat	GO:0005515
Dmagna034027	469	Pfam	PF13606	186	215	IPR002110	Ankyrin repeat	GO:0005515
Dmagna034027	469	SMART	SM00248	292	324	IPR002110	Ankyrin repeat	GO:0005515
Dmagna034027	469	SMART	SM00248	43	72	IPR002110	Ankyrin repeat	GO:0005515
Dmagna034027	469	SMART	SM00248	259	288	IPR002110	Ankyrin repeat	GO:0005515
Dmagna034027	469	SMART	SM00248	222	251	IPR002110	Ankyrin repeat	GO:0005515
Dmagna034027	469	SMART	SM00248	333	368	IPR002110	Ankyrin repeat	GO:0005515
Dmagna034027	469	SMART	SM00248	76	105	IPR002110	Ankyrin repeat	GO:0005515
Dmagna034027	469	SMART	SM00248	121	150	IPR002110	Ankyrin repeat	GO:0005515
Dmagna034027	469	SMART	SM00248	185	215	IPR002110	Ankyrin repeat	GO:0005515
Dmagna034027	469	Pfam	PF07525	428	465	IPR001496	SOCS box domain		Reactome: R-HSA-8951664
Dmagna034027	469	Gene3D	G3DSA:1.25.40.20	6	114	IPR036770	Ankyrin repeat-containing domain superfamily
Dmagna034027	469	ProSiteProfiles	PS50088	185	218	IPR002110	Ankyrin repeat	GO:0005515
Dmagna034027	469	CDD	cd03716	427	467
Dmagna034027	469	Gene3D	G3DSA:1.25.40.20	115	258	IPR036770	Ankyrin repeat-containing domain superfamily
Dmagna034027	469	ProSiteProfiles	PS50088	43	75	IPR002110	Ankyrin repeat	GO:0005515
Dmagna034027	469	ProSiteProfiles	PS50088	125	153	IPR002110	Ankyrin repeat	GO:0005515
Dmagna034027	469	Pfam	PF12796	227	324	IPR020683	Ankyrin repeat-containing domain
Dmagna034027	469	Pfam	PF12796	27	106	IPR020683	Ankyrin repeat-containing domain
Dmagna034027	469	PANTHER	PTHR24133:SF30	33	125
Dmagna034027	469	PANTHER	PTHR24133:SF30	115	199
Dmagna034027	469	ProSiteProfiles	PS50088	295	327	IPR002110	Ankyrin repeat	GO:0005515
Dmagna034027	469	SMART	SM00969	428	467	IPR001496	SOCS box domain		Reactome: R-HSA-8951664
Dmagna034027	469	ProSiteProfiles	PS50297	27	371	IPR020683	Ankyrin repeat-containing domain
Dmagna034027	469	PANTHER	PTHR24133	33	125
Dmagna034027	469	PANTHER	PTHR24133	115	199
Dmagna034027	469	ProSiteProfiles	PS50088	76	108	IPR002110	Ankyrin repeat	GO:0005515
Dmagna027607	428	PANTHER	PTHR33104:SF2	7	199
Dmagna027607	428	MobiDBLite	mobidb-lite	37	56
Dmagna027607	428	PANTHER	PTHR33104	7	199
Dmagna027607	428	MobiDBLite	mobidb-lite	38	53
Dmagna018329	1554	SUPERFAMILY	SSF48113	185	726	IPR010255	Haem peroxidase	GO:0004601|GO:0006979|GO:0020037|GO:0055114
Dmagna018329	1554	SUPERFAMILY	SSF48113	865	1438	IPR010255	Haem peroxidase	GO:0004601|GO:0006979|GO:0020037|GO:0055114
Dmagna018329	1554	MobiDBLite	mobidb-lite	1512	1543
Dmagna018329	1554	PRINTS	PR00457	895	906	IPR019791	Haem peroxidase, animal type
Dmagna018329	1554	PRINTS	PR00457	1130	1156	IPR019791	Haem peroxidase, animal type
Dmagna018329	1554	PRINTS	PR00457	1087	1105	IPR019791	Haem peroxidase, animal type
Dmagna018329	1554	PRINTS	PR00457	1388	1402	IPR019791	Haem peroxidase, animal type
Dmagna018329	1554	PRINTS	PR00457	1105	1125	IPR019791	Haem peroxidase, animal type
Dmagna018329	1554	PRINTS	PR00457	1190	1200	IPR019791	Haem peroxidase, animal type
Dmagna018329	1554	PRINTS	PR00457	942	957	IPR019791	Haem peroxidase, animal type
Dmagna018329	1554	PRINTS	PR00457	1314	1334	IPR019791	Haem peroxidase, animal type
Dmagna018329	1554	PANTHER	PTHR11475:SF107	733	1440
Dmagna018329	1554	Pfam	PF03098	190	701	IPR019791	Haem peroxidase, animal type
Dmagna018329	1554	Pfam	PF03098	871	1412	IPR019791	Haem peroxidase, animal type
Dmagna018329	1554	CDD	cd09823	1023	1400
Dmagna018329	1554	PANTHER	PTHR11475	132	727
Dmagna018329	1554	ProSiteProfiles	PS50292	174	729	IPR019791	Haem peroxidase, animal type
Dmagna018329	1554	MobiDBLite	mobidb-lite	1512	1541
Dmagna018329	1554	PANTHER	PTHR11475:SF107	132	727
Dmagna018329	1554	ProSiteProfiles	PS50292	862	1440	IPR019791	Haem peroxidase, animal type
Dmagna018329	1554	Gene3D	G3DSA:1.10.640.10	853	1441	IPR037120	Haem peroxidase domain superfamily, animal type
Dmagna018329	1554	Gene3D	G3DSA:1.10.640.10	173	729	IPR037120	Haem peroxidase domain superfamily, animal type
Dmagna018329	1554	PANTHER	PTHR11475	733	1440
Dmagna018329	1554	CDD	cd09823	326	689
Dmagna007529	679	CDD	cd01530	498	625	IPR000751	M-phase inducer phosphatase	GO:0004725|GO:0005622|GO:0006470|GO:1902751	Reactome: R-HSA-69273|Reactome: R-HSA-8862803
Dmagna007529	679	Gene3D	G3DSA:3.40.250.10	476	665	IPR036873	Rhodanese-like domain superfamily
Dmagna007529	679	Pfam	PF00581	516	625	IPR001763	Rhodanese-like domain
Dmagna007529	679	ProSiteProfiles	PS50206	517	632	IPR001763	Rhodanese-like domain
Dmagna007529	679	PRINTS	PR00716	631	648	IPR000751	M-phase inducer phosphatase	GO:0004725|GO:0005622|GO:0006470|GO:1902751	Reactome: R-HSA-69273|Reactome: R-HSA-8862803
Dmagna007529	679	PRINTS	PR00716	501	521	IPR000751	M-phase inducer phosphatase	GO:0004725|GO:0005622|GO:0006470|GO:1902751	Reactome: R-HSA-69273|Reactome: R-HSA-8862803
Dmagna007529	679	PRINTS	PR00716	648	666	IPR000751	M-phase inducer phosphatase	GO:0004725|GO:0005622|GO:0006470|GO:1902751	Reactome: R-HSA-69273|Reactome: R-HSA-8862803
Dmagna007529	679	PRINTS	PR00716	603	624	IPR000751	M-phase inducer phosphatase	GO:0004725|GO:0005622|GO:0006470|GO:1902751	Reactome: R-HSA-69273|Reactome: R-HSA-8862803
Dmagna007529	679	PRINTS	PR00716	523	543	IPR000751	M-phase inducer phosphatase	GO:0004725|GO:0005622|GO:0006470|GO:1902751	Reactome: R-HSA-69273|Reactome: R-HSA-8862803
Dmagna007529	679	PRINTS	PR00716	571	591	IPR000751	M-phase inducer phosphatase	GO:0004725|GO:0005622|GO:0006470|GO:1902751	Reactome: R-HSA-69273|Reactome: R-HSA-8862803
Dmagna007529	679	PRINTS	PR00716	483	500	IPR000751	M-phase inducer phosphatase	GO:0004725|GO:0005622|GO:0006470|GO:1902751	Reactome: R-HSA-69273|Reactome: R-HSA-8862803
Dmagna007529	679	SUPERFAMILY	SSF52821	478	656	IPR036873	Rhodanese-like domain superfamily
Dmagna007529	679	PANTHER	PTHR10828	406	662
Dmagna007529	679	SMART	SM00450	507	629	IPR001763	Rhodanese-like domain
Dmagna007529	679	PANTHER	PTHR10828:SF48	406	662
Dmagna007529	679	MobiDBLite	mobidb-lite	648	679
Dmagna022478	1410	PANTHER	PTHR11685	1	825	IPR031127	E3 ubiquitin ligase RBR family	GO:0004842|GO:0016567
Dmagna022478	1410	Coils	Coil	716	736
Dmagna022478	1410	Gene3D	G3DSA:1.20.120.1750	487	769
Dmagna022478	1410	SUPERFAMILY	SSF48403	30	189	IPR036770	Ankyrin repeat-containing domain superfamily
Dmagna022478	1410	SUPERFAMILY	SSF57850	341	421
Dmagna022478	1410	MobiDBLite	mobidb-lite	1396	1410
Dmagna022478	1410	CDD	cd00204	47	187	IPR020683	Ankyrin repeat-containing domain
Dmagna022478	1410	Pfam	PF00023	135	161	IPR002110	Ankyrin repeat	GO:0005515
Dmagna022478	1410	SMART	SM00647	507	578	IPR002867	IBR domain
Dmagna022478	1410	SMART	SM00647	412	491	IPR002867	IBR domain
Dmagna022478	1410	SUPERFAMILY	SSF57850	413	498
Dmagna022478	1410	Pfam	PF01485	528	569	IPR002867	IBR domain
Dmagna022478	1410	Pfam	PF01485	413	491	IPR002867	IBR domain
Dmagna022478	1410	ProSiteProfiles	PS50089	343	389	IPR001841	Zinc finger, RING-type
Dmagna022478	1410	Pfam	PF13923	343	376
Dmagna022478	1410	ProSiteProfiles	PS50297	45	187	IPR020683	Ankyrin repeat-containing domain
Dmagna022478	1410	Gene3D	G3DSA:3.30.40.10	338	424	IPR013083	Zinc finger, RING/FYVE/PHD-type
Dmagna022478	1410	PANTHER	PTHR11685:SF13	1	825
Dmagna022478	1410	ProSiteProfiles	PS50088	134	166	IPR002110	Ankyrin repeat	GO:0005515
Dmagna022478	1410	Gene3D	G3DSA:1.25.40.20	5	192	IPR036770	Ankyrin repeat-containing domain superfamily
Dmagna022478	1410	SUPERFAMILY	SSF57850	524	572
Dmagna022478	1410	SMART	SM00248	79	118	IPR002110	Ankyrin repeat	GO:0005515
Dmagna022478	1410	SMART	SM00248	45	75	IPR002110	Ankyrin repeat	GO:0005515
Dmagna022478	1410	SMART	SM00248	167	196	IPR002110	Ankyrin repeat	GO:0005515
Dmagna022478	1410	SMART	SM00248	134	163	IPR002110	Ankyrin repeat	GO:0005515
Dmagna022478	1410	MobiDBLite	mobidb-lite	1371	1410
Dmagna004851	767	Pfam	PF00240	3	73	IPR000626	Ubiquitin domain	GO:0005515
Dmagna004851	767	SUPERFAMILY	SSF54236	1	78	IPR029071	Ubiquitin-like domain superfamily
Dmagna004851	767	Pfam	PF12148	115	253	IPR021991	UHRF1, tandem tudor domain		MetaCyc: PWY-7511
Dmagna004851	767	ProSiteProfiles	PS51015	402	582	IPR003105	SRA-YDG
Dmagna004851	767	ProSiteProfiles	PS50053	1	73	IPR000626	Ubiquitin domain	GO:0005515
Dmagna004851	767	PANTHER	PTHR14140:SF2	1	765
Dmagna004851	767	PRINTS	PR00348	54	75	IPR019956	Ubiquitin
Dmagna004851	767	PRINTS	PR00348	33	53	IPR019956	Ubiquitin
Dmagna004851	767	PRINTS	PR00348	12	32	IPR019956	Ubiquitin
Dmagna004851	767	Gene3D	G3DSA:2.30.30.140	115	177
Dmagna004851	767	Gene3D	G3DSA:3.30.40.10	652	767	IPR013083	Zinc finger, RING/FYVE/PHD-type
Dmagna004851	767	CDD	cd16613	696	741
Dmagna004851	767	SUPERFAMILY	SSF88697	383	604	IPR015947	PUA-like superfamily
Dmagna004851	767	SMART	SM00213	1	73	IPR000626	Ubiquitin domain	GO:0005515
Dmagna004851	767	SMART	SM00249	282	346	IPR001965	Zinc finger, PHD-type
Dmagna004851	767	CDD	cd15525	298	345
Dmagna004851	767	SMART	SM00466	397	586	IPR003105	SRA-YDG
Dmagna004851	767	Gene3D	G3DSA:3.10.20.90	1	74
Dmagna004851	767	SUPERFAMILY	SSF57850	682	752
Dmagna004851	767	ProSiteProfiles	PS50089	698	737	IPR001841	Zinc finger, RING-type
Dmagna004851	767	Pfam	PF02182	400	584	IPR003105	SRA-YDG
Dmagna004851	767	ProSiteProfiles	PS50016	280	348	IPR019787	Zinc finger, PHD-finger
Dmagna004851	767	PANTHER	PTHR14140	1	765
Dmagna004851	767	SUPERFAMILY	SSF57903	298	349	IPR011011	Zinc finger, FYVE/PHD-type
Dmagna004851	767	MobiDBLite	mobidb-lite	522	545
Dmagna004851	767	Gene3D	G3DSA:2.30.280.10	382	610	IPR036987	SRA-YDG superfamily
Dmagna004851	767	Gene3D	G3DSA:2.30.30.1150	179	349
Dmagna008079	955	SUPERFAMILY	SSF55486	254	508
Dmagna008079	955	PANTHER	PTHR11533:SF246	29	926
Dmagna008079	955	Pfam	PF01433	256	497	IPR014782	Peptidase M1, membrane alanine aminopeptidase, N-terminal	GO:0008237|GO:0008270
Dmagna008079	955	Pfam	PF11838	579	905	IPR024571	ERAP1-like C-terminal domain
Dmagna008079	955	PRINTS	PR00756	177	192	IPR014782	Peptidase M1, membrane alanine aminopeptidase, N-terminal	GO:0008237|GO:0008270
Dmagna008079	955	PRINTS	PR00756	227	242	IPR014782	Peptidase M1, membrane alanine aminopeptidase, N-terminal	GO:0008237|GO:0008270
Dmagna008079	955	PRINTS	PR00756	306	316	IPR014782	Peptidase M1, membrane alanine aminopeptidase, N-terminal	GO:0008237|GO:0008270
Dmagna008079	955	PRINTS	PR00756	361	373	IPR014782	Peptidase M1, membrane alanine aminopeptidase, N-terminal	GO:0008237|GO:0008270
Dmagna008079	955	PRINTS	PR00756	342	357	IPR014782	Peptidase M1, membrane alanine aminopeptidase, N-terminal	GO:0008237|GO:0008270
Dmagna008079	955	SUPERFAMILY	SSF63737	37	243
Dmagna008079	955	Gene3D	G3DSA:2.60.40.1910	503	594
Dmagna008079	955	Gene3D	G3DSA:1.25.50.20	595	932
Dmagna008079	955	Gene3D	G3DSA:1.10.390.60	250	502
Dmagna008079	955	PANTHER	PTHR11533	29	926	IPR001930	Peptidase M1, alanine aminopeptidase/leukotriene A4 hydrolase	GO:0006508
Dmagna008079	955	Gene3D	G3DSA:2.60.40.1730	34	245
Dmagna008079	955	CDD	cd09601	48	504	IPR034016	Aminopeptidase N-type
Dmagna008178	1616	Gene3D	G3DSA:2.60.40.10	401	498	IPR013783	Immunoglobulin-like fold
Dmagna008178	1616	Gene3D	G3DSA:2.60.40.10	203	298	IPR013783	Immunoglobulin-like fold
Dmagna008178	1616	PANTHER	PTHR19134	644	1560
Dmagna008178	1616	SMART	SM00404	1456	1558	IPR003595	Protein-tyrosine phosphatase, catalytic
Dmagna008178	1616	Pfam	PF00102	1327	1557	IPR000242	PTP type protein phosphatase	GO:0004725|GO:0006470
Dmagna008178	1616	CDD	cd00047	1329	1557
Dmagna008178	1616	SMART	SM00060	590	668	IPR003961	Fibronectin type III	GO:0005515
Dmagna008178	1616	SMART	SM00060	503	579	IPR003961	Fibronectin type III	GO:0005515
Dmagna008178	1616	SMART	SM00060	680	777	IPR003961	Fibronectin type III	GO:0005515
Dmagna008178	1616	SMART	SM00060	299	381	IPR003961	Fibronectin type III	GO:0005515
Dmagna008178	1616	SMART	SM00060	788	871	IPR003961	Fibronectin type III	GO:0005515
Dmagna008178	1616	SMART	SM00060	204	288	IPR003961	Fibronectin type III	GO:0005515
Dmagna008178	1616	SMART	SM00060	113	192	IPR003961	Fibronectin type III	GO:0005515
Dmagna008178	1616	SMART	SM00060	882	958	IPR003961	Fibronectin type III	GO:0005515
Dmagna008178	1616	SMART	SM00060	400	494	IPR003961	Fibronectin type III	GO:0005515
Dmagna008178	1616	SMART	SM00060	977	1059	IPR003961	Fibronectin type III	GO:0005515
Dmagna008178	1616	SMART	SM00060	1076	1204	IPR003961	Fibronectin type III	GO:0005515
Dmagna008178	1616	SUPERFAMILY	SSF49265	75	207	IPR036116	Fibronectin type III superfamily	GO:0005515
Dmagna008178	1616	CDD	cd00063	795	874	IPR003961	Fibronectin type III	GO:0005515
Dmagna008178	1616	ProSiteProfiles	PS50853	976	1075	IPR003961	Fibronectin type III	GO:0005515
Dmagna008178	1616	SUPERFAMILY	SSF49265	203	376	IPR036116	Fibronectin type III superfamily	GO:0005515
Dmagna008178	1616	ProSiteProfiles	PS50056	1475	1550	IPR000387	Tyrosine specific protein phosphatases domain	GO:0016311|GO:0016791
Dmagna008178	1616	SUPERFAMILY	SSF52799	1281	1559	IPR029021	Protein-tyrosine phosphatase-like
Dmagna008178	1616	ProSiteProfiles	PS50853	592	681	IPR003961	Fibronectin type III	GO:0005515
Dmagna008178	1616	SMART	SM00194	1302	1561	IPR000242	PTP type protein phosphatase	GO:0004725|GO:0006470
Dmagna008178	1616	ProSiteProfiles	PS50853	884	975	IPR003961	Fibronectin type III	GO:0005515
Dmagna008178	1616	Gene3D	G3DSA:2.60.40.10	502	588	IPR013783	Immunoglobulin-like fold
Dmagna008178	1616	SUPERFAMILY	SSF49265	1073	1121	IPR036116	Fibronectin type III superfamily	GO:0005515
Dmagna008178	1616	SUPERFAMILY	SSF49265	1166	1200	IPR036116	Fibronectin type III superfamily	GO:0005515
Dmagna008178	1616	CDD	cd00063	299	388	IPR003961	Fibronectin type III	GO:0005515
Dmagna008178	1616	SUPERFAMILY	SSF49265	409	586	IPR036116	Fibronectin type III superfamily	GO:0005515
Dmagna008178	1616	Gene3D	G3DSA:2.60.40.10	969	1067	IPR013783	Immunoglobulin-like fold
Dmagna008178	1616	ProSiteProfiles	PS50853	790	883	IPR003961	Fibronectin type III	GO:0005515
Dmagna008178	1616	Gene3D	G3DSA:2.60.40.10	105	202	IPR013783	Immunoglobulin-like fold
Dmagna008178	1616	CDD	cd00063	113	202	IPR003961	Fibronectin type III	GO:0005515
Dmagna008178	1616	Gene3D	G3DSA:2.60.40.10	589	679	IPR013783	Immunoglobulin-like fold
Dmagna008178	1616	Gene3D	G3DSA:2.60.40.10	878	968	IPR013783	Immunoglobulin-like fold
Dmagna008178	1616	CDD	cd00063	204	292	IPR003961	Fibronectin type III	GO:0005515
Dmagna008178	1616	PANTHER	PTHR19134:SF288	261	396
Dmagna008178	1616	CDD	cd00063	503	581	IPR003961	Fibronectin type III	GO:0005515
Dmagna008178	1616	ProSiteProfiles	PS50853	303	391	IPR003961	Fibronectin type III	GO:0005515
Dmagna008178	1616	ProSiteProfiles	PS50853	206	301	IPR003961	Fibronectin type III	GO:0005515
Dmagna008178	1616	ProSiteProfiles	PS50853	502	591	IPR003961	Fibronectin type III	GO:0005515
Dmagna008178	1616	SUPERFAMILY	SSF49265	797	876	IPR036116	Fibronectin type III superfamily	GO:0005515
Dmagna008178	1616	Gene3D	G3DSA:2.60.40.10	794	877	IPR013783	Immunoglobulin-like fold
Dmagna008178	1616	CDD	cd00063	882	959	IPR003961	Fibronectin type III	GO:0005515
Dmagna008178	1616	SUPERFAMILY	SSF49265	590	775	IPR036116	Fibronectin type III superfamily	GO:0005515
Dmagna008178	1616	ProSiteProfiles	PS50853	682	789	IPR003961	Fibronectin type III	GO:0005515
Dmagna008178	1616	Gene3D	G3DSA:3.90.190.10	1279	1562	IPR029021	Protein-tyrosine phosphatase-like
Dmagna008178	1616	PRINTS	PR00700	1542	1552	IPR000242	PTP type protein phosphatase	GO:0004725|GO:0006470
Dmagna008178	1616	PRINTS	PR00700	1356	1363	IPR000242	PTP type protein phosphatase	GO:0004725|GO:0006470
Dmagna008178	1616	PRINTS	PR00700	1372	1392	IPR000242	PTP type protein phosphatase	GO:0004725|GO:0006470
Dmagna008178	1616	PRINTS	PR00700	1526	1541	IPR000242	PTP type protein phosphatase	GO:0004725|GO:0006470
Dmagna008178	1616	PRINTS	PR00700	1455	1472	IPR000242	PTP type protein phosphatase	GO:0004725|GO:0006470
Dmagna008178	1616	PRINTS	PR00700	1495	1513	IPR000242	PTP type protein phosphatase	GO:0004725|GO:0006470
Dmagna008178	1616	SUPERFAMILY	SSF49265	882	1074	IPR036116	Fibronectin type III superfamily	GO:0005515
Dmagna008178	1616	ProSiteProfiles	PS50853	400	500	IPR003961	Fibronectin type III	GO:0005515
Dmagna008178	1616	CDD	cd00063	977	1067	IPR003961	Fibronectin type III	GO:0005515
Dmagna008178	1616	ProSiteProfiles	PS50853	1114	1217	IPR003961	Fibronectin type III	GO:0005515
Dmagna008178	1616	PANTHER	PTHR19134:SF288	644	1560
Dmagna008178	1616	ProSiteProfiles	PS50055	1303	1559	IPR000242	PTP type protein phosphatase	GO:0004725|GO:0006470
Dmagna008178	1616	CDD	cd00063	590	657	IPR003961	Fibronectin type III	GO:0005515
Dmagna008178	1616	PANTHER	PTHR19134	261	396
Dmagna008178	1616	Gene3D	G3DSA:2.60.40.10	299	394	IPR013783	Immunoglobulin-like fold
Dmagna008178	1616	Gene3D	G3DSA:2.60.40.10	687	789	IPR013783	Immunoglobulin-like fold
Dmagna008178	1616	Pfam	PF00041	986	1060	IPR003961	Fibronectin type III	GO:0005515
Dmagna008178	1616	Pfam	PF00041	884	958	IPR003961	Fibronectin type III	GO:0005515
Dmagna008178	1616	Pfam	PF00041	301	376	IPR003961	Fibronectin type III	GO:0005515
Dmagna008178	1616	Pfam	PF00041	592	664	IPR003961	Fibronectin type III	GO:0005515
Dmagna008178	1616	Pfam	PF00041	207	286	IPR003961	Fibronectin type III	GO:0005515
Dmagna008178	1616	Pfam	PF00041	515	580	IPR003961	Fibronectin type III	GO:0005515
Dmagna008178	1616	ProSiteProfiles	PS50853	112	205	IPR003961	Fibronectin type III	GO:0005515
Dmagna033252	1249	SMART	SM00220	956	1195	IPR000719	Protein kinase domain	GO:0004672|GO:0005524|GO:0006468
Dmagna033252	1249	Pfam	PF08311	52	170	IPR013212	Mad3/Bub1 homology region 1		Reactome: R-HSA-141444|Reactome: R-HSA-2467813|Reactome: R-HSA-2500257|Reactome: R-HSA-5663220|Reactome: R-HSA-68877
Dmagna033252	1249	ProSiteProfiles	PS50011	956	1249	IPR000719	Protein kinase domain	GO:0004672|GO:0005524|GO:0006468
Dmagna033252	1249	SUPERFAMILY	SSF56112	953	1175	IPR011009	Protein kinase-like domain superfamily
Dmagna033252	1249	Gene3D	G3DSA:1.10.510.10	954	1246
Dmagna033252	1249	Pfam	PF00069	956	1172	IPR000719	Protein kinase domain	GO:0004672|GO:0005524|GO:0006468
Dmagna033252	1249	ProSiteProfiles	PS51489	53	213	IPR013212	Mad3/Bub1 homology region 1		Reactome: R-HSA-141444|Reactome: R-HSA-2467813|Reactome: R-HSA-2500257|Reactome: R-HSA-5663220|Reactome: R-HSA-68877
Dmagna033252	1249	MobiDBLite	mobidb-lite	557	578
Dmagna033252	1249	SMART	SM00777	46	170	IPR013212	Mad3/Bub1 homology region 1		Reactome: R-HSA-141444|Reactome: R-HSA-2467813|Reactome: R-HSA-2500257|Reactome: R-HSA-5663220|Reactome: R-HSA-68877
Dmagna033252	1249	PANTHER	PTHR14030	3	1218	IPR015661	Mitotic spindle checkpoint protein Bub1/Mad3	GO:0007094	Reactome: R-HSA-141444|Reactome: R-HSA-2467813|Reactome: R-HSA-2500257|Reactome: R-HSA-5663220|Reactome: R-HSA-68877
Dmagna033252	1249	Gene3D	G3DSA:1.25.40.430	3	191
Dmagna007706-T3	428	SMART	SM00524	18	184	IPR001132	SMAD domain, Dwarfin-type	GO:0005622|GO:0006355
Dmagna007706-T3	428	MobiDBLite	mobidb-lite	196	280
Dmagna007706-T3	428	PANTHER	PTHR22742	2	398
Dmagna007706-T3	428	ProSiteProfiles	PS51076	20	208	IPR001132	SMAD domain, Dwarfin-type	GO:0005622|GO:0006355
Dmagna007706-T3	428	MobiDBLite	mobidb-lite	221	248
Dmagna007706-T3	428	SUPERFAMILY	SSF49879	6	198	IPR008984	SMAD/FHA domain superfamily	GO:0005515
Dmagna007706-T3	428	Pfam	PF03166	18	184	IPR001132	SMAD domain, Dwarfin-type	GO:0005622|GO:0006355
Dmagna007706-T3	428	Gene3D	G3DSA:2.60.200.10	1	199	IPR017855	SMAD-like domain superfamily
Dmagna007706-T3	428	MobiDBLite	mobidb-lite	196	212
Dmagna007428	876	MobiDBLite	mobidb-lite	1	48
Dmagna007428	876	CDD	cd06008	330	377
Dmagna007428	876	SMART	SM00438	445	464	IPR000967	Zinc finger, NF-X1-type	GO:0003700|GO:0005634|GO:0006355|GO:0008270
Dmagna007428	876	SMART	SM00438	529	549	IPR000967	Zinc finger, NF-X1-type	GO:0003700|GO:0005634|GO:0006355|GO:0008270
Dmagna007428	876	SMART	SM00438	741	772	IPR000967	Zinc finger, NF-X1-type	GO:0003700|GO:0005634|GO:0006355|GO:0008270
Dmagna007428	876	SMART	SM00438	234	252	IPR000967	Zinc finger, NF-X1-type	GO:0003700|GO:0005634|GO:0006355|GO:0008270
Dmagna007428	876	SMART	SM00438	472	491	IPR000967	Zinc finger, NF-X1-type	GO:0003700|GO:0005634|GO:0006355|GO:0008270
Dmagna007428	876	SMART	SM00438	674	693	IPR000967	Zinc finger, NF-X1-type	GO:0003700|GO:0005634|GO:0006355|GO:0008270
Dmagna007428	876	SMART	SM00438	393	412	IPR000967	Zinc finger, NF-X1-type	GO:0003700|GO:0005634|GO:0006355|GO:0008270
Dmagna007428	876	SMART	SM00438	640	664	IPR000967	Zinc finger, NF-X1-type	GO:0003700|GO:0005634|GO:0006355|GO:0008270
Dmagna007428	876	SMART	SM00438	287	306	IPR000967	Zinc finger, NF-X1-type	GO:0003700|GO:0005634|GO:0006355|GO:0008270
Dmagna007428	876	SMART	SM00438	314	336	IPR000967	Zinc finger, NF-X1-type	GO:0003700|GO:0005634|GO:0006355|GO:0008270
Dmagna007428	876	SMART	SM00438	340	359	IPR000967	Zinc finger, NF-X1-type	GO:0003700|GO:0005634|GO:0006355|GO:0008270
Dmagna007428	876	CDD	cd06008	462	510
Dmagna007428	876	MobiDBLite	mobidb-lite	17	43
Dmagna007428	876	PANTHER	PTHR12360:SF1	63	872
Dmagna007428	876	CDD	cd06008	383	431
Dmagna007428	876	PANTHER	PTHR12360	63	872	IPR034078	Transcription factor NFX1 family	GO:0003700
Dmagna007428	876	CDD	cd06008	435	483
Dmagna007428	876	Coils	Coil	790	825
Dmagna007428	876	CDD	cd16697	121	189
Dmagna007428	876	Pfam	PF01422	445	462	IPR000967	Zinc finger, NF-X1-type	GO:0003700|GO:0005634|GO:0006355|GO:0008270
Dmagna007428	876	Pfam	PF01422	340	358	IPR000967	Zinc finger, NF-X1-type	GO:0003700|GO:0005634|GO:0006355|GO:0008270
Dmagna007428	876	Pfam	PF01422	676	692	IPR000967	Zinc finger, NF-X1-type	GO:0003700|GO:0005634|GO:0006355|GO:0008270
Dmagna007428	876	Pfam	PF01422	289	305	IPR000967	Zinc finger, NF-X1-type	GO:0003700|GO:0005634|GO:0006355|GO:0008270
Dmagna007428	876	Pfam	PF01422	472	489	IPR000967	Zinc finger, NF-X1-type	GO:0003700|GO:0005634|GO:0006355|GO:0008270
Dmagna007428	876	Pfam	PF01422	742	755	IPR000967	Zinc finger, NF-X1-type	GO:0003700|GO:0005634|GO:0006355|GO:0008270
Dmagna007428	876	Pfam	PF01422	558	568	IPR000967	Zinc finger, NF-X1-type	GO:0003700|GO:0005634|GO:0006355|GO:0008270
Dmagna007428	876	Pfam	PF01422	393	411	IPR000967	Zinc finger, NF-X1-type	GO:0003700|GO:0005634|GO:0006355|GO:0008270
Dmagna007428	876	Pfam	PF01422	635	650	IPR000967	Zinc finger, NF-X1-type	GO:0003700|GO:0005634|GO:0006355|GO:0008270
Dmagna007428	876	Pfam	PF01422	538	548	IPR000967	Zinc finger, NF-X1-type	GO:0003700|GO:0005634|GO:0006355|GO:0008270
Dmagna007428	876	Pfam	PF01422	235	251	IPR000967	Zinc finger, NF-X1-type	GO:0003700|GO:0005634|GO:0006355|GO:0008270
Dmagna007428	876	CDD	cd06008	277	325
Dmagna032008	432	PANTHER	PTHR21148	1	422
Dmagna032008	432	TIGRFAM	TIGR00449	119	416	IPR002616	tRNA-guanine(15) transglycosylase-like	GO:0006400|GO:0016763	MetaCyc: PWY-6700|Reactome: R-HSA-6782315
Dmagna032008	432	Pfam	PF01702	130	415	IPR002616	tRNA-guanine(15) transglycosylase-like	GO:0006400|GO:0016763	MetaCyc: PWY-6700|Reactome: R-HSA-6782315
Dmagna032008	432	PANTHER	PTHR21148:SF29	1	422
Dmagna032008	432	Hamap	MF_03043	27	417	IPR028592	Queuine tRNA-ribosyltransferase accessory subunit QTRTD1	GO:0006400|GO:0008479	Reactome: R-HSA-6782315
Dmagna032008	432	SUPERFAMILY	SSF51713	1	295	IPR036511	Queuine tRNA-ribosyltransferase-like	GO:0006400|GO:0016763	MetaCyc: PWY-6700|Reactome: R-HSA-6782315
Dmagna032008	432	SUPERFAMILY	SSF51713	341	416	IPR036511	Queuine tRNA-ribosyltransferase-like	GO:0006400|GO:0016763	MetaCyc: PWY-6700|Reactome: R-HSA-6782315
Dmagna007909	4415	SUPERFAMILY	SSF48371	2069	2183	IPR016024	Armadillo-type fold	GO:0005488
Dmagna007909	4415	SUPERFAMILY	SSF48371	1502	1636	IPR016024	Armadillo-type fold	GO:0005488
Dmagna007909	4415	SUPERFAMILY	SSF48371	2420	2437	IPR016024	Armadillo-type fold	GO:0005488
Dmagna007909	4415	Coils	Coil	2445	2465
Dmagna007909	4415	Coils	Coil	2722	2761
Dmagna007909	4415	CDD	cd14288	1397	1436
Dmagna007909	4415	SMART	SM00165	1398	1434	IPR015940	Ubiquitin-associated domain
Dmagna007909	4415	PANTHER	PTHR11254	1	2464
Dmagna007909	4415	PANTHER	PTHR11254	2693	4412
Dmagna007909	4415	Pfam	PF14377	3062	3168	IPR025527	Domain of unknown function DUF4414
Dmagna007909	4415	Gene3D	G3DSA:3.30.720.50	1678	1756	IPR037197	WWE domain superfamily
Dmagna007909	4415	ProSiteProfiles	PS50030	1391	1435	IPR015940	Ubiquitin-associated domain
Dmagna007909	4415	MobiDBLite	mobidb-lite	3931	3970
Dmagna007909	4415	Pfam	PF06012	90	375	IPR010309	E3 ubiquitin ligase, domain of unknown function DUF908		MetaCyc: PWY-7511|Reactome: R-HSA-6798695|Reactome: R-HSA-983168
Dmagna007909	4415	Gene3D	G3DSA:3.90.1750.10	4056	4179
Dmagna007909	4415	Gene3D	G3DSA:3.90.1750.10	4260	4294
Dmagna007909	4415	ProSiteProfiles	PS50237	4079	4415	IPR000569	HECT domain	GO:0004842	MetaCyc: PWY-7511|Reactome: R-HSA-983168
Dmagna007909	4415	ProSiteProfiles	PS50918	1677	1755	IPR004170	WWE domain
Dmagna007909	4415	MobiDBLite	mobidb-lite	3950	3970
Dmagna007909	4415	Gene3D	G3DSA:3.30.2160.10	4180	4259
Dmagna007909	4415	SMART	SM00119	4077	4415	IPR000569	HECT domain	GO:0004842	MetaCyc: PWY-7511|Reactome: R-HSA-983168
Dmagna007909	4415	Pfam	PF06025	441	855	IPR010314	E3 ubiquitin ligase, domain of unknown function DUF913		MetaCyc: PWY-7511|Reactome: R-HSA-6798695|Reactome: R-HSA-983168
Dmagna007909	4415	SUPERFAMILY	SSF46934	1384	1437	IPR009060	UBA-like superfamily	GO:0005515
Dmagna007909	4415	PANTHER	PTHR11254:SF291	2693	4412
Dmagna007909	4415	PANTHER	PTHR11254:SF291	1	2464
Dmagna007909	4415	Gene3D	G3DSA:3.30.2410.10	4296	4415
Dmagna007909	4415	Pfam	PF00627	1398	1432	IPR015940	Ubiquitin-associated domain
Dmagna007909	4415	Pfam	PF02825	1690	1752	IPR004170	WWE domain
Dmagna007909	4415	SUPERFAMILY	SSF48371	393	465	IPR016024	Armadillo-type fold	GO:0005488
Dmagna007909	4415	SUPERFAMILY	SSF48371	261	349	IPR016024	Armadillo-type fold	GO:0005488
Dmagna007909	4415	SUPERFAMILY	SSF48371	116	164	IPR016024	Armadillo-type fold	GO:0005488
Dmagna007909	4415	Coils	Coil	3179	3199
Dmagna007909	4415	SUPERFAMILY	SSF56204	4050	4408	IPR035983	HECT, E3 ligase catalytic domain	GO:0004842	MetaCyc: PWY-7511|Reactome: R-HSA-983168
Dmagna007909	4415	Coils	Coil	2314	2334
Dmagna007909	4415	Pfam	PF00632	4110	4414	IPR000569	HECT domain	GO:0004842	MetaCyc: PWY-7511|Reactome: R-HSA-983168
Dmagna007909	4415	Gene3D	G3DSA:1.10.8.10	1392	1436
Dmagna007909	4415	CDD	cd00078	4058	4413	IPR000569	HECT domain	GO:0004842	MetaCyc: PWY-7511|Reactome: R-HSA-983168
Dmagna007909	4415	MobiDBLite	mobidb-lite	3931	3949
Dmagna007909	4415	SUPERFAMILY	SSF117839	1688	1752	IPR037197	WWE domain superfamily
Dmagna023271	2080	Gene3D	G3DSA:3.60.20.10	29	462	IPR029055	Nucleophile aminohydrolases, N-terminal
Dmagna023271	2080	MobiDBLite	mobidb-lite	926	946
Dmagna023271	2080	SUPERFAMILY	SSF56235	29	455	IPR029055	Nucleophile aminohydrolases, N-terminal
Dmagna023271	2080	Pfam	PF01645	834	1201	IPR002932	Glutamate synthase domain	GO:0006537|GO:0015930|GO:0016638|GO:0055114
Dmagna023271	2080	Gene3D	G3DSA:3.50.50.60	1849	2053	IPR036188	FAD/NAD(P)-binding domain superfamily
Dmagna023271	2080	Pfam	PF07992	1717	2041	IPR023753	FAD/NAD(P)-binding domain	GO:0016491|GO:0055114
Dmagna023271	2080	SUPERFAMILY	SSF69336	1256	1521	IPR036485	Glutamate synthase, alpha subunit, C-terminal domain superfamily	GO:0008152|GO:0016491|GO:0055114
Dmagna023271	2080	Gene3D	G3DSA:3.20.20.70	826	1243	IPR013785	Aldolase-type TIM barrel	GO:0003824
Dmagna023271	2080	CDD	cd00982	1264	1513	IPR002489	Glutamate synthase, alpha subunit, C-terminal	GO:0008152|GO:0016491|GO:0055114
Dmagna023271	2080	Gene3D	G3DSA:2.160.20.60	1259	1533	IPR036485	Glutamate synthase, alpha subunit, C-terminal domain superfamily	GO:0008152|GO:0016491|GO:0055114
Dmagna023271	2080	CDD	cd00713	29	447
Dmagna023271	2080	Pfam	PF00310	29	452	IPR017932	Glutamine amidotransferase type 2 domain
Dmagna023271	2080	Gene3D	G3DSA:3.50.50.60	1717	1842	IPR036188	FAD/NAD(P)-binding domain superfamily
Dmagna023271	2080	TIGRFAM	TIGR01317	1573	2058	IPR006005	Glutamate synthase, NADH/NADPH, small subunit 1	GO:0006537|GO:0016639|GO:0055114
Dmagna023271	2080	SUPERFAMILY	SSF51971	1716	1986
Dmagna023271	2080	ProSiteProfiles	PS51278	29	429	IPR017932	Glutamine amidotransferase type 2 domain
Dmagna023271	2080	SUPERFAMILY	SSF51971	1970	2053
Dmagna023271	2080	Gene3D	G3DSA:3.20.20.70	465	825	IPR013785	Aldolase-type TIM barrel	GO:0003824
Dmagna023271	2080	PANTHER	PTHR11938	15	2053
Dmagna023271	2080	CDD	cd02808	869	1215	IPR002932	Glutamate synthase domain	GO:0006537|GO:0015930|GO:0016638|GO:0055114
Dmagna023271	2080	Gene3D	G3DSA:1.10.1060.10	1564	1716	IPR009051	Alpha-helical ferredoxin	GO:0051536
Dmagna023271	2080	SUPERFAMILY	SSF46548	1572	1727	IPR009051	Alpha-helical ferredoxin	GO:0051536
Dmagna023271	2080	Pfam	PF14691	1609	1704	IPR028261	Dihydroprymidine dehydrogenase domain II		Reactome: R-HSA-73621
Dmagna023271	2080	Pfam	PF04898	490	773	IPR006982	Glutamate synthase, central-N	GO:0006807|GO:0015930|GO:0055114
Dmagna023271	2080	PANTHER	PTHR11938:SF1	15	2053
Dmagna023271	2080	SUPERFAMILY	SSF51395	486	1221
Dmagna023271	2080	PRINTS	PR00419	1783	1793
Dmagna023271	2080	PRINTS	PR00419	1741	1754
Dmagna023271	2080	PRINTS	PR00419	1860	1874
Dmagna023271	2080	PRINTS	PR00419	1718	1740
Dmagna023271	2080	Pfam	PF01493	1288	1473	IPR002489	Glutamate synthase, alpha subunit, C-terminal	GO:0008152|GO:0016491|GO:0055114
Dmagna023271	2080	PIRSF	PIRSF000187	2	2072	IPR012220	Glutamate synthase, eukaryotic	GO:0005506|GO:0006537|GO:0010181|GO:0016040|GO:0050660	KEGG: 00250+1.4.1.14|KEGG: 00910+1.4.1.14|MetaCyc: PWY-6963
Dmagna007663	1044	SUPERFAMILY	SSF49785	2	92	IPR008979	Galactose-binding-like domain superfamily
Dmagna007663	1044	SMART	SM00032	799	854	IPR000436	Sushi/SCR/CCP domain
Dmagna007663	1044	SMART	SM00032	679	734	IPR000436	Sushi/SCR/CCP domain
Dmagna007663	1044	SMART	SM00032	739	794	IPR000436	Sushi/SCR/CCP domain
Dmagna007663	1044	SMART	SM00032	537	593	IPR000436	Sushi/SCR/CCP domain
Dmagna007663	1044	SMART	SM00032	617	674	IPR000436	Sushi/SCR/CCP domain
Dmagna007663	1044	SMART	SM00032	361	414	IPR000436	Sushi/SCR/CCP domain
Dmagna007663	1044	SMART	SM00032	419	474	IPR000436	Sushi/SCR/CCP domain
Dmagna007663	1044	SMART	SM00032	243	296	IPR000436	Sushi/SCR/CCP domain
Dmagna007663	1044	SMART	SM00032	301	356	IPR000436	Sushi/SCR/CCP domain
Dmagna007663	1044	SMART	SM00032	479	532	IPR000436	Sushi/SCR/CCP domain
Dmagna007663	1044	SUPERFAMILY	SSF56436	109	243	IPR016187	C-type lectin fold
Dmagna007663	1044	CDD	cd00033	636	674	IPR000436	Sushi/SCR/CCP domain
Dmagna007663	1044	ProSiteProfiles	PS50923	241	298	IPR000436	Sushi/SCR/CCP domain
Dmagna007663	1044	Gene3D	G3DSA:2.10.70.10	601	676
Dmagna007663	1044	PANTHER	PTHR19325:SF487	367	967
Dmagna007663	1044	PANTHER	PTHR19325:SF487	311	363
Dmagna007663	1044	Gene3D	G3DSA:2.10.70.10	749	799
Dmagna007663	1044	CDD	cd00033	799	855	IPR000436	Sushi/SCR/CCP domain
Dmagna007663	1044	SUPERFAMILY	SSF57535	536	601	IPR035976	Sushi/SCR/CCP superfamily
Dmagna007663	1044	SUPERFAMILY	SSF57535	634	688	IPR035976	Sushi/SCR/CCP superfamily
Dmagna007663	1044	PANTHER	PTHR19325	367	967
Dmagna007663	1044	ProSiteProfiles	PS50923	596	676	IPR000436	Sushi/SCR/CCP domain
Dmagna007663	1044	SMART	SM00034	105	237	IPR001304	C-type lectin-like
Dmagna007663	1044	Pfam	PF00059	124	238	IPR001304	C-type lectin-like
Dmagna007663	1044	CDD	cd00033	301	356	IPR000436	Sushi/SCR/CCP domain
Dmagna007663	1044	SUPERFAMILY	SSF57535	418	482	IPR035976	Sushi/SCR/CCP superfamily
Dmagna007663	1044	Gene3D	G3DSA:2.10.70.10	417	481
Dmagna007663	1044	Gene3D	G3DSA:2.10.70.10	677	745
Dmagna007663	1044	Gene3D	G3DSA:2.10.70.10	535	600
Dmagna007663	1044	Gene3D	G3DSA:2.10.70.10	800	860
Dmagna007663	1044	SUPERFAMILY	SSF57535	477	546	IPR035976	Sushi/SCR/CCP superfamily
Dmagna007663	1044	CDD	cd00033	479	532	IPR000436	Sushi/SCR/CCP domain
Dmagna007663	1044	ProSiteProfiles	PS50923	477	534	IPR000436	Sushi/SCR/CCP domain
Dmagna007663	1044	ProSiteProfiles	PS50041	112	228	IPR001304	C-type lectin-like
Dmagna007663	1044	SUPERFAMILY	SSF57535	794	855	IPR035976	Sushi/SCR/CCP superfamily
Dmagna007663	1044	CDD	cd00033	361	415	IPR000436	Sushi/SCR/CCP domain
Dmagna007663	1044	ProSiteProfiles	PS50923	359	416	IPR000436	Sushi/SCR/CCP domain
Dmagna007663	1044	Gene3D	G3DSA:3.10.100.10	94	241	IPR016186	C-type lectin-like/link domain superfamily
Dmagna007663	1044	CDD	cd00033	419	475	IPR000436	Sushi/SCR/CCP domain
Dmagna007663	1044	Gene3D	G3DSA:2.10.70.10	362	416
Dmagna007663	1044	SUPERFAMILY	SSF57535	739	808	IPR035976	Sushi/SCR/CCP superfamily
Dmagna007663	1044	Pfam	PF00084	755	794	IPR000436	Sushi/SCR/CCP domain
Dmagna007663	1044	Pfam	PF00084	301	356	IPR000436	Sushi/SCR/CCP domain
Dmagna007663	1044	Pfam	PF00084	361	414	IPR000436	Sushi/SCR/CCP domain
Dmagna007663	1044	Pfam	PF00084	419	474	IPR000436	Sushi/SCR/CCP domain
Dmagna007663	1044	Pfam	PF00084	537	593	IPR000436	Sushi/SCR/CCP domain
Dmagna007663	1044	Pfam	PF00084	243	296	IPR000436	Sushi/SCR/CCP domain
Dmagna007663	1044	Pfam	PF00084	799	854	IPR000436	Sushi/SCR/CCP domain
Dmagna007663	1044	Pfam	PF00084	679	734	IPR000436	Sushi/SCR/CCP domain
Dmagna007663	1044	Pfam	PF00084	635	674	IPR000436	Sushi/SCR/CCP domain
Dmagna007663	1044	Pfam	PF00084	479	532	IPR000436	Sushi/SCR/CCP domain
Dmagna007663	1044	SUPERFAMILY	SSF57535	678	742	IPR035976	Sushi/SCR/CCP superfamily
Dmagna007663	1044	Gene3D	G3DSA:2.10.70.10	299	361
Dmagna007663	1044	Gene3D	G3DSA:2.10.70.10	482	533
Dmagna007663	1044	Gene3D	G3DSA:2.10.70.10	242	297
Dmagna007663	1044	ProSiteProfiles	PS50923	299	358	IPR000436	Sushi/SCR/CCP domain
Dmagna007663	1044	CDD	cd00033	537	594	IPR000436	Sushi/SCR/CCP domain
Dmagna007663	1044	CDD	cd00033	679	735	IPR000436	Sushi/SCR/CCP domain
Dmagna007663	1044	SUPERFAMILY	SSF57535	242	310	IPR035976	Sushi/SCR/CCP superfamily
Dmagna007663	1044	PANTHER	PTHR19325	311	363
Dmagna007663	1044	ProSiteProfiles	PS50923	737	796	IPR000436	Sushi/SCR/CCP domain
Dmagna007663	1044	ProSiteProfiles	PS50923	417	476	IPR000436	Sushi/SCR/CCP domain
Dmagna007663	1044	ProSiteProfiles	PS50923	797	856	IPR000436	Sushi/SCR/CCP domain
Dmagna007663	1044	ProSiteProfiles	PS50923	677	736	IPR000436	Sushi/SCR/CCP domain
Dmagna007663	1044	SMART	SM00607	1	94	IPR006585	Fucolectin tachylectin-4 pentraxin-1
Dmagna007663	1044	SUPERFAMILY	SSF57535	294	357	IPR035976	Sushi/SCR/CCP superfamily
Dmagna007663	1044	PANTHER	PTHR19325:SF487	1	314
Dmagna007663	1044	ProSiteProfiles	PS50923	535	595	IPR000436	Sushi/SCR/CCP domain
Dmagna007663	1044	SUPERFAMILY	SSF57535	360	428	IPR035976	Sushi/SCR/CCP superfamily
Dmagna007663	1044	PANTHER	PTHR19325	1	314
Dmagna007663	1044	CDD	cd00033	739	795	IPR000436	Sushi/SCR/CCP domain
Dmagna007663	1044	CDD	cd00033	243	297	IPR000436	Sushi/SCR/CCP domain
Dmagna007663	1044	Gene3D	G3DSA:2.60.120.260	1	93	IPR008979	Galactose-binding-like domain superfamily
Dmagna026174	567	Coils	Coil	225	273
Dmagna026174	567	Coils	Coil	62	82
Dmagna026174	567	Coils	Coil	310	358
Dmagna026174	567	Coils	Coil	22	42
Dmagna026174	567	Coils	Coil	487	514
Dmagna026174	567	Coils	Coil	406	467
Dmagna026174	567	Coils	Coil	104	124
Dmagna001467	1086	Gene3D	G3DSA:1.25.40.10	631	883	IPR011990	Tetratricopeptide-like helical domain superfamily	GO:0005515
Dmagna001467	1086	Gene3D	G3DSA:2.60.120.330	892	1084	IPR027443	Isopenicillin N synthase-like
Dmagna001467	1086	SUPERFAMILY	SSF48452	682	876	IPR011990	Tetratricopeptide-like helical domain superfamily	GO:0005515
Dmagna001467	1086	PANTHER	PTHR12366	15	1086	IPR039038	Aspartyl/asparaginyl beta-hydroxylase family	GO:0004597|GO:0042264
Dmagna001467	1086	Pfam	PF02389	439	519
Dmagna001467	1086	MobiDBLite	mobidb-lite	610	633
Dmagna001467	1086	SUPERFAMILY	SSF51197	948	1073
Dmagna001467	1086	Coils	Coil	273	324
Dmagna001467	1086	PANTHER	PTHR12366:SF29	15	1086
Dmagna001467	1086	Pfam	PF05118	920	1073	IPR007803	Aspartyl/asparaginy/proline hydroxylase	GO:0018193
Dmagna032385	616	ProSiteProfiles	PS50157	513	535	IPR013087	Zinc finger C2H2-type	GO:0003676
Dmagna032385	616	Gene3D	G3DSA:3.30.160.60	221	250
Dmagna032385	616	PANTHER	PTHR24403:SF40	195	485
Dmagna032385	616	PANTHER	PTHR24403:SF40	23	187
Dmagna032385	616	PANTHER	PTHR24403:SF40	455	538
Dmagna032385	616	Gene3D	G3DSA:3.30.160.60	484	536
Dmagna032385	616	SMART	SM00355	485	507	IPR013087	Zinc finger C2H2-type	GO:0003676
Dmagna032385	616	SMART	SM00355	222	244	IPR013087	Zinc finger C2H2-type	GO:0003676
Dmagna032385	616	SMART	SM00355	250	273	IPR013087	Zinc finger C2H2-type	GO:0003676
Dmagna032385	616	SMART	SM00355	107	129	IPR013087	Zinc finger C2H2-type	GO:0003676
Dmagna032385	616	SMART	SM00355	54	75	IPR013087	Zinc finger C2H2-type	GO:0003676
Dmagna032385	616	SMART	SM00355	165	187	IPR013087	Zinc finger C2H2-type	GO:0003676
Dmagna032385	616	SMART	SM00355	457	480	IPR013087	Zinc finger C2H2-type	GO:0003676
Dmagna032385	616	SMART	SM00355	513	535	IPR013087	Zinc finger C2H2-type	GO:0003676
Dmagna032385	616	SMART	SM00355	24	47	IPR013087	Zinc finger C2H2-type	GO:0003676
Dmagna032385	616	SMART	SM00355	402	424	IPR013087	Zinc finger C2H2-type	GO:0003676
Dmagna032385	616	SMART	SM00355	79	99	IPR013087	Zinc finger C2H2-type	GO:0003676
Dmagna032385	616	Pfam	PF00096	513	535
Dmagna032385	616	Pfam	PF00096	222	241
Dmagna032385	616	SUPERFAMILY	SSF57667	24	49	IPR036236	Zinc finger C2H2 superfamily
Dmagna032385	616	Pfam	PF13909	26	49
Dmagna032385	616	MobiDBLite	mobidb-lite	288	308
Dmagna032385	616	Gene3D	G3DSA:3.30.160.60	399	483
Dmagna032385	616	Gene3D	G3DSA:3.30.160.60	76	158
Dmagna032385	616	SUPERFAMILY	SSF57667	485	535	IPR036236	Zinc finger C2H2 superfamily
Dmagna032385	616	Gene3D	G3DSA:3.30.160.60	251	273
Dmagna032385	616	SUPERFAMILY	SSF57667	218	268	IPR036236	Zinc finger C2H2 superfamily
Dmagna032385	616	ProSiteProfiles	PS50157	222	249	IPR013087	Zinc finger C2H2-type	GO:0003676
Dmagna032385	616	SUPERFAMILY	SSF57667	78	129	IPR036236	Zinc finger C2H2 superfamily
Dmagna032385	616	ProSiteProfiles	PS50157	107	134	IPR013087	Zinc finger C2H2-type	GO:0003676
Dmagna032385	616	ProSiteProfiles	PS50157	165	192	IPR013087	Zinc finger C2H2-type	GO:0003676
Dmagna032385	616	ProSiteProfiles	PS50157	250	278	IPR013087	Zinc finger C2H2-type	GO:0003676
Dmagna032385	616	PANTHER	PTHR24403	195	485
Dmagna032385	616	PANTHER	PTHR24403	455	538
Dmagna032385	616	PANTHER	PTHR24403	23	187
Dmagna031015	189	PANTHER	PTHR22802:SF280	29	182
Dmagna031015	189	Pfam	PF00059	71	182	IPR001304	C-type lectin-like
Dmagna031015	189	CDD	cd00037	60	182
Dmagna031015	189	SUPERFAMILY	SSF56436	18	184	IPR016187	C-type lectin fold
Dmagna031015	189	ProSiteProfiles	PS50041	57	182	IPR001304	C-type lectin-like
Dmagna031015	189	SMART	SM00034	42	182	IPR001304	C-type lectin-like
Dmagna031015	189	Gene3D	G3DSA:3.10.100.10	22	184	IPR016186	C-type lectin-like/link domain superfamily
Dmagna031015	189	PANTHER	PTHR22802	29	182
Dmagna030667	172	PANTHER	PTHR11552:SF155	3	169
Dmagna030667	172	SUPERFAMILY	SSF51905	103	167	IPR036188	FAD/NAD(P)-binding domain superfamily
Dmagna030667	172	SUPERFAMILY	SSF51905	42	50	IPR036188	FAD/NAD(P)-binding domain superfamily
Dmagna030667	172	Gene3D	G3DSA:3.30.560.10	3	102
Dmagna030667	172	SUPERFAMILY	SSF54373	2	107
Dmagna030667	172	PANTHER	PTHR11552	3	169
Dmagna030667	172	Gene3D	G3DSA:3.50.50.60	103	164	IPR036188	FAD/NAD(P)-binding domain superfamily
Dmagna030667	172	Pfam	PF05199	15	158	IPR007867	Glucose-methanol-choline oxidoreductase, C-terminal	GO:0016614|GO:0055114	Reactome: R-HSA-6798163
Dmagna008698-T3	816	SMART	SM00409	181	270	IPR003599	Immunoglobulin subtype
Dmagna008698-T3	816	SMART	SM00409	66	172	IPR003599	Immunoglobulin subtype
Dmagna008698-T3	816	SMART	SM00409	485	591	IPR003599	Immunoglobulin subtype
Dmagna008698-T3	816	SMART	SM00409	601	676	IPR003599	Immunoglobulin subtype
Dmagna008698-T3	816	SMART	SM00409	282	385	IPR003599	Immunoglobulin subtype
Dmagna008698-T3	816	SMART	SM00409	394	473	IPR003599	Immunoglobulin subtype
Dmagna008698-T3	816	SMART	SM00409	681	760	IPR003599	Immunoglobulin subtype
Dmagna008698-T3	816	Pfam	PF13895	599	670	IPR007110	Immunoglobulin-like domain
Dmagna008698-T3	816	Pfam	PF13895	390	472	IPR007110	Immunoglobulin-like domain
Dmagna008698-T3	816	Gene3D	G3DSA:2.60.40.10	1	62	IPR013783	Immunoglobulin-like fold
Dmagna008698-T3	816	Gene3D	G3DSA:2.60.40.10	63	173	IPR013783	Immunoglobulin-like fold
Dmagna008698-T3	816	SUPERFAMILY	SSF48726	59	175	IPR036179	Immunoglobulin-like domain superfamily
Dmagna008698-T3	816	SUPERFAMILY	SSF48726	269	387	IPR036179	Immunoglobulin-like domain superfamily
Dmagna008698-T3	816	PANTHER	PTHR11640	2	805
Dmagna008698-T3	816	ProSiteProfiles	PS50835	272	382	IPR007110	Immunoglobulin-like domain
Dmagna008698-T3	816	SUPERFAMILY	SSF48726	688	759	IPR036179	Immunoglobulin-like domain superfamily
Dmagna008698-T3	816	ProSiteProfiles	PS50835	387	471	IPR007110	Immunoglobulin-like domain
Dmagna008698-T3	816	ProSiteProfiles	PS50835	59	164	IPR007110	Immunoglobulin-like domain
Dmagna008698-T3	816	SUPERFAMILY	SSF48726	496	596	IPR036179	Immunoglobulin-like domain superfamily
Dmagna008698-T3	816	Gene3D	G3DSA:2.60.40.10	675	760	IPR013783	Immunoglobulin-like fold
Dmagna008698-T3	816	Gene3D	G3DSA:2.60.40.10	600	674	IPR013783	Immunoglobulin-like fold
Dmagna008698-T3	816	PANTHER	PTHR11640:SF62	2	805
Dmagna008698-T3	816	ProSiteProfiles	PS50835	594	674	IPR007110	Immunoglobulin-like domain
Dmagna008698-T3	816	CDD	cd00096	614	671
Dmagna008698-T3	816	Pfam	PF08205	71	150	IPR013162	CD80-like, immunoglobulin C2-set
Dmagna008698-T3	816	SUPERFAMILY	SSF48726	169	262	IPR036179	Immunoglobulin-like domain superfamily
Dmagna008698-T3	816	Gene3D	G3DSA:2.60.40.10	174	271	IPR013783	Immunoglobulin-like fold
Dmagna008698-T3	816	Pfam	PF13927	175	254
Dmagna008698-T3	816	ProSiteProfiles	PS50835	476	589	IPR007110	Immunoglobulin-like domain
Dmagna008698-T3	816	SMART	SM00408	400	461	IPR003598	Immunoglobulin subtype 2
Dmagna008698-T3	816	SMART	SM00408	72	155	IPR003598	Immunoglobulin subtype 2
Dmagna008698-T3	816	SMART	SM00408	687	750	IPR003598	Immunoglobulin subtype 2
Dmagna008698-T3	816	SMART	SM00408	607	665	IPR003598	Immunoglobulin subtype 2
Dmagna008698-T3	816	SMART	SM00408	288	371	IPR003598	Immunoglobulin subtype 2
Dmagna008698-T3	816	SMART	SM00408	187	257	IPR003598	Immunoglobulin subtype 2
Dmagna008698-T3	816	Gene3D	G3DSA:2.60.40.10	391	481	IPR013783	Immunoglobulin-like fold
Dmagna008698-T3	816	ProSiteProfiles	PS50835	679	758	IPR007110	Immunoglobulin-like domain
Dmagna008698-T3	816	Gene3D	G3DSA:2.60.40.10	280	390	IPR013783	Immunoglobulin-like fold
Dmagna008698-T3	816	Gene3D	G3DSA:2.60.40.10	490	593	IPR013783	Immunoglobulin-like fold
Dmagna008698-T3	816	ProSiteProfiles	PS50835	175	268	IPR007110	Immunoglobulin-like domain
Dmagna008698-T3	816	SUPERFAMILY	SSF48726	617	675	IPR036179	Immunoglobulin-like domain superfamily
Dmagna008698-T3	816	SUPERFAMILY	SSF48726	395	454	IPR036179	Immunoglobulin-like domain superfamily
Dmagna004775	936	Gene3D	G3DSA:1.10.510.10	737	887
Dmagna004775	936	SMART	SM00133	868	931	IPR000961	AGC-kinase, C-terminal	GO:0004674|GO:0005524|GO:0006468
Dmagna004775	936	MobiDBLite	mobidb-lite	454	549
Dmagna004775	936	SUPERFAMILY	SSF56112	737	934	IPR011009	Protein kinase-like domain superfamily
Dmagna004775	936	SUPERFAMILY	SSF56112	564	736	IPR011009	Protein kinase-like domain superfamily
Dmagna004775	936	ProSiteProfiles	PS50011	566	867	IPR000719	Protein kinase domain	GO:0004672|GO:0005524|GO:0006468
Dmagna004775	936	Gene3D	G3DSA:3.30.200.20	888	936
Dmagna004775	936	ProSiteProfiles	PS51285	868	936	IPR000961	AGC-kinase, C-terminal	GO:0004674|GO:0005524|GO:0006468
Dmagna004775	936	Gene3D	G3DSA:3.30.200.20	551	649
Dmagna004775	936	MobiDBLite	mobidb-lite	524	545
Dmagna004775	936	SMART	SM00220	566	867	IPR000719	Protein kinase domain	GO:0004672|GO:0005524|GO:0006468
Dmagna004775	936	Pfam	PF00433	888	929	IPR017892	Protein kinase, C-terminal	GO:0004674|GO:0005524|GO:0006468
Dmagna004775	936	Pfam	PF00069	567	736	IPR000719	Protein kinase domain	GO:0004672|GO:0005524|GO:0006468
Dmagna004775	936	Pfam	PF00069	737	867	IPR000719	Protein kinase domain	GO:0004672|GO:0005524|GO:0006468
Dmagna004775	936	MobiDBLite	mobidb-lite	454	504
Dmagna004775	936	CDD	cd05592	570	932
Dmagna004775	936	Gene3D	G3DSA:1.10.510.10	650	736
Dmagna004775	936	PANTHER	PTHR24356	424	735
Dmagna004775	936	PANTHER	PTHR24356	736	935
Dmagna004775	936	PANTHER	PTHR24356:SF225	424	735
Dmagna004775	936	PANTHER	PTHR24356:SF225	736	935
Dmagna026457	628	SUPERFAMILY	SSF53448	157	484	IPR029044	Nucleotide-diphospho-sugar transferases
Dmagna026457	628	ProSiteProfiles	PS50231	507	623	IPR000772	Ricin B, lectin domain
Dmagna026457	628	PANTHER	PTHR11675:SF43	82	613
Dmagna026457	628	Pfam	PF00535	181	366	IPR001173	Glycosyltransferase 2-like		Reactome: R-HSA-913709
Dmagna026457	628	CDD	cd00161	507	622	IPR000772	Ricin B, lectin domain
Dmagna026457	628	Pfam	PF00652	496	620	IPR000772	Ricin B, lectin domain
Dmagna026457	628	Gene3D	G3DSA:3.90.550.10	103	490	IPR029044	Nucleotide-diphospho-sugar transferases
Dmagna026457	628	SUPERFAMILY	SSF50370	476	623	IPR035992	Ricin B-like lectins
Dmagna026457	628	SMART	SM00458	493	623	IPR000772	Ricin B, lectin domain
Dmagna026457	628	CDD	cd02510	181	481
Dmagna026457	628	PANTHER	PTHR11675	82	613
Dmagna026457	628	Gene3D	G3DSA:2.80.10.50	491	627
Dmagna023407	4757	Pfam	PF08385	231	798	IPR013594	Dynein heavy chain, domain-1
Dmagna023407	4757	Gene3D	G3DSA:1.20.920.30	2862	3074
Dmagna023407	4757	Gene3D	G3DSA:3.40.50.300	4158	4279
Dmagna023407	4757	Pfam	PF12781	3702	3922	IPR035706	Dynein heavy chain, ATP-binding dynein motor region D5
Dmagna023407	4757	PANTHER	PTHR10676	1178	2556	IPR026983	Dynein heavy chain	GO:0003777|GO:0007018
Dmagna023407	4757	PANTHER	PTHR10676	92	903	IPR026983	Dynein heavy chain	GO:0003777|GO:0007018
Dmagna023407	4757	Gene3D	G3DSA:1.10.8.710	2191	2299
Dmagna023407	4757	Gene3D	G3DSA:1.20.1270.280	4453	4619
Dmagna023407	4757	SUPERFAMILY	SSF52540	2040	2257	IPR027417	P-loop containing nucleoside triphosphate hydrolase
Dmagna023407	4757	Gene3D	G3DSA:3.40.50.300	2301	2546
Dmagna023407	4757	Gene3D	G3DSA:3.40.50.300	2039	2190
Dmagna023407	4757	PANTHER	PTHR10676:SF240	2606	4757
Dmagna023407	4757	PANTHER	PTHR10676:SF240	1178	2556
Dmagna023407	4757	PANTHER	PTHR10676:SF240	92	903
Dmagna023407	4757	MobiDBLite	mobidb-lite	983	997
Dmagna023407	4757	MobiDBLite	mobidb-lite	917	1051
Dmagna023407	4757	Gene3D	G3DSA:1.20.920.20	3302	3654
Dmagna023407	4757	Gene3D	G3DSA:1.20.58.1120	1894	2038
Dmagna023407	4757	Pfam	PF12777	3329	3671	IPR024743	Dynein heavy chain, coiled coil stalk
Dmagna023407	4757	Coils	Coil	3564	3591
Dmagna023407	4757	Gene3D	G3DSA:1.10.8.1220	3943	4033
Dmagna023407	4757	Coils	Coil	3330	3371
Dmagna023407	4757	PANTHER	PTHR10676	2606	4757	IPR026983	Dynein heavy chain	GO:0003777|GO:0007018
Dmagna023407	4757	Gene3D	G3DSA:1.10.8.720	4280	4448
Dmagna023407	4757	SUPERFAMILY	SSF52540	2709	2974	IPR027417	P-loop containing nucleoside triphosphate hydrolase
Dmagna023407	4757	Pfam	PF07728	2342	2475	IPR011704	ATPase, dynein-related, AAA domain	GO:0005524|GO:0016887
Dmagna023407	4757	Pfam	PF12780	3052	3315	IPR024317	Dynein heavy chain, AAA module D4
Dmagna023407	4757	Pfam	PF12775	2688	2954
Dmagna023407	4757	Coils	Coil	425	452
Dmagna023407	4757	SUPERFAMILY	SSF52540	2271	2497	IPR027417	P-loop containing nucleoside triphosphate hydrolase
Dmagna023407	4757	MobiDBLite	mobidb-lite	998	1049
Dmagna023407	4757	Coils	Coil	1946	1966
Dmagna023407	4757	Gene3D	G3DSA:3.40.50.300	2691	2861
Dmagna023407	4757	Gene3D	G3DSA:3.40.50.300	3075	3240
Dmagna023407	4757	Gene3D	G3DSA:3.20.180.20	1795	1893
Dmagna023407	4757	Gene3D	G3DSA:3.40.50.11510	3694	3862
Dmagna023407	4757	MobiDBLite	mobidb-lite	930	946
Dmagna023407	4757	Gene3D	G3DSA:1.20.140.100	1641	1793
Dmagna023407	4757	Pfam	PF03028	4063	4754	IPR004273	Dynein heavy chain domain	GO:0003777|GO:0007018|GO:0030286
Dmagna023407	4757	Pfam	PF08393	1484	1887	IPR013602	Dynein heavy chain, domain-2
Dmagna023407	4757	Pfam	PF12774	2024	2254	IPR035699	Dynein heavy chain, hydrolytic ATP-binding dynein motor region D1	GO:0005524
Dmagna023407	4757	Gene3D	G3DSA:1.10.472.130	2586	2675
Dmagna023407	4757	Gene3D	G3DSA:3.10.490.20	4620	4756
Dmagna023407	4757	SUPERFAMILY	SSF52540	3203	3319	IPR027417	P-loop containing nucleoside triphosphate hydrolase
Dmagna023407	4757	SUPERFAMILY	SSF52540	3044	3169	IPR027417	P-loop containing nucleoside triphosphate hydrolase
Dmagna024592	330	Pfam	PF08246	26	85	IPR013201	Cathepsin propeptide inhibitor domain (I29)		Reactome: R-HSA-2132295
Dmagna024592	330	Pfam	PF00112	117	325	IPR000668	Peptidase C1A, papain C-terminal	GO:0006508|GO:0008234
Dmagna024592	330	CDD	cd02248	118	327	IPR039417	Papain-like cysteine endopeptidase		Reactome: R-HSA-2132295
Dmagna024592	330	SUPERFAMILY	SSF54001	24	327	IPR038765	Papain-like cysteine peptidase superfamily
Dmagna024592	330	PRINTS	PR00705	292	298	IPR000668	Peptidase C1A, papain C-terminal	GO:0006508|GO:0008234
Dmagna024592	330	PRINTS	PR00705	135	150	IPR000668	Peptidase C1A, papain C-terminal	GO:0006508|GO:0008234
Dmagna024592	330	PRINTS	PR00705	277	287	IPR000668	Peptidase C1A, papain C-terminal	GO:0006508|GO:0008234
Dmagna024592	330	PANTHER	PTHR12411:SF525	6	328
Dmagna024592	330	SMART	SM00645	117	328	IPR000668	Peptidase C1A, papain C-terminal	GO:0006508|GO:0008234
Dmagna024592	330	SMART	SM00848	26	87	IPR013201	Cathepsin propeptide inhibitor domain (I29)		Reactome: R-HSA-2132295
Dmagna024592	330	PANTHER	PTHR12411	6	328	IPR013128	Peptidase C1A	GO:0008234
Dmagna024592	330	Gene3D	G3DSA:3.90.70.10	22	328
Dmagna026913	974	SUPERFAMILY	SSF53300	318	490	IPR036465	von Willebrand factor A-like domain superfamily
Dmagna026913	974	Pfam	PF08434	30	295	IPR013642	Calcium-activated chloride channel, N-terminal		Reactome: R-HSA-2672351
Dmagna026913	974	CDD	cd00063	765	877	IPR003961	Fibronectin type III	GO:0005515
Dmagna026913	974	SMART	SM00060	765	881	IPR003961	Fibronectin type III	GO:0005515
Dmagna026913	974	PANTHER	PTHR10579	8	951
Dmagna026913	974	Gene3D	G3DSA:3.40.50.410	315	492	IPR036465	von Willebrand factor A-like domain superfamily
Dmagna026913	974	ProSiteProfiles	PS50234	320	495	IPR002035	von Willebrand factor, type A
Dmagna026913	974	SUPERFAMILY	SSF49265	841	887	IPR036116	Fibronectin type III superfamily	GO:0005515
Dmagna026913	974	SUPERFAMILY	SSF49265	763	813	IPR036116	Fibronectin type III superfamily	GO:0005515
Dmagna026913	974	CDD	cd00198	322	477
Dmagna026913	974	SMART	SM00327	318	496	IPR002035	von Willebrand factor, type A
Dmagna026913	974	Pfam	PF00092	322	484	IPR002035	von Willebrand factor, type A
Dmagna026913	974	PANTHER	PTHR10579:SF2	8	951
Dmagna009533	410	ProSiteProfiles	PS50191	73	253	IPR001251	CRAL-TRIO lipid binding domain
Dmagna009533	410	SUPERFAMILY	SSF46938	3	70	IPR036273	CRAL/TRIO, N-terminal domain superfamily
Dmagna009533	410	CDD	cd00170	74	248	IPR001251	CRAL-TRIO lipid binding domain
Dmagna009533	410	PANTHER	PTHR23324	3	375
Dmagna009533	410	SMART	SM00516	73	250	IPR001251	CRAL-TRIO lipid binding domain
Dmagna009533	410	SUPERFAMILY	SSF101576	284	376	IPR036598	GOLD domain superfamily
Dmagna009533	410	ProSiteProfiles	PS50866	279	393	IPR009038	GOLD domain
Dmagna009533	410	Gene3D	G3DSA:3.40.525.10	14	279	IPR036865	CRAL-TRIO lipid binding domain superfamily
Dmagna009533	410	Gene3D	G3DSA:2.60.120.680	280	375
Dmagna009533	410	PANTHER	PTHR23324:SF83	3	375
Dmagna009533	410	SMART	SM01100	30	55	IPR011074	CRAL/TRIO, N-terminal domain
Dmagna009533	410	SUPERFAMILY	SSF52087	73	276	IPR036865	CRAL-TRIO lipid binding domain superfamily
Dmagna009533	410	Pfam	PF00650	77	248	IPR001251	CRAL-TRIO lipid binding domain
Dmagna009275-T3	1455	Gene3D	G3DSA:1.25.10.10	832	1082	IPR011989	Armadillo-like helical
Dmagna009275-T3	1455	Gene3D	G3DSA:1.25.10.10	290	548	IPR011989	Armadillo-like helical
Dmagna009275-T3	1455	SUPERFAMILY	SSF48371	838	1095	IPR016024	Armadillo-type fold	GO:0005488
Dmagna009275-T3	1455	SUPERFAMILY	SSF48371	1236	1437	IPR016024	Armadillo-type fold	GO:0005488
Dmagna009275-T3	1455	Gene3D	G3DSA:1.25.10.10	1229	1455	IPR011989	Armadillo-like helical
Dmagna009275-T3	1455	PANTHER	PTHR21567:SF28	68	1452	IPR028399	CLIP-associating protein 1	GO:0005828|GO:0005881|GO:0043515|GO:0051010	Reactome: R-HSA-141444|Reactome: R-HSA-2467813|Reactome: R-HSA-2500257|Reactome: R-HSA-2565942|Reactome: R-HSA-380259|Reactome: R-HSA-380270|Reactome: R-HSA-380284|Reactome: R-HSA-380320|Reactome: R-HSA-428890|Reactome: R-HSA-5620912|Reactome: R-HSA-5663220|Reactome: R-HSA-68877|Reactome: R-HSA-8854518
Dmagna009275-T3	1455	Coils	Coil	1159	1179
Dmagna009275-T3	1455	SMART	SM01349	827	1094	IPR034085	TOG domain
Dmagna009275-T3	1455	SMART	SM01349	301	542	IPR034085	TOG domain
Dmagna009275-T3	1455	SMART	SM01349	1224	1455	IPR034085	TOG domain
Dmagna009275-T3	1455	SMART	SM01349	5	227	IPR034085	TOG domain
Dmagna009275-T3	1455	MobiDBLite	mobidb-lite	1173	1195
Dmagna009275-T3	1455	Gene3D	G3DSA:1.25.10.10	1	225	IPR011989	Armadillo-like helical
Dmagna009275-T3	1455	PANTHER	PTHR21567	68	1452
Dmagna009275-T3	1455	Pfam	PF12348	314	530	IPR024395	CLASP N-terminal domain
Dmagna009275-T3	1455	Pfam	PF12348	53	201	IPR024395	CLASP N-terminal domain
Dmagna009275-T3	1455	MobiDBLite	mobidb-lite	1173	1203
Dmagna009275-T3	1455	SUPERFAMILY	SSF48371	3	194	IPR016024	Armadillo-type fold	GO:0005488
Dmagna009275-T3	1455	SUPERFAMILY	SSF48371	312	514	IPR016024	Armadillo-type fold	GO:0005488
Dmagna009275-T3	1455	ProSiteProfiles	PS50077	162	200	IPR021133	HEAT, type 2
Dmagna004439	979	MobiDBLite	mobidb-lite	112	126
Dmagna004439	979	SMART	SM00219	671	957	IPR020635	Tyrosine-protein kinase, catalytic domain	GO:0004713|GO:0006468
Dmagna004439	979	PANTHER	PTHR24416	162	963
Dmagna004439	979	Gene3D	G3DSA:2.40.20.10	465	589	IPR038178	Kringle superfamily
Dmagna004439	979	Pfam	PF01392	330	457	IPR020067	Frizzled domain	GO:0005515
Dmagna004439	979	PANTHER	PTHR24416:SF317	162	963
Dmagna004439	979	ProSiteProfiles	PS50038	325	484	IPR020067	Frizzled domain	GO:0005515
Dmagna004439	979	PRINTS	PR00109	884	906	IPR001245	Serine-threonine/tyrosine-protein kinase, catalytic domain	GO:0004672|GO:0006468
Dmagna004439	979	PRINTS	PR00109	928	950	IPR001245	Serine-threonine/tyrosine-protein kinase, catalytic domain	GO:0004672|GO:0006468
Dmagna004439	979	PRINTS	PR00109	751	764	IPR001245	Serine-threonine/tyrosine-protein kinase, catalytic domain	GO:0004672|GO:0006468
Dmagna004439	979	PRINTS	PR00109	865	875	IPR001245	Serine-threonine/tyrosine-protein kinase, catalytic domain	GO:0004672|GO:0006468
Dmagna004439	979	SUPERFAMILY	SSF48726	9	103	IPR036179	Immunoglobulin-like domain superfamily
Dmagna004439	979	PIRSF	PIRSF000615	768	964
Dmagna004439	979	PIRSF	PIRSF000615	184	312
Dmagna004439	979	PIRSF	PIRSF000615	43	180
Dmagna004439	979	PIRSF	PIRSF000615	575	788
Dmagna004439	979	CDD	cd07469	326	491
Dmagna004439	979	SUPERFAMILY	SSF57440	488	588	IPR013806	Kringle-like fold
Dmagna004439	979	CDD	cd00108	495	577	IPR000001	Kringle
Dmagna004439	979	Gene3D	G3DSA:3.30.200.20	624	753
Dmagna004439	979	ProSiteProfiles	PS50070	497	577	IPR000001	Kringle
Dmagna004439	979	Gene3D	G3DSA:1.10.510.10	754	965
Dmagna004439	979	Pfam	PF07714	674	957	IPR001245	Serine-threonine/tyrosine-protein kinase, catalytic domain	GO:0004672|GO:0006468
Dmagna004439	979	Gene3D	G3DSA:1.10.2000.10	327	464	IPR036790	Frizzled cysteine-rich domain superfamily	GO:0005515
Dmagna004439	979	ProSiteProfiles	PS50011	671	957	IPR000719	Protein kinase domain	GO:0004672|GO:0005524|GO:0006468
Dmagna004439	979	Gene3D	G3DSA:2.60.40.10	207	303	IPR013783	Immunoglobulin-like fold
Dmagna004439	979	SMART	SM00130	496	579	IPR000001	Kringle
Dmagna004439	979	SUPERFAMILY	SSF56112	652	955	IPR011009	Protein kinase-like domain superfamily
Dmagna004439	979	MobiDBLite	mobidb-lite	107	132
Dmagna004439	979	PRINTS	PR00018	498	513
Dmagna004439	979	PRINTS	PR00018	514	526
Dmagna004439	979	PRINTS	PR00018	541	561
Dmagna004439	979	PRINTS	PR00018	566	577
Dmagna004439	979	SMART	SM00409	9	115	IPR003599	Immunoglobulin subtype
Dmagna004439	979	ProSiteProfiles	PS50835	1	115	IPR007110	Immunoglobulin-like domain
Dmagna004439	979	Gene3D	G3DSA:2.60.40.10	6	115	IPR013783	Immunoglobulin-like fold
Dmagna004439	979	Pfam	PF00051	498	577	IPR000001	Kringle
Dmagna018302	651	PANTHER	PTHR10845	57	555
Dmagna018302	651	Gene3D	G3DSA:1.10.1240.60	157	256
Dmagna018302	651	SMART	SM01224	288	353
Dmagna018302	651	SUPERFAMILY	SSF48670	287	347	IPR036284	G-protein gamma-like domain superfamily	GO:0007186	Reactome: R-HSA-418594|Reactome: R-HSA-6814122
Dmagna018302	651	Gene3D	G3DSA:4.10.260.10	290	341	IPR036284	G-protein gamma-like domain superfamily	GO:0007186	Reactome: R-HSA-418594|Reactome: R-HSA-6814122
Dmagna018302	651	PRINTS	PR01301	369	390	IPR016137	RGS domain
Dmagna018302	651	PRINTS	PR01301	419	442	IPR016137	RGS domain
Dmagna018302	651	PRINTS	PR01301	391	409	IPR016137	RGS domain
Dmagna018302	651	PRINTS	PR01301	462	481	IPR016137	RGS domain
Dmagna018302	651	SUPERFAMILY	SSF46785	57	158	IPR036390	Winged helix DNA-binding domain superfamily
Dmagna018302	651	ProSiteProfiles	PS50186	74	151	IPR000591	DEP domain	GO:0035556
Dmagna018302	651	Gene3D	G3DSA:1.10.10.10	54	156	IPR036388	Winged helix-like DNA-binding domain superfamily
Dmagna018302	651	PANTHER	PTHR10845:SF191	57	555
Dmagna018302	651	Pfam	PF00610	77	149	IPR000591	DEP domain	GO:0035556
Dmagna018302	651	CDD	cd08705	365	486
Dmagna018302	651	MobiDBLite	mobidb-lite	610	651
Dmagna018302	651	Pfam	PF00631	292	353	IPR015898	G-protein gamma-like domain	GO:0007186	Reactome: R-HSA-418594|Reactome: R-HSA-6814122
Dmagna018302	651	SMART	SM00224	292	353	IPR015898	G-protein gamma-like domain	GO:0007186	Reactome: R-HSA-418594|Reactome: R-HSA-6814122
Dmagna018302	651	CDD	cd04450	67	155
Dmagna018302	651	SMART	SM00049	74	151	IPR000591	DEP domain	GO:0035556
Dmagna018302	651	SMART	SM00315	372	488	IPR016137	RGS domain
Dmagna018302	651	MobiDBLite	mobidb-lite	621	636
Dmagna018302	651	SUPERFAMILY	SSF48097	358	489	IPR036305	RGS domain superfamily
Dmagna018302	651	Gene3D	G3DSA:1.20.58.1850	342	496
Dmagna018302	651	CDD	cd00068	292	347	IPR015898	G-protein gamma-like domain	GO:0007186	Reactome: R-HSA-418594|Reactome: R-HSA-6814122
Dmagna018302	651	ProSiteProfiles	PS50132	372	488	IPR016137	RGS domain
Dmagna018302	651	MobiDBLite	mobidb-lite	637	651
Dmagna018302	651	ProSiteProfiles	PS50058	288	348	IPR015898	G-protein gamma-like domain	GO:0007186	Reactome: R-HSA-418594|Reactome: R-HSA-6814122
Dmagna018302	651	Pfam	PF00615	373	487	IPR016137	RGS domain
Dmagna007806	1366	Pfam	PF13306	26	98	IPR026906	Leucine rich repeat 5
Dmagna007806	1366	ProSiteProfiles	PS50026	989	1026	IPR000742	EGF-like domain
Dmagna007806	1366	CDD	cd00054	826	862
Dmagna007806	1366	PANTHER	PTHR24373	854	1219
Dmagna007806	1366	PANTHER	PTHR24373	395	498
Dmagna007806	1366	PANTHER	PTHR24373	594	659
Dmagna007806	1366	Pfam	PF01463	557	581	IPR000483	Cysteine-rich flanking region, C-terminal
Dmagna007806	1366	Pfam	PF01463	352	376	IPR000483	Cysteine-rich flanking region, C-terminal
Dmagna007806	1366	Pfam	PF01463	130	153	IPR000483	Cysteine-rich flanking region, C-terminal
Dmagna007806	1366	Pfam	PF01463	752	776	IPR000483	Cysteine-rich flanking region, C-terminal
Dmagna007806	1366	CDD	cd00054	944	978
Dmagna007806	1366	ProSiteProfiles	PS51450	294	315	IPR001611	Leucine-rich repeat	GO:0005515
Dmagna007806	1366	PANTHER	PTHR24373:SF107	395	498
Dmagna007806	1366	PANTHER	PTHR24373	659	782
Dmagna007806	1366	ProSiteProfiles	PS51450	473	494	IPR001611	Leucine-rich repeat	GO:0005515
Dmagna007806	1366	Gene3D	G3DSA:3.80.10.10	168	383	IPR032675	Leucine-rich repeat domain superfamily
Dmagna007806	1366	PANTHER	PTHR24373:SF107	854	1219
Dmagna007806	1366	Gene3D	G3DSA:3.80.10.10	395	588	IPR032675	Leucine-rich repeat domain superfamily
Dmagna007806	1366	CDD	cd00054	864	900
Dmagna007806	1366	CDD	cd00054	909	940
Dmagna007806	1366	Gene3D	G3DSA:2.60.120.200	1029	1203
Dmagna007806	1366	SMART	SM00369	495	518	IPR003591	Leucine-rich repeat, typical subtype
Dmagna007806	1366	SMART	SM00369	268	291	IPR003591	Leucine-rich repeat, typical subtype
Dmagna007806	1366	SMART	SM00369	39	62	IPR003591	Leucine-rich repeat, typical subtype
Dmagna007806	1366	SMART	SM00369	447	470	IPR003591	Leucine-rich repeat, typical subtype
Dmagna007806	1366	SMART	SM00369	244	267	IPR003591	Leucine-rich repeat, typical subtype
Dmagna007806	1366	SMART	SM00369	644	667	IPR003591	Leucine-rich repeat, typical subtype
Dmagna007806	1366	SMART	SM00369	668	691	IPR003591	Leucine-rich repeat, typical subtype
Dmagna007806	1366	SMART	SM00369	292	315	IPR003591	Leucine-rich repeat, typical subtype
Dmagna007806	1366	SMART	SM00369	220	243	IPR003591	Leucine-rich repeat, typical subtype
Dmagna007806	1366	SMART	SM00369	692	715	IPR003591	Leucine-rich repeat, typical subtype
Dmagna007806	1366	SMART	SM00369	200	219	IPR003591	Leucine-rich repeat, typical subtype
Dmagna007806	1366	SMART	SM00369	64	86	IPR003591	Leucine-rich repeat, typical subtype
Dmagna007806	1366	Gene3D	G3DSA:2.10.25.10	1246	1292
Dmagna007806	1366	Gene3D	G3DSA:2.10.25.10	864	902
Dmagna007806	1366	SMART	SM00082	98	154	IPR000483	Cysteine-rich flanking region, C-terminal
Dmagna007806	1366	SMART	SM00082	327	376	IPR000483	Cysteine-rich flanking region, C-terminal
Dmagna007806	1366	SMART	SM00082	727	776	IPR000483	Cysteine-rich flanking region, C-terminal
Dmagna007806	1366	SMART	SM00082	530	581	IPR000483	Cysteine-rich flanking region, C-terminal
Dmagna007806	1366	ProSiteProfiles	PS50026	788	823	IPR000742	EGF-like domain
Dmagna007806	1366	SMART	SM00179	902	940	IPR001881	EGF-like calcium-binding domain	GO:0005509
Dmagna007806	1366	SMART	SM00179	786	823	IPR001881	EGF-like calcium-binding domain	GO:0005509
Dmagna007806	1366	SMART	SM00179	825	862	IPR001881	EGF-like calcium-binding domain	GO:0005509
Dmagna007806	1366	SMART	SM00179	1253	1290	IPR001881	EGF-like calcium-binding domain	GO:0005509
Dmagna007806	1366	SMART	SM00179	993	1026	IPR001881	EGF-like calcium-binding domain	GO:0005509
Dmagna007806	1366	SMART	SM00179	942	978	IPR001881	EGF-like calcium-binding domain	GO:0005509
Dmagna007806	1366	SMART	SM00179	864	900	IPR001881	EGF-like calcium-binding domain	GO:0005509
Dmagna007806	1366	PANTHER	PTHR24373:SF107	659	782
Dmagna007806	1366	PANTHER	PTHR24373:SF107	160	274
Dmagna007806	1366	PANTHER	PTHR24373:SF107	474	583
Dmagna007806	1366	ProSiteProfiles	PS51450	41	62	IPR001611	Leucine-rich repeat	GO:0005515
Dmagna007806	1366	ProSiteProfiles	PS50026	1253	1290	IPR000742	EGF-like domain
Dmagna007806	1366	Pfam	PF00008	790	820	IPR000742	EGF-like domain
Dmagna007806	1366	Pfam	PF00008	906	938	IPR000742	EGF-like domain
Dmagna007806	1366	Pfam	PF00008	946	975	IPR000742	EGF-like domain
Dmagna007806	1366	Pfam	PF00008	993	1024	IPR000742	EGF-like domain
Dmagna007806	1366	Pfam	PF00008	868	897	IPR000742	EGF-like domain
Dmagna007806	1366	Gene3D	G3DSA:2.10.25.10	906	944
Dmagna007806	1366	SMART	SM00181	867	900	IPR000742	EGF-like domain
Dmagna007806	1366	SMART	SM00181	905	940	IPR000742	EGF-like domain
Dmagna007806	1366	SMART	SM00181	992	1026	IPR000742	EGF-like domain
Dmagna007806	1366	SMART	SM00181	1256	1290	IPR000742	EGF-like domain
Dmagna007806	1366	SMART	SM00181	828	862	IPR000742	EGF-like domain
Dmagna007806	1366	SMART	SM00181	945	978	IPR000742	EGF-like domain
Dmagna007806	1366	SMART	SM00181	789	823	IPR000742	EGF-like domain
Dmagna007806	1366	Gene3D	G3DSA:2.10.25.10	990	1028
Dmagna007806	1366	ProSiteProfiles	PS51450	65	86	IPR001611	Leucine-rich repeat	GO:0005515
Dmagna007806	1366	Gene3D	G3DSA:3.80.10.10	592	782	IPR032675	Leucine-rich repeat domain superfamily
Dmagna007806	1366	ProSiteProfiles	PS50026	864	900	IPR000742	EGF-like domain
Dmagna007806	1366	SUPERFAMILY	SSF57196	1250	1291
Dmagna007806	1366	ProSiteProfiles	PS51450	246	267	IPR001611	Leucine-rich repeat	GO:0005515
Dmagna007806	1366	ProSiteProfiles	PS51450	670	691	IPR001611	Leucine-rich repeat	GO:0005515
Dmagna007806	1366	Gene3D	G3DSA:2.10.25.10	783	826
Dmagna007806	1366	PANTHER	PTHR24373:SF107	594	659
Dmagna007806	1366	CDD	cd00110	1030	1183
Dmagna007806	1366	ProSiteProfiles	PS51450	198	219	IPR001611	Leucine-rich repeat	GO:0005515
Dmagna007806	1366	PANTHER	PTHR24373	274	357
Dmagna007806	1366	PANTHER	PTHR24373	474	583
Dmagna007806	1366	ProSiteProfiles	PS51450	89	110	IPR001611	Leucine-rich repeat	GO:0005515
Dmagna007806	1366	CDD	cd00054	794	823
Dmagna007806	1366	ProSiteProfiles	PS50025	1029	1203	IPR001791	Laminin G domain
Dmagna007806	1366	SUPERFAMILY	SSF52058	22	117
Dmagna007806	1366	SUPERFAMILY	SSF57196	784	824
Dmagna007806	1366	ProSiteProfiles	PS51450	694	715	IPR001611	Leucine-rich repeat	GO:0005515
Dmagna007806	1366	ProSiteProfiles	PS51450	222	243	IPR001611	Leucine-rich repeat	GO:0005515
Dmagna007806	1366	SMART	SM00282	1049	1185	IPR001791	Laminin G domain
Dmagna007806	1366	Gene3D	G3DSA:2.10.25.10	827	863
Dmagna007806	1366	Pfam	PF13855	222	281	IPR001611	Leucine-rich repeat	GO:0005515
Dmagna007806	1366	Pfam	PF13855	622	681	IPR001611	Leucine-rich repeat	GO:0005515
Dmagna007806	1366	Pfam	PF13855	476	532	IPR001611	Leucine-rich repeat	GO:0005515
Dmagna007806	1366	SMART	SM00364	644	663
Dmagna007806	1366	SMART	SM00364	39	58
Dmagna007806	1366	SMART	SM00364	63	82
Dmagna007806	1366	SMART	SM00364	668	687
Dmagna007806	1366	SMART	SM00364	196	215
Dmagna007806	1366	SMART	SM00364	244	263
Dmagna007806	1366	Pfam	PF01462	396	422	IPR000372	Leucine-rich repeat N-terminal domain
Dmagna007806	1366	Pfam	PF01462	594	620	IPR000372	Leucine-rich repeat N-terminal domain
Dmagna007806	1366	ProSiteProfiles	PS51450	646	667	IPR001611	Leucine-rich repeat	GO:0005515
Dmagna007806	1366	Gene3D	G3DSA:2.10.25.10	945	984
Dmagna007806	1366	ProSiteProfiles	PS50026	902	940	IPR000742	EGF-like domain
Dmagna007806	1366	SMART	SM00013	593	625	IPR000372	Leucine-rich repeat N-terminal domain
Dmagna007806	1366	SMART	SM00013	169	201	IPR000372	Leucine-rich repeat N-terminal domain
Dmagna007806	1366	SMART	SM00013	395	427	IPR000372	Leucine-rich repeat N-terminal domain
Dmagna007806	1366	SMART	SM00041	1297	1366	IPR006207	Cystine knot, C-terminal
Dmagna007806	1366	SUPERFAMILY	SSF57196	861	902
Dmagna007806	1366	ProSiteProfiles	PS51450	622	643	IPR001611	Leucine-rich repeat	GO:0005515
Dmagna007806	1366	SUPERFAMILY	SSF49899	1009	1205	IPR013320	Concanavalin A-like lectin/glucanase domain superfamily
Dmagna007806	1366	ProSiteProfiles	PS51450	497	518	IPR001611	Leucine-rich repeat	GO:0005515
Dmagna007806	1366	Pfam	PF00054	1057	1186	IPR001791	Laminin G domain
Dmagna007806	1366	SUPERFAMILY	SSF57196	910	947
Dmagna007806	1366	SUPERFAMILY	SSF52058	193	338
Dmagna007806	1366	SUPERFAMILY	SSF52058	448	542
Dmagna007806	1366	SUPERFAMILY	SSF52058	644	747
Dmagna007806	1366	ProSiteProfiles	PS51450	449	470	IPR001611	Leucine-rich repeat	GO:0005515
Dmagna007806	1366	SUPERFAMILY	SSF57196	943	987
Dmagna007806	1366	Gene3D	G3DSA:3.80.10.10	12	162	IPR032675	Leucine-rich repeat domain superfamily
Dmagna007806	1366	PANTHER	PTHR24373:SF107	274	357
Dmagna007806	1366	PANTHER	PTHR24373	160	274
Dmagna007806	1366	ProSiteProfiles	PS51450	270	291	IPR001611	Leucine-rich repeat	GO:0005515
Dmagna007806	1366	ProSiteProfiles	PS50026	942	978	IPR000742	EGF-like domain
Dmagna007806	1366	ProSiteProfiles	PS50026	825	862	IPR000742	EGF-like domain
Dmagna007806	1366	SMART	SM00365	644	665
Dmagna007806	1366	SMART	SM00365	244	262
Dmagna007806	1366	SMART	SM00365	447	468
Dmagna007806	1366	SMART	SM00365	292	321
Dmagna007806	1366	SMART	SM00365	39	60
Dmagna007806	1366	SMART	SM00365	268	289
Dmagna007806	1366	SMART	SM00365	495	516
Dmagna007806	1366	SMART	SM00365	220	241
Dmagna007806	1366	ProSiteProfiles	PS01225	1295	1366	IPR006207	Cystine knot, C-terminal
Dmagna007806	1366	SUPERFAMILY	SSF57196	826	869
Dmagna003528	535	PANTHER	PTHR33104	55	329
Dmagna018514	1007	CDD	cd09601	47	542	IPR034016	Aminopeptidase N-type
Dmagna018514	1007	Gene3D	G3DSA:1.25.50.20	637	954
Dmagna018514	1007	SUPERFAMILY	SSF63737	35	107
Dmagna018514	1007	SUPERFAMILY	SSF63737	144	277
Dmagna018514	1007	SUPERFAMILY	SSF55486	290	547
Dmagna018514	1007	Gene3D	G3DSA:2.60.40.1910	541	636
Dmagna018514	1007	PANTHER	PTHR11533:SF246	25	950
Dmagna018514	1007	PANTHER	PTHR11533	25	950	IPR001930	Peptidase M1, alanine aminopeptidase/leukotriene A4 hydrolase	GO:0006508
Dmagna018514	1007	PRINTS	PR00756	211	226	IPR014782	Peptidase M1, membrane alanine aminopeptidase, N-terminal	GO:0008237|GO:0008270
Dmagna018514	1007	PRINTS	PR00756	261	276	IPR014782	Peptidase M1, membrane alanine aminopeptidase, N-terminal	GO:0008237|GO:0008270
Dmagna018514	1007	PRINTS	PR00756	344	354	IPR014782	Peptidase M1, membrane alanine aminopeptidase, N-terminal	GO:0008237|GO:0008270
Dmagna018514	1007	PRINTS	PR00756	380	395	IPR014782	Peptidase M1, membrane alanine aminopeptidase, N-terminal	GO:0008237|GO:0008270
Dmagna018514	1007	PRINTS	PR00756	399	411	IPR014782	Peptidase M1, membrane alanine aminopeptidase, N-terminal	GO:0008237|GO:0008270
Dmagna018514	1007	Pfam	PF11838	621	924	IPR024571	ERAP1-like C-terminal domain
Dmagna018514	1007	Gene3D	G3DSA:2.60.40.1730	30	278
Dmagna018514	1007	Pfam	PF01433	293	535	IPR014782	Peptidase M1, membrane alanine aminopeptidase, N-terminal	GO:0008237|GO:0008270
Dmagna018514	1007	Gene3D	G3DSA:1.10.390.60	287	540
Dmagna023245	341	PANTHER	PTHR23033:SF14	22	336
Dmagna023245	341	Pfam	PF02434	83	264	IPR003378	Fringe-like	GO:0016020|GO:0016757
Dmagna023245	341	Gene3D	G3DSA:3.90.550.50	70	266
Dmagna023245	341	PANTHER	PTHR23033	22	336
Dmagna026851	600	PRINTS	PR00935	207	223	IPR019749	Band 4.1 domain
Dmagna026851	600	PRINTS	PR00935	37	49	IPR019749	Band 4.1 domain
Dmagna026851	600	PANTHER	PTHR23281	3	64
Dmagna026851	600	SUPERFAMILY	SSF54236	2	108	IPR029071	Ubiquitin-like domain superfamily
Dmagna026851	600	PANTHER	PTHR23281:SF18	85	600
Dmagna026851	600	Gene3D	G3DSA:1.20.80.10	105	220	IPR014352	FERM/acyl-CoA-binding protein superfamily
Dmagna026851	600	MobiDBLite	mobidb-lite	447	472
Dmagna026851	600	SMART	SM01196	231	320	IPR018980	FERM, C-terminal PH-like domain
Dmagna026851	600	CDD	cd13194	221	317
Dmagna026851	600	Gene3D	G3DSA:3.10.20.90	1	104
Dmagna026851	600	ProSiteProfiles	PS50057	5	316	IPR000299	FERM domain	GO:0005856
Dmagna026851	600	Gene3D	G3DSA:2.30.29.30	222	319	IPR011993	PH-like domain superfamily
Dmagna026851	600	PANTHER	PTHR23281:SF18	3	64
Dmagna026851	600	Pfam	PF00373	114	227	IPR019748	FERM central domain
Dmagna026851	600	Gene3D	G3DSA:1.25.40.1020	519	600	IPR008954	Moesin tail domain superfamily	GO:0003779
Dmagna026851	600	PIRSF	PIRSF002305	1	600	IPR011174	Ezrin/radixin/moesin	GO:0003779
Dmagna026851	600	Pfam	PF09380	231	319	IPR018980	FERM, C-terminal PH-like domain
Dmagna026851	600	Pfam	PF00769	352	600	IPR011259	Ezrin/radixin/moesin, C-terminal
Dmagna026851	600	Pfam	PF09379	10	64	IPR018979	FERM, N-terminal
Dmagna026851	600	SUPERFAMILY	SSF48678	527	600	IPR008954	Moesin tail domain superfamily	GO:0003779
Dmagna026851	600	SUPERFAMILY	SSF50729	220	363
Dmagna026851	600	PANTHER	PTHR23281	85	600
Dmagna026851	600	Gene3D	G3DSA:1.20.5.450	320	508
Dmagna026851	600	Coils	Coil	321	480
Dmagna026851	600	PRINTS	PR00661	305	324	IPR000798	Ezrin/radixin/moesin-like	GO:0008092
Dmagna026851	600	PRINTS	PR00661	577	598	IPR000798	Ezrin/radixin/moesin-like	GO:0008092
Dmagna026851	600	PRINTS	PR00661	17	36	IPR000798	Ezrin/radixin/moesin-like	GO:0008092
Dmagna026851	600	PRINTS	PR00661	555	576	IPR000798	Ezrin/radixin/moesin-like	GO:0008092
Dmagna026851	600	CDD	cd14473	119	219	IPR019748	FERM central domain
Dmagna026851	600	MobiDBLite	mobidb-lite	447	524
Dmagna026851	600	SMART	SM00295	1	227	IPR019749	Band 4.1 domain
Dmagna026851	600	Coils	Coil	531	558
Dmagna026851	600	SUPERFAMILY	SSF47031	110	219	IPR035963	FERM superfamily, second domain
Dmagna018259	377	Gene3D	G3DSA:3.90.25.10	204	253
Dmagna018259	377	Gene3D	G3DSA:3.90.25.10	286	340
Dmagna018259	377	MobiDBLite	mobidb-lite	350	377
Dmagna018259	377	TIGRFAM	TIGR01179	7	344	IPR005886	UDP-glucose 4-epimerase	GO:0003978|GO:0006012	KEGG: 00052+5.1.3.2|KEGG: 00520+5.1.3.2|MetaCyc: PWY-3821|MetaCyc: PWY-6317|MetaCyc: PWY-6397|MetaCyc: PWY-6527|MetaCyc: PWY-7328|MetaCyc: PWY-7344|Reactome: R-HSA-5609977|Reactome: R-HSA-70370
Dmagna018259	377	Gene3D	G3DSA:3.40.50.720	254	285
Dmagna018259	377	Gene3D	G3DSA:3.40.50.720	7	203
Dmagna018259	377	PANTHER	PTHR43725	1	369
Dmagna018259	377	CDD	cd05247	6	341	IPR005886	UDP-glucose 4-epimerase	GO:0003978|GO:0006012	KEGG: 00052+5.1.3.2|KEGG: 00520+5.1.3.2|MetaCyc: PWY-3821|MetaCyc: PWY-6317|MetaCyc: PWY-6397|MetaCyc: PWY-6527|MetaCyc: PWY-7328|MetaCyc: PWY-7344|Reactome: R-HSA-5609977|Reactome: R-HSA-70370
Dmagna018259	377	MobiDBLite	mobidb-lite	356	377
Dmagna018259	377	PANTHER	PTHR43725:SF7	1	369
Dmagna018259	377	Pfam	PF16363	8	335	IPR016040	NAD(P)-binding domain
Dmagna018259	377	SUPERFAMILY	SSF51735	6	345	IPR036291	NAD(P)-binding domain superfamily
Dmagna007793	868	MobiDBLite	mobidb-lite	829	851
Dmagna007793	868	CDD	cd15293	194	443
Dmagna007793	868	PANTHER	PTHR32546:SF13	57	531
Dmagna007793	868	MobiDBLite	mobidb-lite	829	868
Dmagna007793	868	Gene3D	G3DSA:3.30.450.20	7	82
Dmagna007793	868	Pfam	PF00003	207	439	IPR017978	GPCR family 3, C-terminal	GO:0004930|GO:0007186|GO:0016021
Dmagna007793	868	MobiDBLite	mobidb-lite	852	868
Dmagna007793	868	ProSiteProfiles	PS50259	195	442	IPR017978	GPCR family 3, C-terminal	GO:0004930|GO:0007186|GO:0016021
Dmagna007793	868	PRINTS	PR00248	356	379	IPR000337	GPCR, family 3	GO:0004930|GO:0007186|GO:0016021	Reactome: R-HSA-420499
Dmagna007793	868	PRINTS	PR00248	223	245	IPR000337	GPCR, family 3	GO:0004930|GO:0007186|GO:0016021	Reactome: R-HSA-420499
Dmagna007793	868	PRINTS	PR00248	268	289	IPR000337	GPCR, family 3	GO:0004930|GO:0007186|GO:0016021	Reactome: R-HSA-420499
Dmagna007793	868	PANTHER	PTHR32546	57	531
Dmagna031692	324	PANTHER	PTHR12879	1	317
Dmagna031692	324	SMART	SM01269	5	43	IPR013866	Sphingolipid delta4-desaturase, N-terminal		KEGG: 00600+1.14.19.17|MetaCyc: PWY-5129|Reactome: R-HSA-1660661
Dmagna031692	324	Pfam	PF00487	66	288	IPR005804	Fatty acid desaturase domain	GO:0006629
Dmagna031692	324	PANTHER	PTHR12879:SF14	1	317
Dmagna031692	324	PIRSF	PIRSF017228	1	324	IPR011388	Sphingolipid delta4-desaturase	GO:0016021|GO:0030148|GO:0042284	KEGG: 00600+1.14.19.17|MetaCyc: PWY-5129|Reactome: R-HSA-1660661
Dmagna031692	324	CDD	cd03508	26	315	IPR011388	Sphingolipid delta4-desaturase	GO:0016021|GO:0030148|GO:0042284	KEGG: 00600+1.14.19.17|MetaCyc: PWY-5129|Reactome: R-HSA-1660661
Dmagna031692	324	Pfam	PF08557	7	42	IPR013866	Sphingolipid delta4-desaturase, N-terminal		KEGG: 00600+1.14.19.17|MetaCyc: PWY-5129|Reactome: R-HSA-1660661
Dmagna019405	306	Pfam	PF02709	175	252	IPR027791	Galactosyltransferase, C-terminal		Reactome: R-HSA-2022854|Reactome: R-HSA-975577
Dmagna019405	306	Gene3D	G3DSA:3.90.550.10	27	306	IPR029044	Nucleotide-diphospho-sugar transferases
Dmagna019405	306	PANTHER	PTHR19300:SF52	43	305
Dmagna019405	306	Pfam	PF13733	41	169	IPR027995	Galactosyltransferase, N-terminal		Reactome: R-HSA-2022854|Reactome: R-HSA-975577
Dmagna019405	306	CDD	cd00899	84	303
Dmagna019405	306	PRINTS	PR02050	188	209	IPR003859	Beta-1,4-galactosyltransferase	GO:0005975|GO:0016757	Reactome: R-HSA-2022854|Reactome: R-HSA-975577
Dmagna019405	306	PRINTS	PR02050	149	168	IPR003859	Beta-1,4-galactosyltransferase	GO:0005975|GO:0016757	Reactome: R-HSA-2022854|Reactome: R-HSA-975577
Dmagna019405	306	PRINTS	PR02050	118	137	IPR003859	Beta-1,4-galactosyltransferase	GO:0005975|GO:0016757	Reactome: R-HSA-2022854|Reactome: R-HSA-975577
Dmagna019405	306	PRINTS	PR02050	210	228	IPR003859	Beta-1,4-galactosyltransferase	GO:0005975|GO:0016757	Reactome: R-HSA-2022854|Reactome: R-HSA-975577
Dmagna019405	306	SUPERFAMILY	SSF53448	44	304	IPR029044	Nucleotide-diphospho-sugar transferases
Dmagna019405	306	PANTHER	PTHR19300	43	305	IPR003859	Beta-1,4-galactosyltransferase	GO:0005975|GO:0016757	Reactome: R-HSA-2022854|Reactome: R-HSA-975577
Dmagna003842	730	PANTHER	PTHR11977:SF81	518	725
Dmagna003842	730	Gene3D	G3DSA:3.40.20.10	390	523	IPR029006	ADF-H/Gelsolin-like domain superfamily
Dmagna003842	730	CDD	cd11290	9	118
Dmagna003842	730	Gene3D	G3DSA:3.40.20.10	524	616	IPR029006	ADF-H/Gelsolin-like domain superfamily
Dmagna003842	730	PANTHER	PTHR11977:SF81	7	353
Dmagna003842	730	PANTHER	PTHR11977	399	584	IPR007122	Villin/Gelsolin	GO:0051015
Dmagna003842	730	SUPERFAMILY	SSF55753	393	530
Dmagna003842	730	SUPERFAMILY	SSF55753	5	143
Dmagna003842	730	CDD	cd11292	253	346
Dmagna003842	730	SUPERFAMILY	SSF55753	123	209
Dmagna003842	730	Gene3D	G3DSA:3.40.20.10	620	730	IPR029006	ADF-H/Gelsolin-like domain superfamily
Dmagna003842	730	SMART	SM00262	131	226	IPR007122	Villin/Gelsolin	GO:0051015
Dmagna003842	730	SMART	SM00262	14	111	IPR007122	Villin/Gelsolin	GO:0051015
Dmagna003842	730	SMART	SM00262	400	497	IPR007122	Villin/Gelsolin	GO:0051015
Dmagna003842	730	SMART	SM00262	627	723	IPR007122	Villin/Gelsolin	GO:0051015
Dmagna003842	730	SMART	SM00262	523	610	IPR007122	Villin/Gelsolin	GO:0051015
Dmagna003842	730	SMART	SM00262	252	347	IPR007122	Villin/Gelsolin	GO:0051015
Dmagna003842	730	SUPERFAMILY	SSF55753	245	350
Dmagna003842	730	PANTHER	PTHR11977:SF81	399	584
Dmagna003842	730	PRINTS	PR00597	419	435	IPR007122	Villin/Gelsolin	GO:0051015
Dmagna003842	730	PRINTS	PR00597	477	497	IPR007122	Villin/Gelsolin	GO:0051015
Dmagna003842	730	PRINTS	PR00597	326	347	IPR007122	Villin/Gelsolin	GO:0051015
Dmagna003842	730	PRINTS	PR00597	649	671	IPR007122	Villin/Gelsolin	GO:0051015
Dmagna003842	730	PRINTS	PR00597	536	556	IPR007122	Villin/Gelsolin	GO:0051015
Dmagna003842	730	PRINTS	PR00597	596	615	IPR007122	Villin/Gelsolin	GO:0051015
Dmagna003842	730	PRINTS	PR00597	444	462	IPR007122	Villin/Gelsolin	GO:0051015
Dmagna003842	730	PRINTS	PR00597	678	697	IPR007122	Villin/Gelsolin	GO:0051015
Dmagna003842	730	Pfam	PF00626	145	207	IPR007123	Gelsolin-like domain
Dmagna003842	730	Pfam	PF00626	409	491	IPR007123	Gelsolin-like domain
Dmagna003842	730	Pfam	PF00626	271	340	IPR007123	Gelsolin-like domain
Dmagna003842	730	Pfam	PF00626	643	716	IPR007123	Gelsolin-like domain
Dmagna003842	730	Pfam	PF00626	538	604	IPR007123	Gelsolin-like domain
Dmagna003842	730	Pfam	PF00626	26	105	IPR007123	Gelsolin-like domain
Dmagna003842	730	Gene3D	G3DSA:3.40.20.10	244	358	IPR029006	ADF-H/Gelsolin-like domain superfamily
Dmagna003842	730	CDD	cd11288	521	612
Dmagna003842	730	CDD	cd11291	625	724
Dmagna003842	730	Gene3D	G3DSA:3.40.20.10	4	125	IPR029006	ADF-H/Gelsolin-like domain superfamily
Dmagna003842	730	PANTHER	PTHR11977	518	725	IPR007122	Villin/Gelsolin	GO:0051015
Dmagna003842	730	PANTHER	PTHR11977	7	353	IPR007122	Villin/Gelsolin	GO:0051015
Dmagna003842	730	SUPERFAMILY	SSF55753	599	728
Dmagna003842	730	Gene3D	G3DSA:3.40.20.10	126	231	IPR029006	ADF-H/Gelsolin-like domain superfamily
Dmagna003842	730	CDD	cd11289	132	224
Dmagna003842	730	SUPERFAMILY	SSF55753	514	615
Dmagna003842	730	CDD	cd11293	395	494
Dmagna006599	505	MobiDBLite	mobidb-lite	17	48
Dmagna006599	505	PANTHER	PTHR33104	248	449
Dmagna006599	505	Coils	Coil	28	48
Dmagna006599	505	MobiDBLite	mobidb-lite	17	68
Dmagna006599	505	PANTHER	PTHR33104:SF2	248	449
Dmagna006599	505	MobiDBLite	mobidb-lite	49	68
Dmagna024291	548	SMART	SM00220	8	281	IPR000719	Protein kinase domain	GO:0004672|GO:0005524|GO:0006468
Dmagna024291	548	SUPERFAMILY	SSF56112	8	274	IPR011009	Protein kinase-like domain superfamily
Dmagna024291	548	Gene3D	G3DSA:1.25.40.20	272	543	IPR036770	Ankyrin repeat-containing domain superfamily
Dmagna024291	548	ProSiteProfiles	PS50297	283	525	IPR020683	Ankyrin repeat-containing domain
Dmagna024291	548	SUPERFAMILY	SSF48403	286	504	IPR036770	Ankyrin repeat-containing domain superfamily
Dmagna024291	548	ProSiteProfiles	PS50088	356	392	IPR002110	Ankyrin repeat	GO:0005515
Dmagna024291	548	CDD	cd00204	389	525	IPR020683	Ankyrin repeat-containing domain
Dmagna024291	548	Pfam	PF00069	9	272	IPR000719	Protein kinase domain	GO:0004672|GO:0005524|GO:0006468
Dmagna024291	548	PANTHER	PTHR13954	7	406
Dmagna024291	548	CDD	cd00204	314	455	IPR020683	Ankyrin repeat-containing domain
Dmagna024291	548	PIRSF	PIRSF000654	364	452
Dmagna024291	548	PIRSF	PIRSF000654	329	401
Dmagna024291	548	PIRSF	PIRSF000654	1	292
Dmagna024291	548	PIRSF	PIRSF000654	434	511
Dmagna024291	548	Gene3D	G3DSA:1.10.510.10	102	271
Dmagna024291	548	ProSiteProfiles	PS50011	8	276	IPR000719	Protein kinase domain	GO:0004672|GO:0005524|GO:0006468
Dmagna024291	548	Coils	Coil	267	294
Dmagna024291	548	SMART	SM00248	430	463	IPR002110	Ankyrin repeat	GO:0005515
Dmagna024291	548	SMART	SM00248	319	352	IPR002110	Ankyrin repeat	GO:0005515
Dmagna024291	548	SMART	SM00248	356	389	IPR002110	Ankyrin repeat	GO:0005515
Dmagna024291	548	SMART	SM00248	393	426	IPR002110	Ankyrin repeat	GO:0005515
Dmagna024291	548	SMART	SM00248	467	501	IPR002110	Ankyrin repeat	GO:0005515
Dmagna024291	548	Gene3D	G3DSA:3.30.200.20	2	76
Dmagna024291	548	PANTHER	PTHR13954:SF6	7	406
Dmagna024291	548	Pfam	PF12796	338	428	IPR020683	Ankyrin repeat-containing domain
Dmagna004879	1392	SUPERFAMILY	SSF82866	657	851
Dmagna004879	1392	TIGRFAM	TIGR00917	58	1326	IPR004765	NPC1-like	GO:0005319|GO:0016021	Reactome: R-HSA-8964038
Dmagna004879	1392	SUPERFAMILY	SSF82866	1140	1326
Dmagna004879	1392	PANTHER	PTHR10796	109	1329
Dmagna004879	1392	Pfam	PF12349	717	869	IPR000731	Sterol-sensing domain
Dmagna004879	1392	ProSiteProfiles	PS50156	687	852	IPR000731	Sterol-sensing domain
Dmagna004879	1392	Pfam	PF02460	1142	1324	IPR003392	Protein patched/dispatched	GO:0016021
Dmagna004879	1392	Gene3D	G3DSA:1.20.1640.10	1133	1334
Dmagna004879	1392	PANTHER	PTHR10796:SF116	109	1329
Dmagna004879	1392	Pfam	PF16414	55	311	IPR032190	Niemann-Pick C1, N-terminal
Dmagna004741	2591	SUPERFAMILY	SSF63825	1231	1495
Dmagna004741	2591	SUPERFAMILY	SSF49265	125	324	IPR036116	Fibronectin type III superfamily	GO:0005515
Dmagna004741	2591	SUPERFAMILY	SSF63825	340	597
Dmagna004741	2591	SMART	SM00135	407	453	IPR000033	LDLR class B repeat
Dmagna004741	2591	SMART	SM00135	1300	1340	IPR000033	LDLR class B repeat
Dmagna004741	2591	SMART	SM00135	1347	1392	IPR000033	LDLR class B repeat
Dmagna004741	2591	SMART	SM00135	454	499	IPR000033	LDLR class B repeat
Dmagna004741	2591	SMART	SM00135	821	862	IPR000033	LDLR class B repeat
Dmagna004741	2591	CDD	cd00063	1120	1224	IPR003961	Fibronectin type III	GO:0005515
Dmagna004741	2591	Gene3D	G3DSA:2.60.40.10	1862	1995	IPR013783	Immunoglobulin-like fold
Dmagna004741	2591	PRINTS	PR00109	2221	2239	IPR001245	Serine-threonine/tyrosine-protein kinase, catalytic domain	GO:0004672|GO:0006468
Dmagna004741	2591	PRINTS	PR00109	2274	2284	IPR001245	Serine-threonine/tyrosine-protein kinase, catalytic domain	GO:0004672|GO:0006468
Dmagna004741	2591	PRINTS	PR00109	2337	2359	IPR001245	Serine-threonine/tyrosine-protein kinase, catalytic domain	GO:0004672|GO:0006468
Dmagna004741	2591	PRINTS	PR00109	2293	2315	IPR001245	Serine-threonine/tyrosine-protein kinase, catalytic domain	GO:0004672|GO:0006468
Dmagna004741	2591	PRINTS	PR00109	2171	2184	IPR001245	Serine-threonine/tyrosine-protein kinase, catalytic domain	GO:0004672|GO:0006468
Dmagna004741	2591	ProSiteProfiles	PS50853	630	730	IPR003961	Fibronectin type III	GO:0005515
Dmagna004741	2591	CDD	cd00063	1874	1987	IPR003961	Fibronectin type III	GO:0005515
Dmagna004741	2591	Gene3D	G3DSA:2.120.10.30	764	961	IPR011042	Six-bladed beta-propeller, TolB-like
Dmagna004741	2591	SUPERFAMILY	SSF56112	2083	2364	IPR011009	Protein kinase-like domain superfamily
Dmagna004741	2591	SUPERFAMILY	SSF49265	627	712	IPR036116	Fibronectin type III superfamily	GO:0005515
Dmagna004741	2591	MobiDBLite	mobidb-lite	2448	2463
Dmagna004741	2591	SMART	SM00219	2090	2366	IPR020635	Tyrosine-protein kinase, catalytic domain	GO:0004713|GO:0006468
Dmagna004741	2591	ProSiteProfiles	PS50853	1552	1659	IPR003961	Fibronectin type III	GO:0005515
Dmagna004741	2591	SUPERFAMILY	SSF49265	1551	1772	IPR036116	Fibronectin type III superfamily	GO:0005515
Dmagna004741	2591	PANTHER	PTHR24416:SF104	1968	2371
Dmagna004741	2591	ProSiteProfiles	PS50011	2090	2378	IPR000719	Protein kinase domain	GO:0004672|GO:0005524|GO:0006468
Dmagna004741	2591	SUPERFAMILY	SSF49265	1036	1228	IPR036116	Fibronectin type III superfamily	GO:0005515
Dmagna004741	2591	Pfam	PF07714	2092	2366	IPR001245	Serine-threonine/tyrosine-protein kinase, catalytic domain	GO:0004672|GO:0006468
Dmagna004741	2591	ProSiteProfiles	PS50853	1876	1993	IPR003961	Fibronectin type III	GO:0005515
Dmagna004741	2591	CDD	cd00063	1667	1769	IPR003961	Fibronectin type III	GO:0005515
Dmagna004741	2591	SUPERFAMILY	SSF49265	1773	1986	IPR036116	Fibronectin type III superfamily	GO:0005515
Dmagna004741	2591	PANTHER	PTHR24416	1968	2371
Dmagna004741	2591	SUPERFAMILY	SSF63825	794	998
Dmagna004741	2591	ProSiteProfiles	PS50853	120	226	IPR003961	Fibronectin type III	GO:0005515
Dmagna004741	2591	Pfam	PF00041	231	316	IPR003961	Fibronectin type III	GO:0005515
Dmagna004741	2591	Pfam	PF00041	1668	1758	IPR003961	Fibronectin type III	GO:0005515
Dmagna004741	2591	Pfam	PF00041	1144	1216	IPR003961	Fibronectin type III	GO:0005515
Dmagna004741	2591	Pfam	PF00041	1772	1846	IPR003961	Fibronectin type III	GO:0005515
Dmagna004741	2591	Gene3D	G3DSA:2.60.40.10	217	326	IPR013783	Immunoglobulin-like fold
Dmagna004741	2591	Gene3D	G3DSA:2.60.40.10	1110	1227	IPR013783	Immunoglobulin-like fold
Dmagna004741	2591	CDD	cd05044	2094	2368
Dmagna004741	2591	Gene3D	G3DSA:2.60.40.10	630	718	IPR013783	Immunoglobulin-like fold
Dmagna004741	2591	Gene3D	G3DSA:2.120.10.30	1228	1520	IPR011042	Six-bladed beta-propeller, TolB-like
Dmagna004741	2591	Gene3D	G3DSA:2.120.10.30	336	629	IPR011042	Six-bladed beta-propeller, TolB-like
Dmagna004741	2591	ProSiteProfiles	PS50853	1125	1227	IPR003961	Fibronectin type III	GO:0005515
Dmagna004741	2591	SMART	SM00060	1550	1645	IPR003961	Fibronectin type III	GO:0005515
Dmagna004741	2591	SMART	SM00060	1770	1855	IPR003961	Fibronectin type III	GO:0005515
Dmagna004741	2591	SMART	SM00060	1123	1214	IPR003961	Fibronectin type III	GO:0005515
Dmagna004741	2591	SMART	SM00060	1667	1759	IPR003961	Fibronectin type III	GO:0005515
Dmagna004741	2591	SMART	SM00060	1874	1979	IPR003961	Fibronectin type III	GO:0005515
Dmagna004741	2591	SMART	SM00060	120	212	IPR003961	Fibronectin type III	GO:0005515
Dmagna004741	2591	SMART	SM00060	230	315	IPR003961	Fibronectin type III	GO:0005515
Dmagna004741	2591	SMART	SM00060	1026	1106	IPR003961	Fibronectin type III	GO:0005515
Dmagna004741	2591	SMART	SM00060	630	716	IPR003961	Fibronectin type III	GO:0005515
Dmagna004741	2591	Gene3D	G3DSA:2.60.40.10	1650	1772	IPR013783	Immunoglobulin-like fold
Dmagna004741	2591	ProSiteProfiles	PS50853	232	327	IPR003961	Fibronectin type III	GO:0005515
Dmagna004741	2591	MobiDBLite	mobidb-lite	2439	2473
Dmagna004741	2591	Gene3D	G3DSA:1.10.510.10	2174	2383
Dmagna004741	2591	CDD	cd00063	1771	1846	IPR003961	Fibronectin type III	GO:0005515
Dmagna004741	2591	Gene3D	G3DSA:2.60.40.10	1773	1856	IPR013783	Immunoglobulin-like fold
Dmagna004741	2591	CDD	cd00063	231	324	IPR003961	Fibronectin type III	GO:0005515
Dmagna004741	2591	ProSiteProfiles	PS50853	1666	1775	IPR003961	Fibronectin type III	GO:0005515
Dmagna004741	2591	CDD	cd00063	633	708	IPR003961	Fibronectin type III	GO:0005515
Dmagna004741	2591	Gene3D	G3DSA:2.60.40.10	125	216	IPR013783	Immunoglobulin-like fold
Dmagna004741	2591	Gene3D	G3DSA:3.30.200.20	2060	2173
Dmagna004719	4682	SUPERFAMILY	SSF50985	889	1050	IPR009091	Regulator of chromosome condensation 1/beta-lactamase-inhibitor protein II
Dmagna004719	4682	SMART	SM01337	3711	3866	IPR004939	APC10/DOC domain
Dmagna004719	4682	Gene3D	G3DSA:2.60.120.820	1726	1894	IPR038648	PHR domain superfamily
Dmagna004719	4682	Pfam	PF03256	3701	3820	IPR004939	APC10/DOC domain
Dmagna004719	4682	PRINTS	PR00633	613	626	IPR000408	Regulator of chromosome condensation, RCC1
Dmagna004719	4682	PRINTS	PR00633	632	648	IPR000408	Regulator of chromosome condensation, RCC1
Dmagna004719	4682	PRINTS	PR00633	933	954	IPR000408	Regulator of chromosome condensation, RCC1
Dmagna004719	4682	ProSiteProfiles	PS50012	938	989	IPR000408	Regulator of chromosome condensation, RCC1
Dmagna004719	4682	SUPERFAMILY	SSF81296	2422	2463	IPR014756	Immunoglobulin E-set
Dmagna004719	4682	SUPERFAMILY	SSF81296	2311	2347	IPR014756	Immunoglobulin E-set
Dmagna004719	4682	ProSiteProfiles	PS50194	2364	2463	IPR017868	Filamin/ABP280 repeat-like
Dmagna004719	4682	Gene3D	G3DSA:2.130.10.30	877	1055	IPR009091	Regulator of chromosome condensation 1/beta-lactamase-inhibitor protein II
Dmagna004719	4682	SUPERFAMILY	SSF50985	429	658	IPR009091	Regulator of chromosome condensation 1/beta-lactamase-inhibitor protein II
Dmagna004719	4682	SMART	SM00184	4426	4476	IPR001841	Zinc finger, RING-type
Dmagna004719	4682	Pfam	PF08005	1231	1380	IPR012983	PHR
Dmagna004719	4682	Pfam	PF08005	1729	1884	IPR012983	PHR
Dmagna004719	4682	Gene3D	G3DSA:2.60.120.820	1223	1386	IPR038648	PHR domain superfamily
Dmagna004719	4682	Gene3D	G3DSA:2.130.10.30	401	669	IPR009091	Regulator of chromosome condensation 1/beta-lactamase-inhibitor protein II
Dmagna004719	4682	Gene3D	G3DSA:3.30.40.10	4411	4485	IPR013083	Zinc finger, RING/FYVE/PHD-type
Dmagna004719	4682	MobiDBLite	mobidb-lite	3586	3611
Dmagna004719	4682	ProSiteProfiles	PS51284	3690	3871	IPR004939	APC10/DOC domain
Dmagna004719	4682	PANTHER	PTHR22870:SF250	90	2061
Dmagna004719	4682	PANTHER	PTHR22870:SF250	3211	3343
Dmagna004719	4682	Pfam	PF00415	937	986	IPR000408	Regulator of chromosome condensation, RCC1
Dmagna004719	4682	ProSiteProfiles	PS50089	4426	4477	IPR001841	Zinc finger, RING-type
Dmagna004719	4682	SUPERFAMILY	SSF49785	3707	3846	IPR008979	Galactose-binding-like domain superfamily
Dmagna004719	4682	ProSiteProfiles	PS50012	892	937	IPR000408	Regulator of chromosome condensation, RCC1
Dmagna004719	4682	CDD	cd16463	4423	4477
Dmagna004719	4682	PANTHER	PTHR22870	90	2061
Dmagna004719	4682	PANTHER	PTHR22870	3211	3343
Dmagna004719	4682	SUPERFAMILY	SSF57850	4419	4481
Dmagna022905-T3	615	PRINTS	PR00261	180	201	IPR002172	Low-density lipoprotein (LDL) receptor class A repeat	GO:0005515
Dmagna022905-T3	615	PRINTS	PR00261	216	237	IPR002172	Low-density lipoprotein (LDL) receptor class A repeat	GO:0005515
Dmagna022905-T3	615	Gene3D	G3DSA:4.10.400.10	205	239
Dmagna022905-T3	615	SUPERFAMILY	SSF49854	366	484	IPR035914	Spermadhesin, CUB domain superfamily
Dmagna022905-T3	615	SUPERFAMILY	SSF49854	509	614	IPR035914	Spermadhesin, CUB domain superfamily
Dmagna022905-T3	615	Pfam	PF00431	509	612	IPR000859	CUB domain
Dmagna022905-T3	615	Pfam	PF00431	256	339	IPR000859	CUB domain
Dmagna022905-T3	615	CDD	cd00112	208	239	IPR002172	Low-density lipoprotein (LDL) receptor class A repeat	GO:0005515
Dmagna022905-T3	615	Pfam	PF00057	168	204	IPR002172	Low-density lipoprotein (LDL) receptor class A repeat	GO:0005515
Dmagna022905-T3	615	CDD	cd00041	508	614	IPR000859	CUB domain
Dmagna022905-T3	615	ProSiteProfiles	PS50068	168	205	IPR002172	Low-density lipoprotein (LDL) receptor class A repeat	GO:0005515
Dmagna022905-T3	615	SUPERFAMILY	SSF57424	167	204	IPR036055	LDL receptor-like superfamily	GO:0005515
Dmagna022905-T3	615	Gene3D	G3DSA:2.60.120.290	506	615	IPR035914	Spermadhesin, CUB domain superfamily
Dmagna022905-T3	615	Gene3D	G3DSA:2.60.120.290	254	360	IPR035914	Spermadhesin, CUB domain superfamily
Dmagna022905-T3	615	Gene3D	G3DSA:4.10.400.10	164	204
Dmagna022905-T3	615	SUPERFAMILY	SSF49854	279	357	IPR035914	Spermadhesin, CUB domain superfamily
Dmagna022905-T3	615	PANTHER	PTHR44131	460	614
Dmagna022905-T3	615	PANTHER	PTHR44131	250	420
Dmagna022905-T3	615	CDD	cd00112	169	204	IPR002172	Low-density lipoprotein (LDL) receptor class A repeat	GO:0005515
Dmagna022905-T3	615	SUPERFAMILY	SSF57424	206	239	IPR036055	LDL receptor-like superfamily	GO:0005515
Dmagna022905-T3	615	SMART	SM00042	502	615	IPR000859	CUB domain
Dmagna022905-T3	615	ProSiteProfiles	PS01180	498	615	IPR000859	CUB domain
Dmagna022905-T3	615	SMART	SM00192	207	242	IPR002172	Low-density lipoprotein (LDL) receptor class A repeat	GO:0005515
Dmagna022905-T3	615	SMART	SM00192	168	206	IPR002172	Low-density lipoprotein (LDL) receptor class A repeat	GO:0005515
Dmagna017109	807	SUPERFAMILY	SSF48113	216	797	IPR010255	Haem peroxidase	GO:0004601|GO:0006979|GO:0020037|GO:0055114
Dmagna017109	807	Gene3D	G3DSA:1.10.640.10	199	800	IPR037120	Haem peroxidase domain superfamily, animal type
Dmagna017109	807	Pfam	PF03098	218	770	IPR019791	Haem peroxidase, animal type
Dmagna017109	807	PANTHER	PTHR11475	105	797
Dmagna017109	807	CDD	cd09823	368	759
Dmagna017109	807	ProSiteProfiles	PS50292	206	799	IPR019791	Haem peroxidase, animal type
Dmagna017109	807	PANTHER	PTHR11475:SF82	105	797
Dmagna017109	807	PRINTS	PR00457	488	514	IPR019791	Haem peroxidase, animal type
Dmagna017109	807	PRINTS	PR00457	548	558	IPR019791	Haem peroxidase, animal type
Dmagna017109	807	PRINTS	PR00457	673	693	IPR019791	Haem peroxidase, animal type
Dmagna017109	807	PRINTS	PR00457	463	483	IPR019791	Haem peroxidase, animal type
Dmagna017109	807	PRINTS	PR00457	445	463	IPR019791	Haem peroxidase, animal type
Dmagna017109	807	PRINTS	PR00457	747	761	IPR019791	Haem peroxidase, animal type
Dmagna017109	807	PRINTS	PR00457	291	306	IPR019791	Haem peroxidase, animal type
Dmagna017109	807	PRINTS	PR00457	242	253	IPR019791	Haem peroxidase, animal type
Dmagna017109	807	MobiDBLite	mobidb-lite	402	421
Dmagna009550	304	PANTHER	PTHR11863:SF26	15	295
Dmagna009550	304	Pfam	PF04116	162	285	IPR006694	Fatty acid hydroxylase	GO:0005506|GO:0008610|GO:0016491|GO:0055114
Dmagna009550	304	PANTHER	PTHR11863	15	295
Dmagna009545	394	Pfam	PF00650	77	248	IPR001251	CRAL-TRIO lipid binding domain
Dmagna009545	394	CDD	cd00170	74	248	IPR001251	CRAL-TRIO lipid binding domain
Dmagna009545	394	ProSiteProfiles	PS50866	269	380	IPR009038	GOLD domain
Dmagna009545	394	Pfam	PF13897	280	378	IPR009038	GOLD domain
Dmagna009545	394	ProSiteProfiles	PS50191	73	253	IPR001251	CRAL-TRIO lipid binding domain
Dmagna009545	394	SUPERFAMILY	SSF101576	286	384	IPR036598	GOLD domain superfamily
Dmagna009545	394	SMART	SM01100	30	55	IPR011074	CRAL/TRIO, N-terminal domain
Dmagna009545	394	Gene3D	G3DSA:2.60.120.680	280	380
Dmagna009545	394	PANTHER	PTHR23324	7	382
Dmagna009545	394	SUPERFAMILY	SSF46938	3	71	IPR036273	CRAL/TRIO, N-terminal domain superfamily
Dmagna009545	394	Gene3D	G3DSA:3.40.525.10	14	279	IPR036865	CRAL-TRIO lipid binding domain superfamily
Dmagna009545	394	SMART	SM00516	73	250	IPR001251	CRAL-TRIO lipid binding domain
Dmagna009545	394	SUPERFAMILY	SSF52087	72	274	IPR036865	CRAL-TRIO lipid binding domain superfamily
Dmagna009545	394	PANTHER	PTHR23324:SF83	7	382
Dmagna027178	428	Pfam	PF16669	310	421	IPR032076	Tetratricopeptide repeat protein 5, OB fold domain		Reactome: R-HSA-6804760
Dmagna027178	428	PANTHER	PTHR26312:SF0	3	425
Dmagna027178	428	SMART	SM00028	100	133	IPR019734	Tetratricopeptide repeat	GO:0005515
Dmagna027178	428	SMART	SM00028	65	99	IPR019734	Tetratricopeptide repeat	GO:0005515
Dmagna027178	428	SMART	SM00028	223	256	IPR019734	Tetratricopeptide repeat	GO:0005515
Dmagna027178	428	PANTHER	PTHR26312	3	425
Dmagna027178	428	SUPERFAMILY	SSF48452	156	192	IPR011990	Tetratricopeptide-like helical domain superfamily	GO:0005515
Dmagna027178	428	SUPERFAMILY	SSF48452	229	261	IPR011990	Tetratricopeptide-like helical domain superfamily	GO:0005515
Dmagna027178	428	SUPERFAMILY	SSF48452	69	123	IPR011990	Tetratricopeptide-like helical domain superfamily	GO:0005515
Dmagna027178	428	Gene3D	G3DSA:2.40.50.550	282	427	IPR038645	TTC5, OB fold domain superfamily		Reactome: R-HSA-6804760
Dmagna027178	428	ProSiteProfiles	PS50293	84	256	IPR013026	Tetratricopeptide repeat-containing domain	GO:0005515
Dmagna027178	428	Gene3D	G3DSA:1.25.40.10	1	281	IPR011990	Tetratricopeptide-like helical domain superfamily	GO:0005515
Dmagna022980	770	SUPERFAMILY	SSF52540	37	261	IPR027417	P-loop containing nucleoside triphosphate hydrolase
Dmagna022980	770	ProSiteProfiles	PS51012	534	766	IPR000412	ABC-2 transporter	GO:0016021|GO:0043190|GO:0055085
Dmagna022980	770	ProSiteProfiles	PS50893	35	269	IPR003439	ABC transporter-like	GO:0005524|GO:0016887
Dmagna022980	770	SMART	SM00382	63	254	IPR003593	AAA+ ATPase domain
Dmagna022980	770	PRINTS	PR00164	569	591	IPR000412	ABC-2 transporter	GO:0016021|GO:0043190|GO:0055085
Dmagna022980	770	PRINTS	PR00164	651	675	IPR000412	ABC-2 transporter	GO:0016021|GO:0043190|GO:0055085
Dmagna022980	770	PRINTS	PR00164	708	727	IPR000412	ABC-2 transporter	GO:0016021|GO:0043190|GO:0055085
Dmagna022980	770	PRINTS	PR00164	688	707	IPR000412	ABC-2 transporter	GO:0016021|GO:0043190|GO:0055085
Dmagna022980	770	Pfam	PF00005	54	197	IPR003439	ABC transporter-like	GO:0005524|GO:0016887
Dmagna022980	770	PANTHER	PTHR43038:SF5	29	767
Dmagna022980	770	Gene3D	G3DSA:3.40.50.300	34	337
Dmagna022980	770	Pfam	PF01061	567	728	IPR013525	ABC-2 type transporter	GO:0016020	Reactome: R-HSA-1369062
Dmagna022980	770	CDD	cd03230	37	247
Dmagna022980	770	PANTHER	PTHR43038	29	767
Dmagna026997	510	PANTHER	PTHR23320	34	188	IPR030417	Membrane-spanning 4-domains subfamily A
Dmagna026997	510	PANTHER	PTHR23320	361	499	IPR030417	Membrane-spanning 4-domains subfamily A
Dmagna026997	510	PANTHER	PTHR23320:SF124	204	338
Dmagna026997	510	PANTHER	PTHR23320:SF124	361	499
Dmagna026997	510	PANTHER	PTHR23320:SF124	34	188
Dmagna026997	510	PANTHER	PTHR23320	204	338	IPR030417	Membrane-spanning 4-domains subfamily A
Dmagna008512	506	Gene3D	G3DSA:2.60.120.200	35	220
Dmagna008512	506	MobiDBLite	mobidb-lite	331	356
Dmagna008512	506	Pfam	PF00629	55	209	IPR000998	MAM domain	GO:0016020
Dmagna008512	506	SMART	SM00042	220	327	IPR000859	CUB domain
Dmagna008512	506	SMART	SM00042	397	505	IPR000859	CUB domain
Dmagna008512	506	ProSiteProfiles	PS01180	193	327	IPR000859	CUB domain
Dmagna008512	506	Pfam	PF00431	397	502	IPR000859	CUB domain
Dmagna008512	506	Pfam	PF00431	226	324	IPR000859	CUB domain
Dmagna008512	506	PANTHER	PTHR45438	225	502
Dmagna008512	506	ProSiteProfiles	PS50060	52	224	IPR000998	MAM domain	GO:0016020
Dmagna008512	506	CDD	cd00041	397	503	IPR000859	CUB domain
Dmagna008512	506	Gene3D	G3DSA:2.60.120.290	387	504	IPR035914	Spermadhesin, CUB domain superfamily
Dmagna008512	506	CDD	cd00041	223	326	IPR000859	CUB domain
Dmagna008512	506	ProSiteProfiles	PS01180	397	505	IPR000859	CUB domain
Dmagna008512	506	SUPERFAMILY	SSF49899	53	210	IPR013320	Concanavalin A-like lectin/glucanase domain superfamily
Dmagna008512	506	SUPERFAMILY	SSF49854	396	503	IPR035914	Spermadhesin, CUB domain superfamily
Dmagna008512	506	Gene3D	G3DSA:2.60.120.290	221	331	IPR035914	Spermadhesin, CUB domain superfamily
Dmagna008512	506	SUPERFAMILY	SSF49854	225	327	IPR035914	Spermadhesin, CUB domain superfamily
Dmagna010407	996	SMART	SM01026	348	628	IPR000409	BEACH domain
Dmagna010407	996	ProSiteProfiles	PS51783	224	323	IPR023362	PH-BEACH domain
Dmagna010407	996	SUPERFAMILY	SSF81837	325	628	IPR036372	BEACH domain superfamily
Dmagna010407	996	Gene3D	G3DSA:1.10.1540.10	337	628	IPR036372	BEACH domain superfamily
Dmagna010407	996	ProSiteProfiles	PS50294	753	870	IPR017986	WD40-repeat-containing domain	GO:0005515
Dmagna010407	996	ProSiteProfiles	PS50082	785	826	IPR001680	WD40 repeat	GO:0005515
Dmagna010407	996	Pfam	PF00400	781	817	IPR001680	WD40 repeat	GO:0005515
Dmagna010407	996	Pfam	PF00400	825	859	IPR001680	WD40 repeat	GO:0005515
Dmagna010407	996	CDD	cd01201	227	326	IPR023362	PH-BEACH domain
Dmagna010407	996	ProSiteProfiles	PS50082	829	870	IPR001680	WD40 repeat	GO:0005515
Dmagna010407	996	PANTHER	PTHR13743:SF111	42	992	IPR026916	Neurobeachin-like protein 2		Reactome: R-HSA-6798695
Dmagna010407	996	Gene3D	G3DSA:2.30.29.40	227	321
Dmagna010407	996	Pfam	PF02138	349	628	IPR000409	BEACH domain
Dmagna010407	996	CDD	cd06071	348	628	IPR000409	BEACH domain
Dmagna010407	996	SUPERFAMILY	SSF50978	747	989	IPR036322	WD40-repeat-containing domain superfamily	GO:0005515
Dmagna010407	996	Pfam	PF14844	235	322	IPR023362	PH-BEACH domain
Dmagna010407	996	Pfam	PF16057	32	167
Dmagna010407	996	SMART	SM00320	822	861	IPR001680	WD40 repeat	GO:0005515
Dmagna010407	996	SMART	SM00320	778	817	IPR001680	WD40 repeat	GO:0005515
Dmagna010407	996	SMART	SM00320	953	991	IPR001680	WD40 repeat	GO:0005515
Dmagna010407	996	ProSiteProfiles	PS50197	336	628	IPR000409	BEACH domain
Dmagna010407	996	PANTHER	PTHR13743	42	992
Dmagna010407	996	Gene3D	G3DSA:2.130.10.10	730	991	IPR015943	WD40/YVTN repeat-like-containing domain superfamily	GO:0005515
Dmagna010407	996	SUPERFAMILY	SSF50729	227	326
Dmagna010384	812	Coils	Coil	156	242
Dmagna010384	812	Pfam	PF09730	74	755	IPR018477	Bicaudal-D protein	GO:0008093|GO:0070840	Reactome: R-HSA-6811436
Dmagna010384	812	Coils	Coil	8	28
Dmagna010384	812	Coils	Coil	321	355
Dmagna010384	812	PANTHER	PTHR31233	6	789	IPR018477	Bicaudal-D protein	GO:0008093|GO:0070840	Reactome: R-HSA-6811436
Dmagna010384	812	PANTHER	PTHR31233:SF6	6	789
Dmagna010384	812	Coils	Coil	107	141
Dmagna010384	812	Coils	Coil	673	700
Dmagna010384	812	MobiDBLite	mobidb-lite	755	812
Dmagna010384	812	Coils	Coil	616	643
Dmagna010384	812	Coils	Coil	43	63
Dmagna010384	812	Coils	Coil	417	437
Dmagna010384	812	Coils	Coil	580	600
Dmagna010384	812	Coils	Coil	708	763
Dmagna008823	248	Pfam	PF00578	56	187	IPR000866	Alkyl hydroperoxide reductase subunit C/ Thiol specific antioxidant	GO:0016209|GO:0016491|GO:0055114	KEGG: 00480+1.11.1.15|Reactome: R-HSA-3299685
Dmagna008823	248	SUPERFAMILY	SSF52833	55	245	IPR036249	Thioredoxin-like superfamily
Dmagna008823	248	CDD	cd03015	55	226
Dmagna008823	248	PANTHER	PTHR10681:SF127	52	244
Dmagna008823	248	Pfam	PF10417	208	242	IPR019479	Peroxiredoxin, C-terminal	GO:0051920|GO:0055114	KEGG: 00480+1.11.1.15|Reactome: R-HSA-3299685
Dmagna008823	248	PANTHER	PTHR10681	52	244
Dmagna008823	248	PIRSF	PIRSF000239	49	248	IPR024706	Peroxiredoxin, AhpC-type		KEGG: 00480+1.11.1.15|Reactome: R-HSA-3299685
Dmagna008823	248	Gene3D	G3DSA:3.40.30.10	50	245
Dmagna008823	248	ProSiteProfiles	PS51352	53	211	IPR013766	Thioredoxin domain	GO:0045454
Dmagna004508	1263	PANTHER	PTHR23282:SF118	1126	1259
Dmagna004508	1263	SMART	SM00137	474	664	IPR000998	MAM domain	GO:0016020
Dmagna004508	1263	SMART	SM00137	290	467	IPR000998	MAM domain	GO:0016020
Dmagna004508	1263	Pfam	PF00629	1126	1260	IPR000998	MAM domain	GO:0016020
Dmagna004508	1263	Pfam	PF00629	479	663	IPR000998	MAM domain	GO:0016020
Dmagna004508	1263	Pfam	PF00629	295	466	IPR000998	MAM domain	GO:0016020
Dmagna004508	1263	Pfam	PF00629	75	166	IPR000998	MAM domain	GO:0016020
Dmagna004508	1263	Pfam	PF00629	230	291	IPR000998	MAM domain	GO:0016020
Dmagna004508	1263	Gene3D	G3DSA:2.60.120.200	293	468
Dmagna004508	1263	Gene3D	G3DSA:2.60.120.200	1105	1261
Dmagna004508	1263	Gene3D	G3DSA:2.60.120.200	469	665
Dmagna004508	1263	Gene3D	G3DSA:2.60.120.200	55	173
Dmagna004508	1263	Gene3D	G3DSA:2.60.120.200	220	292
Dmagna004508	1263	SUPERFAMILY	SSF49899	291	465	IPR013320	Concanavalin A-like lectin/glucanase domain superfamily
Dmagna004508	1263	MobiDBLite	mobidb-lite	1065	1115
Dmagna004508	1263	SUPERFAMILY	SSF49899	1115	1259	IPR013320	Concanavalin A-like lectin/glucanase domain superfamily
Dmagna004508	1263	ProSiteProfiles	PS50060	293	467	IPR000998	MAM domain	GO:0016020
Dmagna004508	1263	CDD	cd06263	479	662	IPR000998	MAM domain	GO:0016020
Dmagna004508	1263	CDD	cd06263	295	465	IPR000998	MAM domain	GO:0016020
Dmagna004508	1263	PANTHER	PTHR23282	1126	1259
Dmagna004508	1263	SUPERFAMILY	SSF49899	233	291	IPR013320	Concanavalin A-like lectin/glucanase domain superfamily
Dmagna004508	1263	PANTHER	PTHR23282:SF118	475	715
Dmagna004508	1263	PANTHER	PTHR23282	294	467
Dmagna004508	1263	PANTHER	PTHR23282	475	715
Dmagna004508	1263	PANTHER	PTHR23282:SF118	294	467
Dmagna004508	1263	PANTHER	PTHR23282:SF118	64	292
Dmagna004508	1263	ProSiteProfiles	PS50060	1089	1261	IPR000998	MAM domain	GO:0016020
Dmagna004508	1263	ProSiteProfiles	PS50060	40	293	IPR000998	MAM domain	GO:0016020
Dmagna004508	1263	CDD	cd06263	1116	1259	IPR000998	MAM domain	GO:0016020
Dmagna004508	1263	MobiDBLite	mobidb-lite	1067	1115
Dmagna004508	1263	ProSiteProfiles	PS50060	477	664	IPR000998	MAM domain	GO:0016020
Dmagna004508	1263	PANTHER	PTHR23282	64	292
Dmagna004508	1263	SUPERFAMILY	SSF49899	476	662	IPR013320	Concanavalin A-like lectin/glucanase domain superfamily
Dmagna023929	967	PANTHER	PTHR24416	328	942
Dmagna023929	967	ProSiteProfiles	PS50835	371	459	IPR007110	Immunoglobulin-like domain
Dmagna023929	967	CDD	cd00096	394	457
Dmagna023929	967	MobiDBLite	mobidb-lite	693	718
Dmagna023929	967	Gene3D	G3DSA:1.10.510.10	717	904
Dmagna023929	967	SMART	SM00409	258	366	IPR003599	Immunoglobulin subtype
Dmagna023929	967	SMART	SM00409	151	249	IPR003599	Immunoglobulin subtype
Dmagna023929	967	SMART	SM00409	48	139	IPR003599	Immunoglobulin subtype
Dmagna023929	967	SMART	SM00409	382	461	IPR003599	Immunoglobulin subtype
Dmagna023929	967	ProSiteProfiles	PS50011	542	893	IPR000719	Protein kinase domain	GO:0004672|GO:0005524|GO:0006468
Dmagna023929	967	PIRSF	PIRSF000615	15	428
Dmagna023929	967	PIRSF	PIRSF000615	213	955
Dmagna023929	967	Pfam	PF13927	371	447
Dmagna023929	967	SUPERFAMILY	SSF48726	384	465	IPR036179	Immunoglobulin-like domain superfamily
Dmagna023929	967	PANTHER	PTHR24416:SF400	328	942
Dmagna023929	967	Gene3D	G3DSA:2.60.40.10	145	240	IPR013783	Immunoglobulin-like fold
Dmagna023929	967	Gene3D	G3DSA:3.30.200.20	507	629
Dmagna023929	967	Pfam	PF07714	542	890	IPR001245	Serine-threonine/tyrosine-protein kinase, catalytic domain	GO:0004672|GO:0006468
Dmagna023929	967	MobiDBLite	mobidb-lite	693	711
Dmagna023929	967	SUPERFAMILY	SSF48726	154	230	IPR036179	Immunoglobulin-like domain superfamily
Dmagna023929	967	Gene3D	G3DSA:2.60.40.10	377	466	IPR013783	Immunoglobulin-like fold
Dmagna023929	967	SUPERFAMILY	SSF56112	527	653	IPR011009	Protein kinase-like domain superfamily
Dmagna023929	967	SUPERFAMILY	SSF56112	717	887	IPR011009	Protein kinase-like domain superfamily
Dmagna023408	980	SUPERFAMILY	SSF82153	406	542	IPR036378	FAS1 domain superfamily
Dmagna023408	980	SUPERFAMILY	SSF82153	217	299	IPR036378	FAS1 domain superfamily
Dmagna023408	980	SUPERFAMILY	SSF82153	331	407	IPR036378	FAS1 domain superfamily
Dmagna023408	980	Pfam	PF02469	421	541	IPR000782	FAS1 domain
Dmagna023408	980	Pfam	PF02469	555	685	IPR000782	FAS1 domain
Dmagna023408	980	Pfam	PF02469	257	407	IPR000782	FAS1 domain
Dmagna023408	980	Pfam	PF02469	699	824	IPR000782	FAS1 domain
Dmagna023408	980	Gene3D	G3DSA:2.30.180.10	547	686	IPR036378	FAS1 domain superfamily
Dmagna023408	980	Gene3D	G3DSA:2.30.180.10	255	409	IPR036378	FAS1 domain superfamily
Dmagna023408	980	SMART	SM00554	444	542	IPR000782	FAS1 domain
Dmagna023408	980	SMART	SM00554	276	408	IPR000782	FAS1 domain
Dmagna023408	980	SMART	SM00554	723	825	IPR000782	FAS1 domain
Dmagna023408	980	SMART	SM00554	579	686	IPR000782	FAS1 domain
Dmagna023408	980	ProSiteProfiles	PS50213	543	683	IPR000782	FAS1 domain
Dmagna023408	980	ProSiteProfiles	PS50213	687	822	IPR000782	FAS1 domain
Dmagna023408	980	SUPERFAMILY	SSF82153	550	687	IPR036378	FAS1 domain superfamily
Dmagna023408	980	SUPERFAMILY	SSF82153	661	824	IPR036378	FAS1 domain superfamily
Dmagna023408	980	ProSiteProfiles	PS50213	409	539	IPR000782	FAS1 domain
Dmagna023408	980	ProSiteProfiles	PS50213	242	405	IPR000782	FAS1 domain
Dmagna023408	980	Gene3D	G3DSA:2.30.180.10	688	822	IPR036378	FAS1 domain superfamily
Dmagna023408	980	Gene3D	G3DSA:2.30.180.10	410	539	IPR036378	FAS1 domain superfamily
Dmagna023408	980	PANTHER	PTHR10900:SF102	1	851
Dmagna023408	980	PANTHER	PTHR10900	1	851
Dmagna023264	915	SMART	SM00533	311	635	IPR007696	DNA mismatch repair protein MutS, core	GO:0005524|GO:0006298|GO:0030983
Dmagna023264	915	Pfam	PF01624	15	119	IPR007695	DNA mismatch repair protein MutS-like, N-terminal	GO:0005524|GO:0006298|GO:0030983	Reactome: R-HSA-5632928
Dmagna023264	915	Gene3D	G3DSA:3.30.420.110	114	280	IPR036678	MutS, connector domain superfamily	GO:0005524|GO:0006298|GO:0030983
Dmagna023264	915	Gene3D	G3DSA:1.10.1420.10	313	460
Dmagna023264	915	Gene3D	G3DSA:1.10.1420.10	544	600
Dmagna023264	915	Coils	Coil	430	450
Dmagna023264	915	Gene3D	G3DSA:3.40.50.300	610	915
Dmagna023264	915	SUPERFAMILY	SSF48334	286	604	IPR036187	DNA mismatch repair protein MutS, core domain superfamily
Dmagna023264	915	Gene3D	G3DSA:3.40.1170.10	4	113	IPR016151	DNA mismatch repair protein MutS, N-terminal	GO:0005524|GO:0006298|GO:0030983	Reactome: R-HSA-5632928
Dmagna023264	915	PIRSF	PIRSF005813	3	914	IPR011184	DNA mismatch repair Msh2-type	GO:0005524|GO:0006298|GO:0030983
Dmagna023264	915	SUPERFAMILY	SSF53150	143	262	IPR036678	MutS, connector domain superfamily	GO:0005524|GO:0006298|GO:0030983
Dmagna023264	915	Gene3D	G3DSA:1.10.1420.10	461	543
Dmagna023264	915	MobiDBLite	mobidb-lite	847	866
Dmagna023264	915	SMART	SM00534	652	839	IPR000432	DNA mismatch repair protein MutS, C-terminal	GO:0005524|GO:0006298|GO:0030983
[truncated: 14,162 more rows]

## Sheet:  LRV0_1EvsLRII36_1N
Domain functional analysis
D. magna geneID	SequenceLength	Database	Reference ID in Database	StartLocation	StopLocation	InterproScan-ID	Functional classification	GO term-ID	Reactome
Dmagna019050	491	PANTHER	PTHR11214:SF144	107	431
Dmagna019050	491	Coils	Coil	107	127
Dmagna019050	491	Pfam	PF01762	220	410	IPR002659	Glycosyl transferase, family 31	GO:0006486|GO:0008378|GO:0016020
Dmagna019050	491	PANTHER	PTHR11214	107	431	IPR002659	Glycosyl transferase, family 31	GO:0006486|GO:0008378|GO:0016020
Dmagna019050	491	Gene3D	G3DSA:3.90.550.50	198	339
Dmagna009197	634	Pfam	PF13913	457	479
Dmagna009197	634	Pfam	PF13913	601	623
Dmagna009197	634	PANTHER	PTHR13555:SF25	114	629
Dmagna009197	634	Coils	Coil	287	343
Dmagna009197	634	MobiDBLite	mobidb-lite	532	560
Dmagna009197	634	PANTHER	PTHR13555	114	629	IPR026319	Zinc finger C2HC domain-containing protein
Dmagna001588	485	ProSiteProfiles	PS51155	28	101	IPR000618	Insect cuticle protein	GO:0042302
Dmagna001588	485	PANTHER	PTHR12236	4	111
Dmagna001588	485	Pfam	PF00379	56	90	IPR000618	Insect cuticle protein	GO:0042302
Dmagna001588	485	PANTHER	PTHR12236:SF8	4	111
Dmagna009629	1206	Coils	Coil	173	193
Dmagna009629	1206	Pfam	PF00271	643	729	IPR001650	Helicase, C-terminal
Dmagna009629	1206	ProSiteProfiles	PS51194	592	770	IPR001650	Helicase, C-terminal
Dmagna009629	1206	SMART	SM00487	287	478	IPR014001	Helicase superfamily 1/2, ATP-binding domain
Dmagna009629	1206	Pfam	PF07717	972	1061	IPR011709	Domain of unknown function DUF1605
Dmagna009629	1206	CDD	cd00079	643	736	IPR001650	Helicase, C-terminal
Dmagna009629	1206	ProSiteProfiles	PS51192	298	465	IPR014001	Helicase superfamily 1/2, ATP-binding domain
Dmagna009629	1206	Gene3D	G3DSA:3.40.50.300	243	471
Dmagna009629	1206	Pfam	PF00270	296	451	IPR011545	DEAD/DEAH box helicase domain	GO:0003676|GO:0005524
Dmagna009629	1206	CDD	cd00046	306	447
Dmagna009629	1206	SUPERFAMILY	SSF52540	285	528	IPR027417	P-loop containing nucleoside triphosphate hydrolase
Dmagna009629	1206	SUPERFAMILY	SSF52540	634	882	IPR027417	P-loop containing nucleoside triphosphate hydrolase
Dmagna009629	1206	MobiDBLite	mobidb-lite	533	562
Dmagna009629	1206	Pfam	PF04408	791	902	IPR007502	Helicase-associated domain	GO:0004386
Dmagna009629	1206	SMART	SM00847	790	904	IPR007502	Helicase-associated domain	GO:0004386
Dmagna009629	1206	PANTHER	PTHR18934:SF99	61	1172
Dmagna009629	1206	PANTHER	PTHR18934	61	1172
Dmagna009629	1206	SMART	SM00382	303	456	IPR003593	AAA+ ATPase domain
Dmagna009629	1206	SMART	SM00490	626	729	IPR001650	Helicase, C-terminal
Dmagna009629	1206	Gene3D	G3DSA:1.20.120.1080	772	879
Dmagna008318	979	Gene3D	G3DSA:3.30.40.10	505	659	IPR013083	Zinc finger, RING/FYVE/PHD-type
Dmagna008318	979	Pfam	PF02891	567	615	IPR004181	Zinc finger, MIZ-type	GO:0008270
Dmagna008318	979	PANTHER	PTHR10782	265	979
Dmagna008318	979	ProSiteProfiles	PS51044	556	633	IPR004181	Zinc finger, MIZ-type	GO:0008270
Dmagna008318	979	CDD	cd16791	568	615
Dmagna008318	979	MobiDBLite	mobidb-lite	932	955
Dmagna008318	979	MobiDBLite	mobidb-lite	941	955
Dmagna008318	979	PANTHER	PTHR10782:SF38	265	979
Dmagna032659	1041	PANTHER	PTHR19134:SF338	108	944
Dmagna032659	1041	Pfam	PF00041	37	119	IPR003961	Fibronectin type III	GO:0005515
Dmagna032659	1041	PANTHER	PTHR19134	108	944
Dmagna032659	1041	SUPERFAMILY	SSF49265	33	217	IPR036116	Fibronectin type III superfamily	GO:0005515
Dmagna032659	1041	CDD	cd00047	723	964
Dmagna032659	1041	Gene3D	G3DSA:2.60.40.10	27	126	IPR013783	Immunoglobulin-like fold
Dmagna032659	1041	Gene3D	G3DSA:2.60.40.10	127	221	IPR013783	Immunoglobulin-like fold
Dmagna032659	1041	CDD	cd00047	395	630
Dmagna032659	1041	CDD	cd00063	131	217	IPR003961	Fibronectin type III	GO:0005515
Dmagna032659	1041	ProSiteProfiles	PS50055	696	966	IPR000242	PTP type protein phosphatase	GO:0004725|GO:0006470
Dmagna032659	1041	ProSiteProfiles	PS50853	37	129	IPR003961	Fibronectin type III	GO:0005515
Dmagna032659	1041	ProSiteProfiles	PS50055	366	631	IPR000242	PTP type protein phosphatase	GO:0004725|GO:0006470
Dmagna032659	1041	PRINTS	PR00700	438	458	IPR000242	PTP type protein phosphatase	GO:0004725|GO:0006470
Dmagna032659	1041	PRINTS	PR00700	567	585	IPR000242	PTP type protein phosphatase	GO:0004725|GO:0006470
Dmagna032659	1041	PRINTS	PR00700	614	624	IPR000242	PTP type protein phosphatase	GO:0004725|GO:0006470
Dmagna032659	1041	PRINTS	PR00700	422	429	IPR000242	PTP type protein phosphatase	GO:0004725|GO:0006470
Dmagna032659	1041	PRINTS	PR00700	598	613	IPR000242	PTP type protein phosphatase	GO:0004725|GO:0006470
Dmagna032659	1041	PRINTS	PR00700	528	545	IPR000242	PTP type protein phosphatase	GO:0004725|GO:0006470
Dmagna032659	1041	Gene3D	G3DSA:3.90.190.10	673	966	IPR029021	Protein-tyrosine phosphatase-like
Dmagna032659	1041	SMART	SM00404	862	965	IPR003595	Protein-tyrosine phosphatase, catalytic
Dmagna032659	1041	SMART	SM00404	529	630	IPR003595	Protein-tyrosine phosphatase, catalytic
Dmagna032659	1041	Pfam	PF00102	721	963	IPR000242	PTP type protein phosphatase	GO:0004725|GO:0006470
Dmagna032659	1041	Pfam	PF00102	392	630	IPR000242	PTP type protein phosphatase	GO:0004725|GO:0006470
Dmagna032659	1041	CDD	cd00063	35	126	IPR003961	Fibronectin type III	GO:0005515
Dmagna032659	1041	SMART	SM00194	365	633	IPR000242	PTP type protein phosphatase	GO:0004725|GO:0006470
Dmagna032659	1041	SMART	SM00194	694	968	IPR000242	PTP type protein phosphatase	GO:0004725|GO:0006470
Dmagna032659	1041	SUPERFAMILY	SSF52799	344	632	IPR029021	Protein-tyrosine phosphatase-like
Dmagna032659	1041	ProSiteProfiles	PS50056	548	622	IPR000387	Tyrosine specific protein phosphatases domain	GO:0016311|GO:0016791
Dmagna032659	1041	SUPERFAMILY	SSF52799	690	963	IPR029021	Protein-tyrosine phosphatase-like
Dmagna032659	1041	SMART	SM00060	131	218	IPR003961	Fibronectin type III	GO:0005515
Dmagna032659	1041	SMART	SM00060	35	116	IPR003961	Fibronectin type III	GO:0005515
Dmagna032659	1041	Gene3D	G3DSA:3.90.190.10	347	639	IPR029021	Protein-tyrosine phosphatase-like
Dmagna032659	1041	ProSiteProfiles	PS50853	130	228	IPR003961	Fibronectin type III	GO:0005515
Dmagna009491	1450	CDD	cd00204	1313	1443	IPR020683	Ankyrin repeat-containing domain
Dmagna009491	1450	CDD	cd00204	1095	1269	IPR020683	Ankyrin repeat-containing domain
Dmagna009491	1450	ProSiteProfiles	PS50088	1209	1243	IPR002110	Ankyrin repeat	GO:0005515
Dmagna009491	1450	SUPERFAMILY	SSF56112	331	606	IPR011009	Protein kinase-like domain superfamily
Dmagna009491	1450	SUPERFAMILY	SSF48403	924	1146	IPR036770	Ankyrin repeat-containing domain superfamily
Dmagna009491	1450	ProSiteProfiles	PS50088	1318	1353	IPR002110	Ankyrin repeat	GO:0005515
Dmagna009491	1450	CDD	cd00180	27	147
Dmagna009491	1450	ProSiteProfiles	PS50088	1244	1280	IPR002110	Ankyrin repeat	GO:0005515
Dmagna009491	1450	Gene3D	G3DSA:1.25.40.20	880	1054	IPR036770	Ankyrin repeat-containing domain superfamily
Dmagna009491	1450	ProSiteProfiles	PS50011	336	603	IPR000719	Protein kinase domain	GO:0004672|GO:0005524|GO:0006468
Dmagna009491	1450	SUPERFAMILY	SSF48403	1082	1436	IPR036770	Ankyrin repeat-containing domain superfamily
Dmagna009491	1450	ProSiteProfiles	PS50088	957	992	IPR002110	Ankyrin repeat	GO:0005515
Dmagna009491	1450	PANTHER	PTHR44181	1054	1369
Dmagna009491	1450	PANTHER	PTHR44181	924	1183
Dmagna009491	1450	PANTHER	PTHR44181	1206	1436
Dmagna009491	1450	CDD	cd14014	337	592
Dmagna009491	1450	Pfam	PF00069	338	603	IPR000719	Protein kinase domain	GO:0004672|GO:0005524|GO:0006468
Dmagna009491	1450	Pfam	PF00069	32	170	IPR000719	Protein kinase domain	GO:0004672|GO:0005524|GO:0006468
Dmagna009491	1450	SMART	SM00220	336	603	IPR000719	Protein kinase domain	GO:0004672|GO:0005524|GO:0006468
Dmagna009491	1450	ProSiteProfiles	PS50088	1136	1171	IPR002110	Ankyrin repeat	GO:0005515
Dmagna009491	1450	CDD	cd00204	921	1040	IPR020683	Ankyrin repeat-containing domain
Dmagna009491	1450	CDD	cd00204	988	1160	IPR020683	Ankyrin repeat-containing domain
Dmagna009491	1450	ProSiteProfiles	PS50088	1354	1390	IPR002110	Ankyrin repeat	GO:0005515
Dmagna009491	1450	SUPERFAMILY	SSF56112	32	166	IPR011009	Protein kinase-like domain superfamily
Dmagna009491	1450	ProSiteProfiles	PS50088	993	1028	IPR002110	Ankyrin repeat	GO:0005515
Dmagna009491	1450	ProSiteProfiles	PS50088	1100	1135	IPR002110	Ankyrin repeat	GO:0005515
Dmagna009491	1450	SMART	SM00248	1029	1062	IPR002110	Ankyrin repeat	GO:0005515
Dmagna009491	1450	SMART	SM00248	1391	1423	IPR002110	Ankyrin repeat	GO:0005515
Dmagna009491	1450	SMART	SM00248	993	1025	IPR002110	Ankyrin repeat	GO:0005515
Dmagna009491	1450	SMART	SM00248	1354	1387	IPR002110	Ankyrin repeat	GO:0005515
Dmagna009491	1450	SMART	SM00248	1282	1314	IPR002110	Ankyrin repeat	GO:0005515
Dmagna009491	1450	SMART	SM00248	957	989	IPR002110	Ankyrin repeat	GO:0005515
Dmagna009491	1450	SMART	SM00248	1318	1350	IPR002110	Ankyrin repeat	GO:0005515
Dmagna009491	1450	SMART	SM00248	1136	1168	IPR002110	Ankyrin repeat	GO:0005515
Dmagna009491	1450	SMART	SM00248	1100	1132	IPR002110	Ankyrin repeat	GO:0005515
Dmagna009491	1450	SMART	SM00248	922	954	IPR002110	Ankyrin repeat	GO:0005515
Dmagna009491	1450	SMART	SM00248	1064	1096	IPR002110	Ankyrin repeat	GO:0005515
Dmagna009491	1450	SMART	SM00248	1244	1277	IPR002110	Ankyrin repeat	GO:0005515
Dmagna009491	1450	SMART	SM00248	1209	1240	IPR002110	Ankyrin repeat	GO:0005515
Dmagna009491	1450	Gene3D	G3DSA:1.10.510.10	16	238
Dmagna009491	1450	ProSiteProfiles	PS50297	957	1435	IPR020683	Ankyrin repeat-containing domain
Dmagna009491	1450	Pfam	PF13637	1212	1269
Dmagna009491	1450	ProSiteProfiles	PS50088	1064	1099	IPR002110	Ankyrin repeat	GO:0005515
Dmagna009491	1450	Gene3D	G3DSA:1.25.40.20	1296	1440	IPR036770	Ankyrin repeat-containing domain superfamily
Dmagna009491	1450	ProSiteProfiles	PS50088	1391	1426	IPR002110	Ankyrin repeat	GO:0005515
Dmagna009491	1450	ProSiteProfiles	PS50011	14	311	IPR000719	Protein kinase domain	GO:0004672|GO:0005524|GO:0006468
Dmagna009491	1450	Gene3D	G3DSA:1.25.40.20	1055	1193	IPR036770	Ankyrin repeat-containing domain superfamily
Dmagna009491	1450	Pfam	PF12796	1335	1425	IPR020683	Ankyrin repeat-containing domain
Dmagna009491	1450	Pfam	PF12796	1069	1160	IPR020683	Ankyrin repeat-containing domain
Dmagna009491	1450	Pfam	PF12796	927	1026	IPR020683	Ankyrin repeat-containing domain
Dmagna009491	1450	Gene3D	G3DSA:1.10.510.10	328	678
Dmagna009491	1450	Gene3D	G3DSA:1.25.40.20	1194	1295	IPR036770	Ankyrin repeat-containing domain superfamily
Dmagna014620	1310	PANTHER	PTHR13886:SF4	3	1271
Dmagna014620	1310	Pfam	PF09744	20	174	IPR019143	JNK/Rab-associated protein-1, N-terminal
Dmagna014620	1310	ProSiteProfiles	PS51776	3	91	IPR034743	RH1 domain
Dmagna014620	1310	Coils	Coil	406	475
Dmagna014620	1310	SUPERFAMILY	SSF50969	934	1135	IPR011044	Quinoprotein amine dehydrogenase, beta chain-like
Dmagna014620	1310	Coils	Coil	103	130
Dmagna014620	1310	Pfam	PF16471	387	456	IPR032486	JNK-interacting protein, leucine zipper II
Dmagna014620	1310	Coils	Coil	64	91
Dmagna014620	1310	MobiDBLite	mobidb-lite	1165	1192
Dmagna014620	1310	PANTHER	PTHR13886	3	1271
Dmagna014620	1310	Gene3D	G3DSA:1.20.5.1000	383	470
Dmagna014620	1310	ProSiteProfiles	PS51777	482	555	IPR034744	RH2 domain
Dmagna014620	1310	MobiDBLite	mobidb-lite	1174	1192
Dmagna014620	1310	CDD	cd00890	420	534
Dmagna028715-T3	467	SUPERFAMILY	SSF82199	59	298
Dmagna028715-T3	467	ProSiteProfiles	PS51083	100	141	IPR007529	Zinc finger, HIT-type
Dmagna028715-T3	467	Gene3D	G3DSA:3.30.70.3410	151	238
Dmagna028715-T3	467	SUPERFAMILY	SSF144232	15	59
Dmagna028715-T3	467	Gene3D	G3DSA:3.30.60.180	99	150
Dmagna028715-T3	467	PANTHER	PTHR12197:SF176	17	467
Dmagna028715-T3	467	Gene3D	G3DSA:2.170.270.10	69	98
Dmagna028715-T3	467	Gene3D	G3DSA:2.170.270.10	239	324
Dmagna028715-T3	467	Pfam	PF01753	19	55	IPR002893	Zinc finger, MYND-type
Dmagna028715-T3	467	ProSiteProfiles	PS50865	19	55	IPR002893	Zinc finger, MYND-type
Dmagna028715-T3	467	Pfam	PF00856	67	297	IPR001214	SET domain	GO:0005515
Dmagna028715-T3	467	Gene3D	G3DSA:3.30.60.180	6	59
Dmagna028715-T3	467	PANTHER	PTHR12197	17	467
Dmagna028715-T3	467	ProSiteProfiles	PS50280	53	298	IPR001214	SET domain	GO:0005515
Dmagna031051	988	SUPERFAMILY	SSF49562	426	566
Dmagna031051	988	Coils	Coil	853	873
Dmagna031051	988	PANTHER	PTHR10774	169	985
Dmagna031051	988	PRINTS	PR00360	626	638	IPR000008	C2 domain
Dmagna031051	988	PRINTS	PR00360	671	679	IPR000008	C2 domain
Dmagna031051	988	PRINTS	PR00360	650	663	IPR000008	C2 domain
Dmagna031051	988	Gene3D	G3DSA:2.60.40.150	444	577	IPR035892	C2 domain superfamily
Dmagna031051	988	Pfam	PF00168	296	389	IPR000008	C2 domain
Dmagna031051	988	Pfam	PF00168	609	703	IPR000008	C2 domain
Dmagna031051	988	Pfam	PF00168	447	542	IPR000008	C2 domain
Dmagna031051	988	SUPERFAMILY	SSF49562	294	417
Dmagna031051	988	MobiDBLite	mobidb-lite	52	79
Dmagna031051	988	SMART	SM00239	446	548	IPR000008	C2 domain
Dmagna031051	988	SMART	SM00239	296	393	IPR000008	C2 domain
Dmagna031051	988	SMART	SM00239	610	706	IPR000008	C2 domain
Dmagna031051	988	PANTHER	PTHR10774:SF126	169	985
Dmagna031051	988	Gene3D	G3DSA:2.60.40.150	295	441	IPR035892	C2 domain superfamily
Dmagna031051	988	Gene3D	G3DSA:2.60.40.150	608	732	IPR035892	C2 domain superfamily
Dmagna031051	988	ProSiteProfiles	PS50004	447	533	IPR000008	C2 domain
Dmagna031051	988	CDD	cd08377	609	730
Dmagna031051	988	SUPERFAMILY	SSF49562	597	711
Dmagna031051	988	ProSiteProfiles	PS50004	611	691	IPR000008	C2 domain
Dmagna031051	988	MobiDBLite	mobidb-lite	52	117
Dmagna031051	988	ProSiteProfiles	PS50004	296	378	IPR000008	C2 domain
Dmagna009439	1401	SMART	SM00248	1175	1206	IPR002110	Ankyrin repeat	GO:0005515
Dmagna009439	1401	SMART	SM00248	1102	1134	IPR002110	Ankyrin repeat	GO:0005515
Dmagna009439	1401	SMART	SM00248	1251	1283	IPR002110	Ankyrin repeat	GO:0005515
Dmagna009439	1401	SMART	SM00248	963	995	IPR002110	Ankyrin repeat	GO:0005515
Dmagna009439	1401	SMART	SM00248	1323	1355	IPR002110	Ankyrin repeat	GO:0005515
Dmagna009439	1401	SMART	SM00248	930	962	IPR002110	Ankyrin repeat	GO:0005515
Dmagna009439	1401	SMART	SM00248	1210	1242	IPR002110	Ankyrin repeat	GO:0005515
Dmagna009439	1401	SMART	SM00248	1287	1319	IPR002110	Ankyrin repeat	GO:0005515
Dmagna009439	1401	SMART	SM00248	1066	1098	IPR002110	Ankyrin repeat	GO:0005515
Dmagna009439	1401	MobiDBLite	mobidb-lite	754	782
Dmagna009439	1401	ProSiteProfiles	PS50088	1102	1137	IPR002110	Ankyrin repeat	GO:0005515
Dmagna009439	1401	Pfam	PF12796	1050	1135	IPR020683	Ankyrin repeat-containing domain
Dmagna009439	1401	Pfam	PF12796	1228	1320	IPR020683	Ankyrin repeat-containing domain
Dmagna009439	1401	ProSiteProfiles	PS50297	1050	1358	IPR020683	Ankyrin repeat-containing domain
Dmagna009439	1401	ProSiteProfiles	PS50011	336	602	IPR000719	Protein kinase domain	GO:0004672|GO:0005524|GO:0006468
Dmagna009439	1401	Gene3D	G3DSA:1.10.510.10	32	200
Dmagna009439	1401	Gene3D	G3DSA:1.25.40.20	909	1150	IPR036770	Ankyrin repeat-containing domain superfamily
Dmagna009439	1401	SUPERFAMILY	SSF48403	947	1368	IPR036770	Ankyrin repeat-containing domain superfamily
Dmagna009439	1401	ProSiteProfiles	PS50088	1066	1101	IPR002110	Ankyrin repeat	GO:0005515
Dmagna009439	1401	ProSiteProfiles	PS50088	1175	1209	IPR002110	Ankyrin repeat	GO:0005515
Dmagna009439	1401	CDD	cd00180	342	600
Dmagna009439	1401	ProSiteProfiles	PS50088	1287	1322	IPR002110	Ankyrin repeat	GO:0005515
Dmagna009439	1401	PANTHER	PTHR13954	37	167
Dmagna009439	1401	PANTHER	PTHR13954	340	607
Dmagna009439	1401	ProSiteProfiles	PS50011	1	293	IPR000719	Protein kinase domain	GO:0004672|GO:0005524|GO:0006468
Dmagna009439	1401	SUPERFAMILY	SSF56112	335	614	IPR011009	Protein kinase-like domain superfamily
Dmagna009439	1401	Pfam	PF00069	37	184	IPR000719	Protein kinase domain	GO:0004672|GO:0005524|GO:0006468
Dmagna009439	1401	Pfam	PF00069	337	602	IPR000719	Protein kinase domain	GO:0004672|GO:0005524|GO:0006468
Dmagna009439	1401	CDD	cd00180	37	200
Dmagna009439	1401	CDD	cd00204	1097	1234	IPR020683	Ankyrin repeat-containing domain
Dmagna009439	1401	CDD	cd00204	1050	1126	IPR020683	Ankyrin repeat-containing domain
Dmagna009439	1401	CDD	cd00204	1172	1347	IPR020683	Ankyrin repeat-containing domain
Dmagna009439	1401	SMART	SM00220	336	602	IPR000719	Protein kinase domain	GO:0004672|GO:0005524|GO:0006468
Dmagna009439	1401	ProSiteProfiles	PS50088	1323	1358	IPR002110	Ankyrin repeat	GO:0005515
Dmagna009439	1401	Gene3D	G3DSA:1.25.40.20	1154	1386	IPR036770	Ankyrin repeat-containing domain superfamily
Dmagna009439	1401	Gene3D	G3DSA:1.10.510.10	318	604
Dmagna009439	1401	MobiDBLite	mobidb-lite	754	773
Dmagna009439	1401	SUPERFAMILY	SSF56112	36	184	IPR011009	Protein kinase-like domain superfamily
Dmagna019861	1335	Pfam	PF13476	6	265	IPR038729	Rad50/SbcC-type AAA domain
Dmagna019861	1335	Coils	Coil	1066	1086
Dmagna019861	1335	Coils	Coil	479	536
Dmagna019861	1335	Coils	Coil	648	668
Dmagna019861	1335	Pfam	PF04423	683	724	IPR013134	RAD50, zinc hook		Reactome: R-HSA-2559586|Reactome: R-HSA-5685938|Reactome: R-HSA-5685939|Reactome: R-HSA-5685942|Reactome: R-HSA-5693548|Reactome: R-HSA-5693554|Reactome: R-HSA-5693565|Reactome: R-HSA-5693568|Reactome: R-HSA-5693571|Reactome: R-HSA-5693579|Reactome: R-HSA-5693607|Reactome: R-HSA-5693616|Reactome: R-HSA-6804756|Reactome: R-HSA-69473|Reactome: R-HSA-912446
Dmagna019861	1335	Coils	Coil	768	802
Dmagna019861	1335	SUPERFAMILY	SSF52540	1049	1294	IPR027417	P-loop containing nucleoside triphosphate hydrolase
Dmagna019861	1335	ProSiteProfiles	PS51131	648	748	IPR013134	RAD50, zinc hook		Reactome: R-HSA-2559586|Reactome: R-HSA-5685938|Reactome: R-HSA-5685939|Reactome: R-HSA-5685942|Reactome: R-HSA-5693548|Reactome: R-HSA-5693554|Reactome: R-HSA-5693565|Reactome: R-HSA-5693568|Reactome: R-HSA-5693571|Reactome: R-HSA-5693579|Reactome: R-HSA-5693607|Reactome: R-HSA-5693616|Reactome: R-HSA-6804756|Reactome: R-HSA-69473|Reactome: R-HSA-912446
Dmagna019861	1335	Coils	Coil	989	1044
Dmagna019861	1335	CDD	cd03240	1172	1313
Dmagna019861	1335	TIGRFAM	TIGR00606	2	1320	IPR004584	DNA repair protein Rad50, eukaryotes	GO:0000723|GO:0005634|GO:0006281|GO:0016887|GO:0030870	Reactome: R-HSA-2559586|Reactome: R-HSA-5685938|Reactome: R-HSA-5685939|Reactome: R-HSA-5685942|Reactome: R-HSA-5693548|Reactome: R-HSA-5693554|Reactome: R-HSA-5693565|Reactome: R-HSA-5693568|Reactome: R-HSA-5693571|Reactome: R-HSA-5693579|Reactome: R-HSA-5693607|Reactome: R-HSA-5693616|Reactome: R-HSA-6804756|Reactome: R-HSA-69473|Reactome: R-HSA-912446
Dmagna019861	1335	SUPERFAMILY	SSF57997	589	830
Dmagna019861	1335	Coils	Coil	434	475
Dmagna019861	1335	Coils	Coil	301	321
Dmagna019861	1335	Coils	Coil	1094	1114
Dmagna019861	1335	CDD	cd03240	4	166
Dmagna019861	1335	Coils	Coil	953	973
Dmagna019861	1335	SUPERFAMILY	SSF52540	4	102	IPR027417	P-loop containing nucleoside triphosphate hydrolase
Dmagna019861	1335	SUPERFAMILY	SSF52540	1211	1294	IPR027417	P-loop containing nucleoside triphosphate hydrolase
Dmagna019861	1335	SUPERFAMILY	SSF52540	130	192	IPR027417	P-loop containing nucleoside triphosphate hydrolase
Dmagna019861	1335	Pfam	PF13558	1193	1263
Dmagna019861	1335	Coils	Coil	809	829
Dmagna019861	1335	Gene3D	G3DSA:3.40.50.300	3	244
Dmagna019861	1335	Coils	Coil	612	646
Dmagna019861	1335	PANTHER	PTHR18867	1	1317
Dmagna019861	1335	Coils	Coil	189	299
Dmagna019861	1335	Gene3D	G3DSA:3.40.50.300	1148	1305
Dmagna019861	1335	Coils	Coil	841	927
Dmagna019861	1335	Coils	Coil	409	429
Dmagna012545	445	Pfam	PF10613	56	125	IPR019594	Ionotropic glutamate receptor, L-glutamate and glycine-binding domain	GO:0004970|GO:0016020
Dmagna012545	445	SUPERFAMILY	SSF53850	57	126
Dmagna012545	445	SUPERFAMILY	SSF53850	236	369
Dmagna012545	445	Gene3D	G3DSA:3.40.190.10	55	117
Dmagna012545	445	Gene3D	G3DSA:3.40.190.10	344	396
Dmagna012545	445	Gene3D	G3DSA:3.40.190.10	238	343
Dmagna012545	445	Gene3D	G3DSA:3.40.190.10	118	127
Dmagna012545	445	Gene3D	G3DSA:1.10.287.70	397	422
Dmagna012545	445	Gene3D	G3DSA:1.10.287.70	128	237
Dmagna012545	445	Pfam	PF00060	147	413	IPR001320	Ionotropic glutamate receptor	GO:0004970|GO:0016020
Dmagna012545	445	PANTHER	PTHR18966	57	424
Dmagna014580	468	PANTHER	PTHR18966	61	458
Dmagna014580	468	SUPERFAMILY	SSF53850	62	145
Dmagna014580	468	SUPERFAMILY	SSF53850	263	405
Dmagna014580	468	Gene3D	G3DSA:1.10.287.70	147	263
Dmagna014580	468	Gene3D	G3DSA:1.10.287.70	428	455
Dmagna014580	468	Gene3D	G3DSA:3.40.190.10	369	418
Dmagna014580	468	Gene3D	G3DSA:3.40.190.10	63	136
Dmagna014580	468	Gene3D	G3DSA:3.40.190.10	137	146
Dmagna014580	468	Gene3D	G3DSA:3.40.190.10	264	368
Dmagna014580	468	Pfam	PF00060	163	444	IPR001320	Ionotropic glutamate receptor	GO:0004970|GO:0016020
Dmagna017478	387	TIGRFAM	TIGR00495	3	374	IPR004545	PA2G4 family		Reactome: R-HSA-6798695
Dmagna017478	387	SUPERFAMILY	SSF55920	310	338	IPR036005	Creatinase/aminopeptidase-like
Dmagna017478	387	SUPERFAMILY	SSF55920	9	239	IPR036005	Creatinase/aminopeptidase-like
Dmagna017478	387	PANTHER	PTHR10804:SF83	5	373
Dmagna017478	387	MobiDBLite	mobidb-lite	357	387
Dmagna017478	387	CDD	cd01089	19	335
Dmagna017478	387	Pfam	PF00557	21	229	IPR000994	Peptidase M24
Dmagna017478	387	Gene3D	G3DSA:3.90.230.10	321	358
Dmagna017478	387	Gene3D	G3DSA:3.90.230.10	18	259
Dmagna017478	387	SUPERFAMILY	SSF46785	237	311	IPR036390	Winged helix DNA-binding domain superfamily
Dmagna017478	387	PANTHER	PTHR10804	5	373
Dmagna017478	387	Gene3D	G3DSA:1.10.10.10	260	320	IPR036388	Winged helix-like DNA-binding domain superfamily
Dmagna009532	362	ProSiteProfiles	PS50191	73	253	IPR001251	CRAL-TRIO lipid binding domain
Dmagna009532	362	SUPERFAMILY	SSF52087	74	275	IPR036865	CRAL-TRIO lipid binding domain superfamily
Dmagna009532	362	Gene3D	G3DSA:3.40.525.10	14	279	IPR036865	CRAL-TRIO lipid binding domain superfamily
Dmagna009532	362	SMART	SM00516	73	250	IPR001251	CRAL-TRIO lipid binding domain
Dmagna009532	362	Gene3D	G3DSA:2.60.120.680	280	362
Dmagna009532	362	CDD	cd00170	74	248	IPR001251	CRAL-TRIO lipid binding domain
Dmagna009532	362	SUPERFAMILY	SSF101576	285	362	IPR036598	GOLD domain superfamily
Dmagna009532	362	SMART	SM01100	30	55	IPR011074	CRAL/TRIO, N-terminal domain
Dmagna009532	362	PANTHER	PTHR23324:SF83	12	360
Dmagna009532	362	SUPERFAMILY	SSF46938	4	70	IPR036273	CRAL/TRIO, N-terminal domain superfamily
Dmagna009532	362	PANTHER	PTHR23324	12	360
Dmagna009532	362	Pfam	PF00650	78	248	IPR001251	CRAL-TRIO lipid binding domain
Dmagna007792	544	ProSiteProfiles	PS50850	99	515	IPR020846	Major facilitator superfamily domain
Dmagna007792	544	CDD	cd06174	139	511	IPR020846	Major facilitator superfamily domain
Dmagna007792	544	Gene3D	G3DSA:1.20.1250.20	104	524
Dmagna007792	544	Pfam	PF00083	133	518	IPR005828	Major facilitator, sugar transporter-like	GO:0016021|GO:0022857|GO:0055085
Dmagna007792	544	PANTHER	PTHR24064:SF431	11	528
Dmagna007792	544	SUPERFAMILY	SSF103473	138	520	IPR036259	MFS transporter superfamily
Dmagna007792	544	PANTHER	PTHR24064	11	528
Dmagna012022	1071	Gene3D	G3DSA:2.30.30.40	438	506
Dmagna012022	1071	CDD	cd11809	447	499
Dmagna012022	1071	Gene3D	G3DSA:3.30.2020.30	44	136	IPR038492	GBBH-like, N-terminal domain superfamily		Reactome: R-HSA-71262
Dmagna012022	1071	PANTHER	PTHR10696	52	419
Dmagna012022	1071	SUPERFAMILY	SSF50044	425	528	IPR036028	SH3-like domain superfamily	GO:0005515
Dmagna012022	1071	PRINTS	PR01887	445	464
Dmagna012022	1071	PRINTS	PR01887	480	501
Dmagna012022	1071	PRINTS	PR01887	465	479
Dmagna012022	1071	SUPERFAMILY	SSF51197	115	421
Dmagna012022	1071	PANTHER	PTHR10696:SF33	52	419
Dmagna012022	1071	CDD	cd00250	152	412
Dmagna012022	1071	SMART	SM00326	446	501	IPR001452	SH3 domain	GO:0005515
Dmagna012022	1071	Pfam	PF06155	51	131	IPR010376	Gamma-butyrobetaine hydroxylase-like, N-terminal		Reactome: R-HSA-71262
Dmagna012022	1071	Gene3D	G3DSA:3.60.130.10	137	422
Dmagna012022	1071	ProSiteProfiles	PS50002	443	502	IPR001452	SH3 domain	GO:0005515
Dmagna012022	1071	Pfam	PF02668	165	408	IPR003819	TauD/TfdA-like domain	GO:0016491|GO:0055114	Reactome: R-HSA-71262
Dmagna012022	1071	MobiDBLite	mobidb-lite	1049	1071
Dmagna012022	1071	Pfam	PF00018	449	493	IPR001452	SH3 domain	GO:0005515
Dmagna016915	480	PANTHER	PTHR11215	209	478	IPR003226	Metal-dependent protein hydrolase
Dmagna016915	480	Pfam	PF03690	209	476	IPR003226	Metal-dependent protein hydrolase
Dmagna016915	480	PANTHER	PTHR11215:SF1	209	478
Dmagna016915	480	Gene3D	G3DSA:3.40.50.150	52	164
Dmagna016915	480	Pfam	PF02475	52	162	IPR030382	SAM-dependent methyltransferase TRM5/TYW2-type		Reactome: R-HSA-6782861
Dmagna016915	480	SUPERFAMILY	SSF53335	43	162	IPR029063	S-adenosyl-L-methionine-dependent methyltransferase
Dmagna001088	126	PRINTS	PR00947	37	48	IPR000618	Insect cuticle protein	GO:0042302
Dmagna001088	126	PRINTS	PR00947	71	82	IPR000618	Insect cuticle protein	GO:0042302
Dmagna001088	126	PRINTS	PR00947	82	93	IPR000618	Insect cuticle protein	GO:0042302
Dmagna001088	126	MobiDBLite	mobidb-lite	47	74
Dmagna001088	126	Pfam	PF00379	39	96	IPR000618	Insect cuticle protein	GO:0042302
Dmagna001088	126	ProSiteProfiles	PS51155	36	107	IPR000618	Insect cuticle protein	GO:0042302
Dmagna001088	126	PANTHER	PTHR10380	15	122
Dmagna001088	126	PANTHER	PTHR10380:SF175	15	122
Dmagna001084	126	PRINTS	PR00947	37	48	IPR000618	Insect cuticle protein	GO:0042302
Dmagna001084	126	PRINTS	PR00947	71	82	IPR000618	Insect cuticle protein	GO:0042302
Dmagna001084	126	PRINTS	PR00947	82	93	IPR000618	Insect cuticle protein	GO:0042302
Dmagna001084	126	MobiDBLite	mobidb-lite	47	74
Dmagna001084	126	Pfam	PF00379	39	96	IPR000618	Insect cuticle protein	GO:0042302
Dmagna001084	126	ProSiteProfiles	PS51155	36	107	IPR000618	Insect cuticle protein	GO:0042302
Dmagna001084	126	PANTHER	PTHR10380	15	122
Dmagna001084	126	PANTHER	PTHR10380:SF175	15	122
Dmagna010032	567	PANTHER	PTHR22298:SF39	21	559
Dmagna010032	567	SUPERFAMILY	SSF48208	131	559	IPR008928	Six-hairpin glycosidase superfamily	GO:0003824
Dmagna010032	567	Pfam	PF00759	134	552	IPR001701	Glycoside hydrolase family 9	GO:0004553|GO:0005975	KEGG: 00500+3.2.1.4|MetaCyc: PWY-6788
Dmagna010032	567	Gene3D	G3DSA:1.50.10.10	130	562	IPR012341	Six-hairpin glycosidase-like superfamily	GO:0003824
Dmagna010032	567	PANTHER	PTHR22298	21	559
Dmagna017122	382	PANTHER	PTHR11829	112	195
Dmagna017122	382	ProSiteProfiles	PS50039	119	191	IPR001766	Fork head domain	GO:0003700|GO:0006355|GO:0043565
Dmagna017122	382	PANTHER	PTHR11829:SF225	112	195
Dmagna017122	382	SUPERFAMILY	SSF46785	116	191	IPR036390	Winged helix DNA-binding domain superfamily
Dmagna017122	382	PRINTS	PR00053	138	155	IPR001766	Fork head domain	GO:0003700|GO:0006355|GO:0043565
Dmagna017122	382	PRINTS	PR00053	161	178	IPR001766	Fork head domain	GO:0003700|GO:0006355|GO:0043565
Dmagna017122	382	PRINTS	PR00053	119	132	IPR001766	Fork head domain	GO:0003700|GO:0006355|GO:0043565
Dmagna017122	382	ProSiteProfiles	PS51257	1	32
Dmagna017122	382	Gene3D	G3DSA:1.10.10.10	104	201	IPR036388	Winged helix-like DNA-binding domain superfamily
Dmagna017122	382	Pfam	PF00250	119	192	IPR001766	Fork head domain	GO:0003700|GO:0006355|GO:0043565
Dmagna017122	382	MobiDBLite	mobidb-lite	90	118
Dmagna017122	382	SMART	SM00339	117	203	IPR001766	Fork head domain	GO:0003700|GO:0006355|GO:0043565
Dmagna023932	497	PANTHER	PTHR22923	39	495
Dmagna023932	497	Gene3D	G3DSA:2.60.120.1000	92	272
Dmagna023932	497	SMART	SM00038	74	268	IPR000885	Fibrillar collagen, C-terminal	GO:0005201	Reactome: R-HSA-1442490|Reactome: R-HSA-1650814|Reactome: R-HSA-2022090|Reactome: R-HSA-3000171|Reactome: R-HSA-8874081|Reactome: R-HSA-8948216
Dmagna023932	497	Pfam	PF01410	102	218	IPR000885	Fibrillar collagen, C-terminal	GO:0005201	Reactome: R-HSA-1442490|Reactome: R-HSA-1650814|Reactome: R-HSA-2022090|Reactome: R-HSA-3000171|Reactome: R-HSA-8874081|Reactome: R-HSA-8948216
Dmagna023932	497	PANTHER	PTHR22923:SF62	39	495
Dmagna023932	497	Gene3D	G3DSA:2.60.120.40	351	496	IPR008983	Tumour necrosis factor-like domain superfamily	GO:0005515
Dmagna023932	497	SMART	SM00110	348	492	IPR001073	C1q domain
Dmagna023932	497	Coils	Coil	32	77
Dmagna023932	497	SUPERFAMILY	SSF49842	354	489	IPR008983	Tumour necrosis factor-like domain superfamily	GO:0005515
Dmagna023932	497	ProSiteProfiles	PS51257	1	28
Dmagna023932	497	ProSiteProfiles	PS50871	348	495	IPR001073	C1q domain
Dmagna023932	497	Pfam	PF00386	356	489	IPR001073	C1q domain
Dmagna032140	752	PANTHER	PTHR44124:SF2	13	706
Dmagna032140	752	CDD	cd00992	183	240
Dmagna032140	752	ProSiteProfiles	PS50011	384	667	IPR000719	Protein kinase domain	GO:0004672|GO:0005524|GO:0006468
Dmagna032140	752	SUPERFAMILY	SSF50156	198	249	IPR036034	PDZ superfamily	GO:0005515
Dmagna032140	752	SMART	SM00228	164	243	IPR001478	PDZ domain	GO:0005515
Dmagna032140	752	ProSiteProfiles	PS50023	71	132	IPR001781	Zinc finger, LIM-type
Dmagna032140	752	SUPERFAMILY	SSF57716	8	38
Dmagna032140	752	Gene3D	G3DSA:3.30.200.20	373	460
Dmagna032140	752	CDD	cd09365	72	126
Dmagna032140	752	Gene3D	G3DSA:2.10.110.10	1	69
Dmagna032140	752	SUPERFAMILY	SSF57716	97	129
Dmagna032140	752	SUPERFAMILY	SSF57716	39	102
Dmagna032140	752	PANTHER	PTHR44124	13	706
Dmagna032140	752	MobiDBLite	mobidb-lite	694	719
Dmagna032140	752	Pfam	PF00069	387	609	IPR000719	Protein kinase domain	GO:0004672|GO:0005524|GO:0006468
Dmagna032140	752	Gene3D	G3DSA:2.10.110.10	70	144
Dmagna032140	752	ProSiteProfiles	PS50023	11	70	IPR001781	Zinc finger, LIM-type
Dmagna032140	752	SUPERFAMILY	SSF56112	567	697	IPR011009	Protein kinase-like domain superfamily
Dmagna032140	752	SUPERFAMILY	SSF56112	377	535	IPR011009	Protein kinase-like domain superfamily
Dmagna032140	752	Pfam	PF00412	72	129	IPR001781	Zinc finger, LIM-type
Dmagna032140	752	Pfam	PF00412	13	67	IPR001781	Zinc finger, LIM-type
Dmagna032140	752	ProSiteProfiles	PS50106	152	243	IPR001478	PDZ domain	GO:0005515
Dmagna032140	752	Gene3D	G3DSA:2.30.42.10	145	251
Dmagna032140	752	SMART	SM00132	12	63	IPR001781	Zinc finger, LIM-type
Dmagna032140	752	SMART	SM00132	71	125	IPR001781	Zinc finger, LIM-type
Dmagna032140	752	Gene3D	G3DSA:1.10.510.10	461	679
Dmagna014620	1318	Pfam	PF09744	20	174	IPR019143	JNK/Rab-associated protein-1, N-terminal
Dmagna014620	1318	ProSiteProfiles	PS51776	3	91	IPR034743	RH1 domain
Dmagna014620	1318	Coils	Coil	406	475
Dmagna014620	1318	MobiDBLite	mobidb-lite	1185	1203
Dmagna014620	1318	Coils	Coil	103	130
Dmagna014620	1318	PANTHER	PTHR13886:SF4	3	1298
Dmagna014620	1318	PANTHER	PTHR13886	3	1298
Dmagna014620	1318	Coils	Coil	64	91
Dmagna014620	1318	Pfam	PF16471	387	456	IPR032486	JNK-interacting protein, leucine zipper II
Dmagna014620	1318	Gene3D	G3DSA:1.20.5.1000	383	470
Dmagna014620	1318	MobiDBLite	mobidb-lite	1176	1203
Dmagna014620	1318	ProSiteProfiles	PS51777	482	555	IPR034744	RH2 domain
Dmagna014620	1318	SUPERFAMILY	SSF50969	945	1146	IPR011044	Quinoprotein amine dehydrogenase, beta chain-like
Dmagna034027	469	Gene3D	G3DSA:1.25.40.20	259	380	IPR036770	Ankyrin repeat-containing domain superfamily
Dmagna034027	469	ProSiteProfiles	PS50088	259	291	IPR002110	Ankyrin repeat	GO:0005515
Dmagna034027	469	CDD	cd00204	71	243	IPR020683	Ankyrin repeat-containing domain
Dmagna034027	469	PANTHER	PTHR24133:SF30	220	468
Dmagna034027	469	SUPERFAMILY	SSF158235	421	466	IPR036036	SOCS box-like domain superfamily	GO:0035556
Dmagna034027	469	CDD	cd00204	221	324	IPR020683	Ankyrin repeat-containing domain
Dmagna034027	469	PANTHER	PTHR24133	220	468
Dmagna034027	469	PRINTS	PR01415	77	92	IPR002110	Ankyrin repeat	GO:0005515
Dmagna034027	469	PRINTS	PR01415	311	325	IPR002110	Ankyrin repeat	GO:0005515
Dmagna034027	469	SUPERFAMILY	SSF48403	24	366	IPR036770	Ankyrin repeat-containing domain superfamily
Dmagna034027	469	Pfam	PF13637	123	173
Dmagna034027	469	ProSiteProfiles	PS50088	222	249	IPR002110	Ankyrin repeat	GO:0005515
Dmagna034027	469	Pfam	PF13606	186	215	IPR002110	Ankyrin repeat	GO:0005515
Dmagna034027	469	SMART	SM00248	292	324	IPR002110	Ankyrin repeat	GO:0005515
Dmagna034027	469	SMART	SM00248	43	72	IPR002110	Ankyrin repeat	GO:0005515
Dmagna034027	469	SMART	SM00248	259	288	IPR002110	Ankyrin repeat	GO:0005515
Dmagna034027	469	SMART	SM00248	222	251	IPR002110	Ankyrin repeat	GO:0005515
Dmagna034027	469	SMART	SM00248	333	368	IPR002110	Ankyrin repeat	GO:0005515
Dmagna034027	469	SMART	SM00248	76	105	IPR002110	Ankyrin repeat	GO:0005515
Dmagna034027	469	SMART	SM00248	121	150	IPR002110	Ankyrin repeat	GO:0005515
Dmagna034027	469	SMART	SM00248	185	215	IPR002110	Ankyrin repeat	GO:0005515
Dmagna034027	469	Pfam	PF07525	428	465	IPR001496	SOCS box domain		Reactome: R-HSA-8951664
Dmagna034027	469	Gene3D	G3DSA:1.25.40.20	6	114	IPR036770	Ankyrin repeat-containing domain superfamily
Dmagna034027	469	ProSiteProfiles	PS50088	185	218	IPR002110	Ankyrin repeat	GO:0005515
Dmagna034027	469	CDD	cd03716	427	467
Dmagna034027	469	Gene3D	G3DSA:1.25.40.20	115	258	IPR036770	Ankyrin repeat-containing domain superfamily
Dmagna034027	469	ProSiteProfiles	PS50088	43	75	IPR002110	Ankyrin repeat	GO:0005515
Dmagna034027	469	ProSiteProfiles	PS50088	125	153	IPR002110	Ankyrin repeat	GO:0005515
Dmagna034027	469	Pfam	PF12796	227	324	IPR020683	Ankyrin repeat-containing domain
Dmagna034027	469	Pfam	PF12796	27	106	IPR020683	Ankyrin repeat-containing domain
Dmagna034027	469	PANTHER	PTHR24133:SF30	33	125
Dmagna034027	469	PANTHER	PTHR24133:SF30	115	199
Dmagna034027	469	ProSiteProfiles	PS50088	295	327	IPR002110	Ankyrin repeat	GO:0005515
Dmagna034027	469	SMART	SM00969	428	467	IPR001496	SOCS box domain		Reactome: R-HSA-8951664
Dmagna034027	469	ProSiteProfiles	PS50297	27	371	IPR020683	Ankyrin repeat-containing domain
Dmagna034027	469	PANTHER	PTHR24133	33	125
Dmagna034027	469	PANTHER	PTHR24133	115	199
Dmagna034027	469	ProSiteProfiles	PS50088	76	108	IPR002110	Ankyrin repeat	GO:0005515
Dmagna027607	428	PANTHER	PTHR33104:SF2	7	199
Dmagna027607	428	MobiDBLite	mobidb-lite	37	56
Dmagna027607	428	PANTHER	PTHR33104	7	199
Dmagna027607	428	MobiDBLite	mobidb-lite	38	53
Dmagna003229	415	SMART	SM00194	143	407	IPR000242	PTP type protein phosphatase	GO:0004725|GO:0006470
Dmagna003229	415	Pfam	PF00102	170	403	IPR000242	PTP type protein phosphatase	GO:0004725|GO:0006470
Dmagna003229	415	ProSiteProfiles	PS50056	324	396	IPR000387	Tyrosine specific protein phosphatases domain	GO:0016311|GO:0016791
Dmagna003229	415	PANTHER	PTHR19134:SF266	28	415	IPR033522	Receptor-type tyrosine-protein phosphatase-like N/N2
Dmagna003229	415	MobiDBLite	mobidb-lite	98	112
Dmagna003229	415	PANTHER	PTHR19134	28	415
Dmagna003229	415	CDD	cd00047	172	404
Dmagna003229	415	ProSiteProfiles	PS50055	144	405	IPR000242	PTP type protein phosphatase	GO:0004725|GO:0006470
Dmagna003229	415	PRINTS	PR00700	372	387	IPR000242	PTP type protein phosphatase	GO:0004725|GO:0006470
Dmagna003229	415	PRINTS	PR00700	301	318	IPR000242	PTP type protein phosphatase	GO:0004725|GO:0006470
Dmagna003229	415	PRINTS	PR00700	216	236	IPR000242	PTP type protein phosphatase	GO:0004725|GO:0006470
Dmagna003229	415	PRINTS	PR00700	388	398	IPR000242	PTP type protein phosphatase	GO:0004725|GO:0006470
Dmagna003229	415	PRINTS	PR00700	340	358	IPR000242	PTP type protein phosphatase	GO:0004725|GO:0006470
Dmagna003229	415	PRINTS	PR00700	199	206	IPR000242	PTP type protein phosphatase	GO:0004725|GO:0006470
Dmagna003229	415	Gene3D	G3DSA:3.90.190.10	114	412	IPR029021	Protein-tyrosine phosphatase-like
Dmagna003229	415	MobiDBLite	mobidb-lite	81	112
Dmagna003229	415	SUPERFAMILY	SSF52799	113	408	IPR029021	Protein-tyrosine phosphatase-like
Dmagna003229	415	SMART	SM00404	302	404	IPR003595	Protein-tyrosine phosphatase, catalytic
Dmagna013651	5225	MobiDBLite	mobidb-lite	5043	5059
Dmagna013651	5225	ProSiteProfiles	PS50268	1863	1961
Dmagna013651	5225	CDD	cd11304	1321	1418
Dmagna013651	5225	ProSiteProfiles	PS50268	238	351
Dmagna013651	5225	SUPERFAMILY	SSF49313	3389	3491	IPR015919	Cadherin-like	GO:0005509|GO:0016020
Dmagna013651	5225	ProSiteProfiles	PS50268	2968	3068
Dmagna013651	5225	SMART	SM00282	4246	4401	IPR001791	Laminin G domain
Dmagna013651	5225	SMART	SM00282	4525	4659	IPR001791	Laminin G domain
Dmagna013651	5225	ProSiteProfiles	PS50268	2591	2695
Dmagna013651	5225	CDD	cd00054	4153	4188
Dmagna013651	5225	CDD	cd11304	3652	3750
Dmagna013651	5225	ProSiteProfiles	PS50268	1318	1422
Dmagna013651	5225	ProSiteProfiles	PS50026	4190	4226	IPR000742	EGF-like domain
Dmagna013651	5225	ProSiteProfiles	PS50026	4110	4146	IPR000742	EGF-like domain
Dmagna013651	5225	ProSiteProfiles	PS50026	4149	4188	IPR000742	EGF-like domain
Dmagna013651	5225	PRINTS	PR00205	767	786	IPR002126	Cadherin	GO:0005509|GO:0007156|GO:0016020
Dmagna013651	5225	PRINTS	PR00205	181	200	IPR002126	Cadherin	GO:0005509|GO:0007156|GO:0016020
Dmagna013651	5225	PRINTS	PR00205	753	765	IPR002126	Cadherin	GO:0005509|GO:0007156|GO:0016020
Dmagna013651	5225	PRINTS	PR00205	979	996	IPR002126	Cadherin	GO:0005509|GO:0007156|GO:0016020
Dmagna013651	5225	PRINTS	PR00205	351	380	IPR002126	Cadherin	GO:0005509|GO:0007156|GO:0016020
Dmagna013651	5225	PRINTS	PR00205	786	799	IPR002126	Cadherin	GO:0005509|GO:0007156|GO:0016020
Dmagna013651	5225	PRINTS	PR00205	948	974	IPR002126	Cadherin	GO:0005509|GO:0007156|GO:0016020
Dmagna013651	5225	ProSiteProfiles	PS50268	789	997
Dmagna013651	5225	CDD	cd11304	3504	3643
Dmagna013651	5225	CDD	cd11304	686	784
Dmagna013651	5225	ProSiteProfiles	PS50268	3292	3396
Dmagna013651	5225	CDD	cd11304	2070	2168
Dmagna013651	5225	ProSiteProfiles	PS50268	1655	1751
Dmagna013651	5225	SUPERFAMILY	SSF49313	169	237	IPR015919	Cadherin-like	GO:0005509|GO:0016020
Dmagna013651	5225	SUPERFAMILY	SSF49313	2166	2268	IPR015919	Cadherin-like	GO:0005509|GO:0016020
Dmagna013651	5225	ProSiteProfiles	PS50026	4050	4108	IPR000742	EGF-like domain
Dmagna013651	5225	SUPERFAMILY	SSF49313	2876	2970	IPR015919	Cadherin-like	GO:0005509|GO:0016020
Dmagna013651	5225	SUPERFAMILY	SSF49313	2270	2381	IPR015919	Cadherin-like	GO:0005509|GO:0016020
Dmagna013651	5225	Gene3D	G3DSA:2.60.40.60	1862	1954
Dmagna013651	5225	SUPERFAMILY	SSF49313	777	903	IPR015919	Cadherin-like	GO:0005509|GO:0016020
Dmagna013651	5225	Gene3D	G3DSA:2.60.40.60	2482	2584
Dmagna013651	5225	Gene3D	G3DSA:2.10.25.10	4192	4227
Dmagna013651	5225	Gene3D	G3DSA:2.10.25.10	4045	4109
Dmagna013651	5225	CDD	cd00054	4192	4226
Dmagna013651	5225	CDD	cd11304	1869	1957
Dmagna013651	5225	CDD	cd11304	2385	2482
Dmagna013651	5225	Gene3D	G3DSA:2.60.40.60	3064	3174
Dmagna013651	5225	CDD	cd11304	1756	1857
Dmagna013651	5225	CDD	cd11304	2178	2272
Dmagna013651	5225	SUPERFAMILY	SSF49313	1635	1744	IPR015919	Cadherin-like	GO:0005509|GO:0016020
Dmagna013651	5225	CDD	cd11304	896	993
Dmagna013651	5225	SMART	SM00179	4423	4459	IPR001881	EGF-like calcium-binding domain	GO:0005509
Dmagna013651	5225	SMART	SM00179	4192	4226	IPR001881	EGF-like calcium-binding domain	GO:0005509
Dmagna013651	5225	SMART	SM00179	4110	4146	IPR001881	EGF-like calcium-binding domain	GO:0005509
Dmagna013651	5225	SMART	SM00179	4153	4188	IPR001881	EGF-like calcium-binding domain	GO:0005509
Dmagna013651	5225	PANTHER	PTHR24026	1839	2814
Dmagna013651	5225	PANTHER	PTHR24026	149	291
Dmagna013651	5225	PANTHER	PTHR24026	222	441
Dmagna013651	5225	PANTHER	PTHR24026	1068	1236
Dmagna013651	5225	PANTHER	PTHR24026	305	766
Dmagna013651	5225	PANTHER	PTHR24026	429	1156
Dmagna013651	5225	PANTHER	PTHR24026	3479	4457
Dmagna013651	5225	PANTHER	PTHR24026	1159	1939
Dmagna013651	5225	PANTHER	PTHR24026	2874	3568
Dmagna013651	5225	CDD	cd11304	241	347
Dmagna013651	5225	Gene3D	G3DSA:2.60.120.200	4228	4419
Dmagna013651	5225	SUPERFAMILY	SSF49313	1097	1200	IPR015919	Cadherin-like	GO:0005509|GO:0016020
Dmagna013651	5225	CDD	cd11304	3295	3392
Dmagna013651	5225	CDD	cd11304	3400	3495
Dmagna013651	5225	ProSiteProfiles	PS50025	4504	4683	IPR001791	Laminin G domain
Dmagna013651	5225	ProSiteProfiles	PS50268	998	1104
Dmagna013651	5225	Gene3D	G3DSA:2.60.40.60	460	569
Dmagna013651	5225	CDD	cd11304	2712	2795
Dmagna013651	5225	SUPERFAMILY	SSF49313	2479	2582	IPR015919	Cadherin-like	GO:0005509|GO:0016020
Dmagna013651	5225	ProSiteProfiles	PS50268	1423	1527
Dmagna013651	5225	CDD	cd11304	1655	1744
Dmagna013651	5225	CDD	cd11304	578	674
Dmagna013651	5225	CDD	cd11304	3073	3173
Dmagna013651	5225	Gene3D	G3DSA:2.60.40.60	3645	3752
Dmagna013651	5225	Gene3D	G3DSA:2.60.40.60	1748	1861
Dmagna013651	5225	SUPERFAMILY	SSF49313	2962	3068	IPR015919	Cadherin-like	GO:0005509|GO:0016020
Dmagna013651	5225	CDD	cd11304	1212	1313
Dmagna013651	5225	ProSiteProfiles	PS50268	1528	1647
Dmagna013651	5225	ProSiteProfiles	PS50268	2881	2968
Dmagna013651	5225	ProSiteProfiles	PS50268	1752	1862
Dmagna013651	5225	SUPERFAMILY	SSF49313	1310	1414	IPR015919	Cadherin-like	GO:0005509|GO:0016020
Dmagna013651	5225	Gene3D	G3DSA:2.10.25.10	4110	4150
Dmagna013651	5225	SUPERFAMILY	SSF49313	2369	2482	IPR015919	Cadherin-like	GO:0005509|GO:0016020
Dmagna013651	5225	Gene3D	G3DSA:2.60.40.60	2697	2799
Dmagna013651	5225	CDD	cd11304	2490	2586
Dmagna013651	5225	ProSiteProfiles	PS50268	352	462
Dmagna013651	5225	CDD	cd11304	1535	1643
Dmagna013651	5225	ProSiteProfiles	PS50268	3656	3754
Dmagna013651	5225	CDD	cd11304	1966	2062
Dmagna013651	5225	ProSiteProfiles	PS50268	681	788
Dmagna013651	5225	SUPERFAMILY	SSF57196	4107	4148
Dmagna013651	5225	ProSiteProfiles	PS50268	172	237
Dmagna013651	5225	SUPERFAMILY	SSF49899	4446	4486	IPR013320	Concanavalin A-like lectin/glucanase domain superfamily
Dmagna013651	5225	SUPERFAMILY	SSF49899	4528	4683	IPR013320	Concanavalin A-like lectin/glucanase domain superfamily
Dmagna013651	5225	ProSiteProfiles	PS50268	2383	2486
Dmagna013651	5225	CDD	cd00110	4526	4657
Dmagna013651	5225	ProSiteProfiles	PS50268	2277	2381
Dmagna013651	5225	SUPERFAMILY	SSF49313	2578	2696	IPR015919	Cadherin-like	GO:0005509|GO:0016020
Dmagna013651	5225	CDD	cd11304	1003	1100
Dmagna013651	5225	SUPERFAMILY	SSF49313	1202	1317	IPR015919	Cadherin-like	GO:0005509|GO:0016020
Dmagna013651	5225	ProSiteProfiles	PS50268	3397	3500
Dmagna013651	5225	CDD	cd00054	4054	4108
Dmagna013651	5225	CDD	cd11304	149	233
Dmagna013651	5225	Gene3D	G3DSA:2.60.40.60	2063	2168
Dmagna013651	5225	SUPERFAMILY	SSF49313	673	780	IPR015919	Cadherin-like	GO:0005509|GO:0016020
Dmagna013651	5225	SUPERFAMILY	SSF49313	2705	2818	IPR015919	Cadherin-like	GO:0005509|GO:0016020
Dmagna013651	5225	CDD	cd11304	3188	3285
Dmagna013651	5225	ProSiteProfiles	PS50025	4227	4418	IPR001791	Laminin G domain
Dmagna013651	5225	CDD	cd11304	3760	3856
Dmagna013651	5225	CDD	cd11304	356	458
Dmagna013651	5225	CDD	cd11304	2597	2686
Dmagna013651	5225	CDD	cd11304	1108	1204
Dmagna013651	5225	SUPERFAMILY	SSF49313	467	567	IPR015919	Cadherin-like	GO:0005509|GO:0016020
Dmagna013651	5225	SUPERFAMILY	SSF49313	892	997	IPR015919	Cadherin-like	GO:0005509|GO:0016020
Dmagna013651	5225	ProSiteProfiles	PS50268	3755	3859
Dmagna013651	5225	SUPERFAMILY	SSF49313	3488	3574	IPR015919	Cadherin-like	GO:0005509|GO:0016020
Dmagna013651	5225	ProSiteProfiles	PS50268	575	679
Dmagna013651	5225	SUPERFAMILY	SSF49313	3742	3867	IPR015919	Cadherin-like	GO:0005509|GO:0016020
Dmagna013651	5225	SUPERFAMILY	SSF49313	1749	1854	IPR015919	Cadherin-like	GO:0005509|GO:0016020
Dmagna013651	5225	SUPERFAMILY	SSF49899	4208	4421	IPR013320	Concanavalin A-like lectin/glucanase domain superfamily
Dmagna013651	5225	SUPERFAMILY	SSF49313	3285	3396	IPR015919	Cadherin-like	GO:0005509|GO:0016020
Dmagna013651	5225	ProSiteProfiles	PS50026	4421	4459	IPR000742	EGF-like domain
Dmagna013651	5225	SUPERFAMILY	SSF49313	231	351	IPR015919	Cadherin-like	GO:0005509|GO:0016020
Dmagna013651	5225	SUPERFAMILY	SSF49313	562	683	IPR015919	Cadherin-like	GO:0005509|GO:0016020
Dmagna013651	5225	ProSiteProfiles	PS50268	2712	2799
Dmagna013651	5225	ProSiteProfiles	PS50268	3501	3647
Dmagna013651	5225	CDD	cd11304	2972	3064
Dmagna013651	5225	ProSiteProfiles	PS50268	1962	2066
Dmagna013651	5225	CDD	cd11304	2280	2377
Dmagna013651	5225	CDD	cd00054	4423	4458
Dmagna013651	5225	SUPERFAMILY	SSF49313	1515	1649	IPR015919	Cadherin-like	GO:0005509|GO:0016020
Dmagna013651	5225	Pfam	PF00008	4153	4185	IPR000742	EGF-like domain
Dmagna013651	5225	Pfam	PF00008	4114	4143	IPR000742	EGF-like domain
Dmagna013651	5225	SUPERFAMILY	SSF49313	3056	3187	IPR015919	Cadherin-like	GO:0005509|GO:0016020
Dmagna013651	5225	CDD	cd00054	4112	4145
Dmagna013651	5225	SUPERFAMILY	SSF49313	3636	3758	IPR015919	Cadherin-like	GO:0005509|GO:0016020
Dmagna013651	5225	SUPERFAMILY	SSF57196	4154	4189
Dmagna013651	5225	CDD	cd11304	473	570
Dmagna013651	5225	SUPERFAMILY	SSF49313	3167	3298	IPR015919	Cadherin-like	GO:0005509|GO:0016020
Dmagna013651	5225	SUPERFAMILY	SSF49313	985	1096	IPR015919	Cadherin-like	GO:0005509|GO:0016020
Dmagna013651	5225	Gene3D	G3DSA:2.60.40.60	1644	1746
Dmagna013651	5225	Gene3D	G3DSA:2.60.40.60	3391	3491
Dmagna013651	5225	CDD	cd11304	2880	2964
Dmagna013651	5225	SMART	SM00112	3776	3858	IPR002126	Cadherin	GO:0005509|GO:0007156|GO:0016020
Dmagna013651	5225	SMART	SM00112	259	349	IPR002126	Cadherin	GO:0005509|GO:0007156|GO:0016020
Dmagna013651	5225	SMART	SM00112	1983	2064	IPR002126	Cadherin	GO:0005509|GO:0007156|GO:0016020
Dmagna013651	5225	SMART	SM00112	373	460	IPR002126	Cadherin	GO:0005509|GO:0007156|GO:0016020
Dmagna013651	5225	SMART	SM00112	702	786	IPR002126	Cadherin	GO:0005509|GO:0007156|GO:0016020
Dmagna013651	5225	SMART	SM00112	3418	3498	IPR002126	Cadherin	GO:0005509|GO:0007156|GO:0016020
Dmagna013651	5225	SMART	SM00112	1549	1645	IPR002126	Cadherin	GO:0005509|GO:0007156|GO:0016020
Dmagna013651	5225	SMART	SM00112	1444	1525	IPR002126	Cadherin	GO:0005509|GO:0007156|GO:0016020
Dmagna013651	5225	SMART	SM00112	3522	3646	IPR002126	Cadherin	GO:0005509|GO:0007156|GO:0016020
Dmagna013651	5225	SMART	SM00112	1339	1420	IPR002126	Cadherin	GO:0005509|GO:0007156|GO:0016020
Dmagna013651	5225	SMART	SM00112	2989	3066	IPR002126	Cadherin	GO:0005509|GO:0007156|GO:0016020
Dmagna013651	5225	SMART	SM00112	1126	1206	IPR002126	Cadherin	GO:0005509|GO:0007156|GO:0016020
Dmagna013651	5225	SMART	SM00112	3090	3177	IPR002126	Cadherin	GO:0005509|GO:0007156|GO:0016020
Dmagna013651	5225	SMART	SM00112	3670	3752	IPR002126	Cadherin	GO:0005509|GO:0007156|GO:0016020
Dmagna013651	5225	SMART	SM00112	2194	2274	IPR002126	Cadherin	GO:0005509|GO:0007156|GO:0016020
Dmagna013651	5225	SMART	SM00112	1019	1102	IPR002126	Cadherin	GO:0005509|GO:0007156|GO:0016020
Dmagna013651	5225	SMART	SM00112	2884	2966	IPR002126	Cadherin	GO:0005509|GO:0007156|GO:0016020
Dmagna013651	5225	SMART	SM00112	1230	1315	IPR002126	Cadherin	GO:0005509|GO:0007156|GO:0016020
Dmagna013651	5225	SMART	SM00112	810	886	IPR002126	Cadherin	GO:0005509|GO:0007156|GO:0016020
Dmagna013651	5225	SMART	SM00112	2508	2588	IPR002126	Cadherin	GO:0005509|GO:0007156|GO:0016020
Dmagna013651	5225	SMART	SM00112	2716	2797	IPR002126	Cadherin	GO:0005509|GO:0007156|GO:0016020
Dmagna013651	5225	SMART	SM00112	3201	3289	IPR002126	Cadherin	GO:0005509|GO:0007156|GO:0016020
Dmagna013651	5225	SMART	SM00112	2612	2694	IPR002126	Cadherin	GO:0005509|GO:0007156|GO:0016020
Dmagna013651	5225	SMART	SM00112	1771	1860	IPR002126	Cadherin	GO:0005509|GO:0007156|GO:0016020
Dmagna013651	5225	SMART	SM00112	2404	2484	IPR002126	Cadherin	GO:0005509|GO:0007156|GO:0016020
Dmagna013651	5225	SMART	SM00112	2298	2379	IPR002126	Cadherin	GO:0005509|GO:0007156|GO:0016020
Dmagna013651	5225	SMART	SM00112	489	572	IPR002126	Cadherin	GO:0005509|GO:0007156|GO:0016020
Dmagna013651	5225	SMART	SM00112	596	677	IPR002126	Cadherin	GO:0005509|GO:0007156|GO:0016020
Dmagna013651	5225	SMART	SM00112	159	235	IPR002126	Cadherin	GO:0005509|GO:0007156|GO:0016020
Dmagna013651	5225	SMART	SM00112	2088	2171	IPR002126	Cadherin	GO:0005509|GO:0007156|GO:0016020
Dmagna013651	5225	SMART	SM00112	3313	3394	IPR002126	Cadherin	GO:0005509|GO:0007156|GO:0016020
Dmagna013651	5225	SMART	SM00112	1884	1959	IPR002126	Cadherin	GO:0005509|GO:0007156|GO:0016020
Dmagna013651	5225	SMART	SM00112	1668	1750	IPR002126	Cadherin	GO:0005509|GO:0007156|GO:0016020
Dmagna013651	5225	SMART	SM00112	919	995	IPR002126	Cadherin	GO:0005509|GO:0007156|GO:0016020
Dmagna013651	5225	SUPERFAMILY	SSF49313	1416	1519	IPR015919	Cadherin-like	GO:0005509|GO:0016020
Dmagna013651	5225	Gene3D	G3DSA:2.10.25.10	4152	4191
Dmagna013651	5225	Gene3D	G3DSA:2.60.40.60	784	885
Dmagna013651	5225	Gene3D	G3DSA:2.60.40.60	2585	2687
Dmagna013651	5225	CDD	cd11304	792	883
Dmagna013651	5225	SUPERFAMILY	SSF49313	339	468	IPR015919	Cadherin-like	GO:0005509|GO:0016020
Dmagna013651	5225	SUPERFAMILY	SSF49313	1955	2058	IPR015919	Cadherin-like	GO:0005509|GO:0016020
Dmagna013651	5225	Gene3D	G3DSA:2.60.40.60	138	235
Dmagna013651	5225	Gene3D	G3DSA:2.60.40.60	900	995
Dmagna013651	5225	Gene3D	G3DSA:2.60.40.60	2858	2966
Dmagna013651	5225	MobiDBLite	mobidb-lite	5043	5067
Dmagna013651	5225	ProSiteProfiles	PS50268	3180	3291
Dmagna013651	5225	Gene3D	G3DSA:2.60.120.200	4518	4683
Dmagna013651	5225	ProSiteProfiles	PS50268	1209	1317
Dmagna013651	5225	CDD	cd11304	1433	1523
Dmagna013651	5225	Pfam	PF00028	2972	3059	IPR002126	Cadherin	GO:0005509|GO:0007156|GO:0016020
Dmagna013651	5225	Pfam	PF00028	2074	2161	IPR002126	Cadherin	GO:0005509|GO:0007156|GO:0016020
Dmagna013651	5225	Pfam	PF00028	579	670	IPR002126	Cadherin	GO:0005509|GO:0007156|GO:0016020
Dmagna013651	5225	Pfam	PF00028	912	988	IPR002126	Cadherin	GO:0005509|GO:0007156|GO:0016020
Dmagna013651	5225	Pfam	PF00028	1004	1094	IPR002126	Cadherin	GO:0005509|GO:0007156|GO:0016020
Dmagna013651	5225	Pfam	PF00028	2390	2476	IPR002126	Cadherin	GO:0005509|GO:0007156|GO:0016020
Dmagna013651	5225	Pfam	PF00028	1109	1198	IPR002126	Cadherin	GO:0005509|GO:0007156|GO:0016020
Dmagna013651	5225	Pfam	PF00028	1213	1307	IPR002126	Cadherin	GO:0005509|GO:0007156|GO:0016020
Dmagna013651	5225	Pfam	PF00028	1756	1852	IPR002126	Cadherin	GO:0005509|GO:0007156|GO:0016020
Dmagna013651	5225	Pfam	PF00028	793	882	IPR002126	Cadherin	GO:0005509|GO:0007156|GO:0016020
Dmagna013651	5225	Pfam	PF00028	2876	2958	IPR002126	Cadherin	GO:0005509|GO:0007156|GO:0016020
Dmagna013651	5225	Pfam	PF00028	243	341	IPR002126	Cadherin	GO:0005509|GO:0007156|GO:0016020
Dmagna013651	5225	Pfam	PF00028	1869	1951	IPR002126	Cadherin	GO:0005509|GO:0007156|GO:0016020
Dmagna013651	5225	Pfam	PF00028	1658	1739	IPR002126	Cadherin	GO:0005509|GO:0007156|GO:0016020
Dmagna013651	5225	Pfam	PF00028	2281	2371	IPR002126	Cadherin	GO:0005509|GO:0007156|GO:0016020
Dmagna013651	5225	Pfam	PF00028	2701	2790	IPR002126	Cadherin	GO:0005509|GO:0007156|GO:0016020
Dmagna013651	5225	Pfam	PF00028	2492	2580	IPR002126	Cadherin	GO:0005509|GO:0007156|GO:0016020
Dmagna013651	5225	Pfam	PF00028	3761	3851	IPR002126	Cadherin	GO:0005509|GO:0007156|GO:0016020
Dmagna013651	5225	Pfam	PF00028	3657	3744	IPR002126	Cadherin	GO:0005509|GO:0007156|GO:0016020
Dmagna013651	5225	Pfam	PF00028	1966	2057	IPR002126	Cadherin	GO:0005509|GO:0007156|GO:0016020
Dmagna013651	5225	Pfam	PF00028	3073	3169	IPR002126	Cadherin	GO:0005509|GO:0007156|GO:0016020
Dmagna013651	5225	Pfam	PF00028	1535	1637	IPR002126	Cadherin	GO:0005509|GO:0007156|GO:0016020
Dmagna013651	5225	Pfam	PF00028	3505	3568	IPR002126	Cadherin	GO:0005509|GO:0007156|GO:0016020
Dmagna013651	5225	Pfam	PF00028	3401	3491	IPR002126	Cadherin	GO:0005509|GO:0007156|GO:0016020
Dmagna013651	5225	Pfam	PF00028	1430	1518	IPR002126	Cadherin	GO:0005509|GO:0007156|GO:0016020
Dmagna013651	5225	Pfam	PF00028	356	452	IPR002126	Cadherin	GO:0005509|GO:0007156|GO:0016020
Dmagna013651	5225	Pfam	PF00028	686	778	IPR002126	Cadherin	GO:0005509|GO:0007156|GO:0016020
Dmagna013651	5225	Pfam	PF00028	474	564	IPR002126	Cadherin	GO:0005509|GO:0007156|GO:0016020
Dmagna013651	5225	Pfam	PF00028	3296	3386	IPR002126	Cadherin	GO:0005509|GO:0007156|GO:0016020
Dmagna013651	5225	Pfam	PF00028	2598	2685	IPR002126	Cadherin	GO:0005509|GO:0007156|GO:0016020
Dmagna013651	5225	Pfam	PF00028	1322	1412	IPR002126	Cadherin	GO:0005509|GO:0007156|GO:0016020
Dmagna013651	5225	Pfam	PF00028	2179	2267	IPR002126	Cadherin	GO:0005509|GO:0007156|GO:0016020
Dmagna013651	5225	ProSiteProfiles	PS50268	2067	2173
Dmagna013651	5225	ProSiteProfiles	PS50268	3069	3179
Dmagna013651	5225	ProSiteProfiles	PS50268	2487	2590
Dmagna013651	5225	Pfam	PF00054	4254	4404	IPR001791	Laminin G domain
Dmagna013651	5225	SUPERFAMILY	SSF49313	2055	2176	IPR015919	Cadherin-like	GO:0005509|GO:0016020
Dmagna013651	5225	ProSiteProfiles	PS50268	468	574
Dmagna013651	5225	Pfam	PF02210	4533	4659	IPR001791	Laminin G domain
Dmagna013651	5225	SMART	SM00181	4193	4226	IPR000742	EGF-like domain
Dmagna013651	5225	SMART	SM00181	4053	4108	IPR000742	EGF-like domain
Dmagna013651	5225	SMART	SM00181	4113	4146	IPR000742	EGF-like domain
Dmagna013651	5225	SMART	SM00181	4152	4188	IPR000742	EGF-like domain
Dmagna013651	5225	SMART	SM00181	4424	4459	IPR000742	EGF-like domain
Dmagna013651	5225	ProSiteProfiles	PS50268	2173	2276
Dmagna013651	5225	Gene3D	G3DSA:2.60.40.60	2272	2376
Dmagna013651	5225	Gene3D	G3DSA:2.60.40.60	347	459
Dmagna013651	5225	Gene3D	G3DSA:2.60.40.60	570	674
Dmagna013651	5225	Gene3D	G3DSA:2.60.40.60	3175	3286
Dmagna013651	5225	Gene3D	G3DSA:2.60.40.60	1955	2062
Dmagna013651	5225	Gene3D	G3DSA:2.60.40.60	675	783
Dmagna013651	5225	Gene3D	G3DSA:2.60.40.60	996	1099
Dmagna013651	5225	Gene3D	G3DSA:2.60.40.60	1313	1417
Dmagna013651	5225	Gene3D	G3DSA:2.60.40.60	236	346
Dmagna013651	5225	Gene3D	G3DSA:2.60.40.60	2377	2481
Dmagna013651	5225	Gene3D	G3DSA:2.60.40.60	3287	3390
Dmagna013651	5225	Gene3D	G3DSA:2.60.40.60	1100	1203
Dmagna013651	5225	Gene3D	G3DSA:2.60.40.60	1523	1643
Dmagna013651	5225	Gene3D	G3DSA:2.60.40.60	1204	1312
Dmagna013651	5225	Gene3D	G3DSA:2.60.40.60	2169	2271
Dmagna013651	5225	Gene3D	G3DSA:2.60.40.60	2967	3063
Dmagna013651	5225	Gene3D	G3DSA:2.60.40.60	3753	3860
Dmagna013651	5225	Gene3D	G3DSA:2.60.40.60	1418	1522
Dmagna013651	5225	SUPERFAMILY	SSF49313	1856	1953	IPR015919	Cadherin-like	GO:0005509|GO:0016020
Dmagna013651	5225	ProSiteProfiles	PS50268	1105	1208
Dmagna013651	5225	CDD	cd00110	4229	4399
Dmagna008079	955	SUPERFAMILY	SSF55486	254	508
Dmagna008079	955	PANTHER	PTHR11533:SF246	29	926
Dmagna008079	955	Pfam	PF01433	256	497	IPR014782	Peptidase M1, membrane alanine aminopeptidase, N-terminal	GO:0008237|GO:0008270
Dmagna008079	955	Pfam	PF11838	579	905	IPR024571	ERAP1-like C-terminal domain
Dmagna008079	955	PRINTS	PR00756	177	192	IPR014782	Peptidase M1, membrane alanine aminopeptidase, N-terminal	GO:0008237|GO:0008270
Dmagna008079	955	PRINTS	PR00756	227	242	IPR014782	Peptidase M1, membrane alanine aminopeptidase, N-terminal	GO:0008237|GO:0008270
Dmagna008079	955	PRINTS	PR00756	306	316	IPR014782	Peptidase M1, membrane alanine aminopeptidase, N-terminal	GO:0008237|GO:0008270
Dmagna008079	955	PRINTS	PR00756	361	373	IPR014782	Peptidase M1, membrane alanine aminopeptidase, N-terminal	GO:0008237|GO:0008270
Dmagna008079	955	PRINTS	PR00756	342	357	IPR014782	Peptidase M1, membrane alanine aminopeptidase, N-terminal	GO:0008237|GO:0008270
Dmagna008079	955	SUPERFAMILY	SSF63737	37	243
Dmagna008079	955	Gene3D	G3DSA:2.60.40.1910	503	594
Dmagna008079	955	Gene3D	G3DSA:1.25.50.20	595	932
Dmagna008079	955	Gene3D	G3DSA:1.10.390.60	250	502
Dmagna008079	955	PANTHER	PTHR11533	29	926	IPR001930	Peptidase M1, alanine aminopeptidase/leukotriene A4 hydrolase	GO:0006508
Dmagna008079	955	Gene3D	G3DSA:2.60.40.1730	34	245
Dmagna008079	955	CDD	cd09601	48	504	IPR034016	Aminopeptidase N-type
Dmagna007706-T3	428	SMART	SM00524	18	184	IPR001132	SMAD domain, Dwarfin-type	GO:0005622|GO:0006355
Dmagna007706-T3	428	MobiDBLite	mobidb-lite	196	280
Dmagna007706-T3	428	PANTHER	PTHR22742	2	398
Dmagna007706-T3	428	ProSiteProfiles	PS51076	20	208	IPR001132	SMAD domain, Dwarfin-type	GO:0005622|GO:0006355
Dmagna007706-T3	428	MobiDBLite	mobidb-lite	221	248
Dmagna007706-T3	428	SUPERFAMILY	SSF49879	6	198	IPR008984	SMAD/FHA domain superfamily	GO:0005515
Dmagna007706-T3	428	Pfam	PF03166	18	184	IPR001132	SMAD domain, Dwarfin-type	GO:0005622|GO:0006355
Dmagna007706-T3	428	Gene3D	G3DSA:2.60.200.10	1	199	IPR017855	SMAD-like domain superfamily
Dmagna007706-T3	428	MobiDBLite	mobidb-lite	196	212
Dmagna032591	792	Pfam	PF00501	214	658	IPR000873	AMP-dependent synthetase/ligase	GO:0003824|GO:0008152
Dmagna032591	792	CDD	cd05927	216	788
Dmagna032591	792	PANTHER	PTHR43272:SF28	115	790
Dmagna032591	792	SUPERFAMILY	SSF56801	515	787
Dmagna032591	792	SUPERFAMILY	SSF56801	181	474
Dmagna032591	792	Gene3D	G3DSA:3.40.50.12780	208	500
Dmagna032591	792	Gene3D	G3DSA:3.40.50.12780	501	650
Dmagna032591	792	PANTHER	PTHR43272	115	790
Dmagna009587	428	SUPERFAMILY	SSF101576	328	423	IPR036598	GOLD domain superfamily
Dmagna009587	428	CDD	cd00170	115	285	IPR001251	CRAL-TRIO lipid binding domain
Dmagna009587	428	Gene3D	G3DSA:2.60.120.680	317	419
Dmagna009587	428	Pfam	PF00650	119	285	IPR001251	CRAL-TRIO lipid binding domain
Dmagna009587	428	SUPERFAMILY	SSF46938	37	110	IPR036273	CRAL/TRIO, N-terminal domain superfamily
Dmagna009587	428	ProSiteProfiles	PS50866	318	421	IPR009038	GOLD domain
Dmagna009587	428	SMART	SM00516	113	287	IPR001251	CRAL-TRIO lipid binding domain
Dmagna009587	428	PANTHER	PTHR23324	55	422
Dmagna009587	428	PANTHER	PTHR23324:SF83	55	422
Dmagna009587	428	SUPERFAMILY	SSF52087	116	312	IPR036865	CRAL-TRIO lipid binding domain superfamily
Dmagna009587	428	ProSiteProfiles	PS50191	113	290	IPR001251	CRAL-TRIO lipid binding domain
Dmagna009587	428	Gene3D	G3DSA:3.40.525.10	56	316	IPR036865	CRAL-TRIO lipid binding domain superfamily
Dmagna032008	432	PANTHER	PTHR21148	1	422
Dmagna032008	432	TIGRFAM	TIGR00449	119	416	IPR002616	tRNA-guanine(15) transglycosylase-like	GO:0006400|GO:0016763	MetaCyc: PWY-6700|Reactome: R-HSA-6782315
Dmagna032008	432	Pfam	PF01702	130	415	IPR002616	tRNA-guanine(15) transglycosylase-like	GO:0006400|GO:0016763	MetaCyc: PWY-6700|Reactome: R-HSA-6782315
Dmagna032008	432	PANTHER	PTHR21148:SF29	1	422
Dmagna032008	432	Hamap	MF_03043	27	417	IPR028592	Queuine tRNA-ribosyltransferase accessory subunit QTRTD1	GO:0006400|GO:0008479	Reactome: R-HSA-6782315
Dmagna032008	432	SUPERFAMILY	SSF51713	1	295	IPR036511	Queuine tRNA-ribosyltransferase-like	GO:0006400|GO:0016763	MetaCyc: PWY-6700|Reactome: R-HSA-6782315
Dmagna032008	432	SUPERFAMILY	SSF51713	341	416	IPR036511	Queuine tRNA-ribosyltransferase-like	GO:0006400|GO:0016763	MetaCyc: PWY-6700|Reactome: R-HSA-6782315
Dmagna007909	4415	SUPERFAMILY	SSF48371	2069	2183	IPR016024	Armadillo-type fold	GO:0005488
Dmagna007909	4415	SUPERFAMILY	SSF48371	1502	1636	IPR016024	Armadillo-type fold	GO:0005488
Dmagna007909	4415	SUPERFAMILY	SSF48371	2420	2437	IPR016024	Armadillo-type fold	GO:0005488
Dmagna007909	4415	Coils	Coil	2445	2465
Dmagna007909	4415	Coils	Coil	2722	2761
Dmagna007909	4415	CDD	cd14288	1397	1436
Dmagna007909	4415	SMART	SM00165	1398	1434	IPR015940	Ubiquitin-associated domain
Dmagna007909	4415	PANTHER	PTHR11254	1	2464
Dmagna007909	4415	PANTHER	PTHR11254	2693	4412
Dmagna007909	4415	Pfam	PF14377	3062	3168	IPR025527	Domain of unknown function DUF4414
Dmagna007909	4415	Gene3D	G3DSA:3.30.720.50	1678	1756	IPR037197	WWE domain superfamily
Dmagna007909	4415	ProSiteProfiles	PS50030	1391	1435	IPR015940	Ubiquitin-associated domain
Dmagna007909	4415	MobiDBLite	mobidb-lite	3931	3970
Dmagna007909	4415	Pfam	PF06012	90	375	IPR010309	E3 ubiquitin ligase, domain of unknown function DUF908		MetaCyc: PWY-7511|Reactome: R-HSA-6798695|Reactome: R-HSA-983168
Dmagna007909	4415	Gene3D	G3DSA:3.90.1750.10	4056	4179
Dmagna007909	4415	Gene3D	G3DSA:3.90.1750.10	4260	4294
Dmagna007909	4415	ProSiteProfiles	PS50237	4079	4415	IPR000569	HECT domain	GO:0004842	MetaCyc: PWY-7511|Reactome: R-HSA-983168
Dmagna007909	4415	ProSiteProfiles	PS50918	1677	1755	IPR004170	WWE domain
Dmagna007909	4415	MobiDBLite	mobidb-lite	3950	3970
Dmagna007909	4415	Gene3D	G3DSA:3.30.2160.10	4180	4259
Dmagna007909	4415	SMART	SM00119	4077	4415	IPR000569	HECT domain	GO:0004842	MetaCyc: PWY-7511|Reactome: R-HSA-983168
Dmagna007909	4415	Pfam	PF06025	441	855	IPR010314	E3 ubiquitin ligase, domain of unknown function DUF913		MetaCyc: PWY-7511|Reactome: R-HSA-6798695|Reactome: R-HSA-983168
Dmagna007909	4415	SUPERFAMILY	SSF46934	1384	1437	IPR009060	UBA-like superfamily	GO:0005515
Dmagna007909	4415	PANTHER	PTHR11254:SF291	2693	4412
Dmagna007909	4415	PANTHER	PTHR11254:SF291	1	2464
Dmagna007909	4415	Gene3D	G3DSA:3.30.2410.10	4296	4415
Dmagna007909	4415	Pfam	PF00627	1398	1432	IPR015940	Ubiquitin-associated domain
Dmagna007909	4415	Pfam	PF02825	1690	1752	IPR004170	WWE domain
Dmagna007909	4415	SUPERFAMILY	SSF48371	393	465	IPR016024	Armadillo-type fold	GO:0005488
Dmagna007909	4415	SUPERFAMILY	SSF48371	261	349	IPR016024	Armadillo-type fold	GO:0005488
Dmagna007909	4415	SUPERFAMILY	SSF48371	116	164	IPR016024	Armadillo-type fold	GO:0005488
Dmagna007909	4415	Coils	Coil	3179	3199
Dmagna007909	4415	SUPERFAMILY	SSF56204	4050	4408	IPR035983	HECT, E3 ligase catalytic domain	GO:0004842	MetaCyc: PWY-7511|Reactome: R-HSA-983168
Dmagna007909	4415	Coils	Coil	2314	2334
Dmagna007909	4415	Pfam	PF00632	4110	4414	IPR000569	HECT domain	GO:0004842	MetaCyc: PWY-7511|Reactome: R-HSA-983168
Dmagna007909	4415	Gene3D	G3DSA:1.10.8.10	1392	1436
Dmagna007909	4415	CDD	cd00078	4058	4413	IPR000569	HECT domain	GO:0004842	MetaCyc: PWY-7511|Reactome: R-HSA-983168
Dmagna007909	4415	MobiDBLite	mobidb-lite	3931	3949
Dmagna007909	4415	SUPERFAMILY	SSF117839	1688	1752	IPR037197	WWE domain superfamily
Dmagna023271	2080	Gene3D	G3DSA:3.60.20.10	29	462	IPR029055	Nucleophile aminohydrolases, N-terminal
Dmagna023271	2080	MobiDBLite	mobidb-lite	926	946
Dmagna023271	2080	SUPERFAMILY	SSF56235	29	455	IPR029055	Nucleophile aminohydrolases, N-terminal
Dmagna023271	2080	Pfam	PF01645	834	1201	IPR002932	Glutamate synthase domain	GO:0006537|GO:0015930|GO:0016638|GO:0055114
Dmagna023271	2080	Gene3D	G3DSA:3.50.50.60	1849	2053	IPR036188	FAD/NAD(P)-binding domain superfamily
Dmagna023271	2080	Pfam	PF07992	1717	2041	IPR023753	FAD/NAD(P)-binding domain	GO:0016491|GO:0055114
Dmagna023271	2080	SUPERFAMILY	SSF69336	1256	1521	IPR036485	Glutamate synthase, alpha subunit, C-terminal domain superfamily	GO:0008152|GO:0016491|GO:0055114
Dmagna023271	2080	Gene3D	G3DSA:3.20.20.70	826	1243	IPR013785	Aldolase-type TIM barrel	GO:0003824
Dmagna023271	2080	CDD	cd00982	1264	1513	IPR002489	Glutamate synthase, alpha subunit, C-terminal	GO:0008152|GO:0016491|GO:0055114
Dmagna023271	2080	Gene3D	G3DSA:2.160.20.60	1259	1533	IPR036485	Glutamate synthase, alpha subunit, C-terminal domain superfamily	GO:0008152|GO:0016491|GO:0055114
Dmagna023271	2080	CDD	cd00713	29	447
Dmagna023271	2080	Pfam	PF00310	29	452	IPR017932	Glutamine amidotransferase type 2 domain
Dmagna023271	2080	Gene3D	G3DSA:3.50.50.60	1717	1842	IPR036188	FAD/NAD(P)-binding domain superfamily
Dmagna023271	2080	TIGRFAM	TIGR01317	1573	2058	IPR006005	Glutamate synthase, NADH/NADPH, small subunit 1	GO:0006537|GO:0016639|GO:0055114
Dmagna023271	2080	SUPERFAMILY	SSF51971	1716	1986
Dmagna023271	2080	ProSiteProfiles	PS51278	29	429	IPR017932	Glutamine amidotransferase type 2 domain
Dmagna023271	2080	SUPERFAMILY	SSF51971	1970	2053
Dmagna023271	2080	Gene3D	G3DSA:3.20.20.70	465	825	IPR013785	Aldolase-type TIM barrel	GO:0003824
Dmagna023271	2080	PANTHER	PTHR11938	15	2053
Dmagna023271	2080	CDD	cd02808	869	1215	IPR002932	Glutamate synthase domain	GO:0006537|GO:0015930|GO:0016638|GO:0055114
Dmagna023271	2080	Gene3D	G3DSA:1.10.1060.10	1564	1716	IPR009051	Alpha-helical ferredoxin	GO:0051536
Dmagna023271	2080	SUPERFAMILY	SSF46548	1572	1727	IPR009051	Alpha-helical ferredoxin	GO:0051536
Dmagna023271	2080	Pfam	PF14691	1609	1704	IPR028261	Dihydroprymidine dehydrogenase domain II		Reactome: R-HSA-73621
Dmagna023271	2080	Pfam	PF04898	490	773	IPR006982	Glutamate synthase, central-N	GO:0006807|GO:0015930|GO:0055114
Dmagna023271	2080	PANTHER	PTHR11938:SF1	15	2053
Dmagna023271	2080	SUPERFAMILY	SSF51395	486	1221
Dmagna023271	2080	PRINTS	PR00419	1783	1793
Dmagna023271	2080	PRINTS	PR00419	1741	1754
Dmagna023271	2080	PRINTS	PR00419	1860	1874
Dmagna023271	2080	PRINTS	PR00419	1718	1740
Dmagna023271	2080	Pfam	PF01493	1288	1473	IPR002489	Glutamate synthase, alpha subunit, C-terminal	GO:0008152|GO:0016491|GO:0055114
Dmagna023271	2080	PIRSF	PIRSF000187	2	2072	IPR012220	Glutamate synthase, eukaryotic	GO:0005506|GO:0006537|GO:0010181|GO:0016040|GO:0050660	KEGG: 00250+1.4.1.14|KEGG: 00910+1.4.1.14|MetaCyc: PWY-6963
Dmagna007663	1044	SUPERFAMILY	SSF49785	2	92	IPR008979	Galactose-binding-like domain superfamily
Dmagna007663	1044	SMART	SM00032	799	854	IPR000436	Sushi/SCR/CCP domain
Dmagna007663	1044	SMART	SM00032	679	734	IPR000436	Sushi/SCR/CCP domain
Dmagna007663	1044	SMART	SM00032	739	794	IPR000436	Sushi/SCR/CCP domain
Dmagna007663	1044	SMART	SM00032	537	593	IPR000436	Sushi/SCR/CCP domain
Dmagna007663	1044	SMART	SM00032	617	674	IPR000436	Sushi/SCR/CCP domain
Dmagna007663	1044	SMART	SM00032	361	414	IPR000436	Sushi/SCR/CCP domain
Dmagna007663	1044	SMART	SM00032	419	474	IPR000436	Sushi/SCR/CCP domain
Dmagna007663	1044	SMART	SM00032	243	296	IPR000436	Sushi/SCR/CCP domain
Dmagna007663	1044	SMART	SM00032	301	356	IPR000436	Sushi/SCR/CCP domain
Dmagna007663	1044	SMART	SM00032	479	532	IPR000436	Sushi/SCR/CCP domain
Dmagna007663	1044	SUPERFAMILY	SSF56436	109	243	IPR016187	C-type lectin fold
Dmagna007663	1044	CDD	cd00033	636	674	IPR000436	Sushi/SCR/CCP domain
Dmagna007663	1044	ProSiteProfiles	PS50923	241	298	IPR000436	Sushi/SCR/CCP domain
Dmagna007663	1044	Gene3D	G3DSA:2.10.70.10	601	676
Dmagna007663	1044	PANTHER	PTHR19325:SF487	367	967
Dmagna007663	1044	PANTHER	PTHR19325:SF487	311	363
Dmagna007663	1044	Gene3D	G3DSA:2.10.70.10	749	799
Dmagna007663	1044	CDD	cd00033	799	855	IPR000436	Sushi/SCR/CCP domain
Dmagna007663	1044	SUPERFAMILY	SSF57535	536	601	IPR035976	Sushi/SCR/CCP superfamily
Dmagna007663	1044	SUPERFAMILY	SSF57535	634	688	IPR035976	Sushi/SCR/CCP superfamily
Dmagna007663	1044	PANTHER	PTHR19325	367	967
Dmagna007663	1044	ProSiteProfiles	PS50923	596	676	IPR000436	Sushi/SCR/CCP domain
Dmagna007663	1044	SMART	SM00034	105	237	IPR001304	C-type lectin-like
Dmagna007663	1044	Pfam	PF00059	124	238	IPR001304	C-type lectin-like
Dmagna007663	1044	CDD	cd00033	301	356	IPR000436	Sushi/SCR/CCP domain
Dmagna007663	1044	SUPERFAMILY	SSF57535	418	482	IPR035976	Sushi/SCR/CCP superfamily
Dmagna007663	1044	Gene3D	G3DSA:2.10.70.10	417	481
Dmagna007663	1044	Gene3D	G3DSA:2.10.70.10	677	745
Dmagna007663	1044	Gene3D	G3DSA:2.10.70.10	535	600
Dmagna007663	1044	Gene3D	G3DSA:2.10.70.10	800	860
Dmagna007663	1044	SUPERFAMILY	SSF57535	477	546	IPR035976	Sushi/SCR/CCP superfamily
Dmagna007663	1044	CDD	cd00033	479	532	IPR000436	Sushi/SCR/CCP domain
Dmagna007663	1044	ProSiteProfiles	PS50923	477	534	IPR000436	Sushi/SCR/CCP domain
Dmagna007663	1044	ProSiteProfiles	PS50041	112	228	IPR001304	C-type lectin-like
Dmagna007663	1044	SUPERFAMILY	SSF57535	794	855	IPR035976	Sushi/SCR/CCP superfamily
Dmagna007663	1044	CDD	cd00033	361	415	IPR000436	Sushi/SCR/CCP domain
Dmagna007663	1044	ProSiteProfiles	PS50923	359	416	IPR000436	Sushi/SCR/CCP domain
Dmagna007663	1044	Gene3D	G3DSA:3.10.100.10	94	241	IPR016186	C-type lectin-like/link domain superfamily
Dmagna007663	1044	CDD	cd00033	419	475	IPR000436	Sushi/SCR/CCP domain
Dmagna007663	1044	Gene3D	G3DSA:2.10.70.10	362	416
Dmagna007663	1044	SUPERFAMILY	SSF57535	739	808	IPR035976	Sushi/SCR/CCP superfamily
Dmagna007663	1044	Pfam	PF00084	755	794	IPR000436	Sushi/SCR/CCP domain
Dmagna007663	1044	Pfam	PF00084	301	356	IPR000436	Sushi/SCR/CCP domain
Dmagna007663	1044	Pfam	PF00084	361	414	IPR000436	Sushi/SCR/CCP domain
Dmagna007663	1044	Pfam	PF00084	419	474	IPR000436	Sushi/SCR/CCP domain
Dmagna007663	1044	Pfam	PF00084	537	593	IPR000436	Sushi/SCR/CCP domain
Dmagna007663	1044	Pfam	PF00084	243	296	IPR000436	Sushi/SCR/CCP domain
Dmagna007663	1044	Pfam	PF00084	799	854	IPR000436	Sushi/SCR/CCP domain
Dmagna007663	1044	Pfam	PF00084	679	734	IPR000436	Sushi/SCR/CCP domain
Dmagna007663	1044	Pfam	PF00084	635	674	IPR000436	Sushi/SCR/CCP domain
Dmagna007663	1044	Pfam	PF00084	479	532	IPR000436	Sushi/SCR/CCP domain
Dmagna007663	1044	SUPERFAMILY	SSF57535	678	742	IPR035976	Sushi/SCR/CCP superfamily
Dmagna007663	1044	Gene3D	G3DSA:2.10.70.10	299	361
Dmagna007663	1044	Gene3D	G3DSA:2.10.70.10	482	533
Dmagna007663	1044	Gene3D	G3DSA:2.10.70.10	242	297
Dmagna007663	1044	ProSiteProfiles	PS50923	299	358	IPR000436	Sushi/SCR/CCP domain
Dmagna007663	1044	CDD	cd00033	537	594	IPR000436	Sushi/SCR/CCP domain
Dmagna007663	1044	CDD	cd00033	679	735	IPR000436	Sushi/SCR/CCP domain
Dmagna007663	1044	SUPERFAMILY	SSF57535	242	310	IPR035976	Sushi/SCR/CCP superfamily
Dmagna007663	1044	PANTHER	PTHR19325	311	363
Dmagna007663	1044	ProSiteProfiles	PS50923	737	796	IPR000436	Sushi/SCR/CCP domain
Dmagna007663	1044	ProSiteProfiles	PS50923	417	476	IPR000436	Sushi/SCR/CCP domain
Dmagna007663	1044	ProSiteProfiles	PS50923	797	856	IPR000436	Sushi/SCR/CCP domain
Dmagna007663	1044	ProSiteProfiles	PS50923	677	736	IPR000436	Sushi/SCR/CCP domain
Dmagna007663	1044	SMART	SM00607	1	94	IPR006585	Fucolectin tachylectin-4 pentraxin-1
Dmagna007663	1044	SUPERFAMILY	SSF57535	294	357	IPR035976	Sushi/SCR/CCP superfamily
Dmagna007663	1044	PANTHER	PTHR19325:SF487	1	314
Dmagna007663	1044	ProSiteProfiles	PS50923	535	595	IPR000436	Sushi/SCR/CCP domain
Dmagna007663	1044	SUPERFAMILY	SSF57535	360	428	IPR035976	Sushi/SCR/CCP superfamily
Dmagna007663	1044	PANTHER	PTHR19325	1	314
Dmagna007663	1044	CDD	cd00033	739	795	IPR000436	Sushi/SCR/CCP domain
Dmagna007663	1044	CDD	cd00033	243	297	IPR000436	Sushi/SCR/CCP domain
Dmagna007663	1044	Gene3D	G3DSA:2.60.120.260	1	93	IPR008979	Galactose-binding-like domain superfamily
Dmagna026174	567	Coils	Coil	225	273
Dmagna026174	567	Coils	Coil	62	82
Dmagna026174	567	Coils	Coil	310	358
Dmagna026174	567	Coils	Coil	22	42
Dmagna026174	567	Coils	Coil	487	514
Dmagna026174	567	Coils	Coil	406	467
Dmagna026174	567	Coils	Coil	104	124
Dmagna001480	776	PANTHER	PTHR23244	33	733
Dmagna001480	776	SUPERFAMILY	SSF54695	504	531	IPR011333	SKP1/BTB/POZ domain superfamily
Dmagna001480	776	SUPERFAMILY	SSF54695	352	458	IPR011333	SKP1/BTB/POZ domain superfamily
Dmagna001480	776	Pfam	PF00651	363	500	IPR000210	BTB/POZ domain	GO:0005515
Dmagna001480	776	Pfam	PF00651	595	684	IPR000210	BTB/POZ domain	GO:0005515
Dmagna001480	776	ProSiteProfiles	PS50097	598	667	IPR000210	BTB/POZ domain	GO:0005515
Dmagna001480	776	SMART	SM00225	372	504	IPR000210	BTB/POZ domain	GO:0005515
Dmagna001480	776	SMART	SM00225	598	731	IPR000210	BTB/POZ domain	GO:0005515
Dmagna001480	776	CDD	cd14821	509	561
Dmagna001480	776	SUPERFAMILY	SSF117281	32	250	IPR015915	Kelch-type beta propeller	GO:0005515
Dmagna001480	776	Gene3D	G3DSA:2.120.10.80	254	352	IPR015915	Kelch-type beta propeller	GO:0005515
Dmagna001480	776	Gene3D	G3DSA:3.30.710.10	585	737
Dmagna001480	776	Gene3D	G3DSA:3.30.710.10	357	543
Dmagna001480	776	CDD	cd14821	699	757
Dmagna001480	776	Pfam	PF01344	48	85	IPR006652	Kelch repeat type 1	GO:0005515
Dmagna001480	776	Pfam	PF01344	263	306	IPR006652	Kelch repeat type 1	GO:0005515
Dmagna001480	776	ProSiteProfiles	PS50097	372	461	IPR000210	BTB/POZ domain	GO:0005515
Dmagna001480	776	SUPERFAMILY	SSF54695	574	664	IPR011333	SKP1/BTB/POZ domain superfamily
Dmagna001480	776	SUPERFAMILY	SSF54695	699	729	IPR011333	SKP1/BTB/POZ domain superfamily
Dmagna001480	776	Pfam	PF13854	95	139
Dmagna001480	776	SMART	SM00612	109	165	IPR006652	Kelch repeat type 1	GO:0005515
Dmagna001480	776	SMART	SM00612	59	108	IPR006652	Kelch repeat type 1	GO:0005515
Dmagna001480	776	SMART	SM00612	275	327	IPR006652	Kelch repeat type 1	GO:0005515
Dmagna001480	776	SMART	SM00612	219	274	IPR006652	Kelch repeat type 1	GO:0005515
Dmagna001480	776	Gene3D	G3DSA:2.120.10.80	27	253	IPR015915	Kelch-type beta propeller	GO:0005515
Dmagna001480	776	PANTHER	PTHR23244:SF417	33	733
Dmagna001480	776	Pfam	PF13415	164	215
Dmagna001467	1086	Gene3D	G3DSA:1.25.40.10	631	883	IPR011990	Tetratricopeptide-like helical domain superfamily	GO:0005515
Dmagna001467	1086	Gene3D	G3DSA:2.60.120.330	892	1084	IPR027443	Isopenicillin N synthase-like
Dmagna001467	1086	SUPERFAMILY	SSF48452	682	876	IPR011990	Tetratricopeptide-like helical domain superfamily	GO:0005515
Dmagna001467	1086	PANTHER	PTHR12366	15	1086	IPR039038	Aspartyl/asparaginyl beta-hydroxylase family	GO:0004597|GO:0042264
Dmagna001467	1086	Pfam	PF02389	439	519
Dmagna001467	1086	MobiDBLite	mobidb-lite	610	633
Dmagna001467	1086	SUPERFAMILY	SSF51197	948	1073
Dmagna001467	1086	Coils	Coil	273	324
Dmagna001467	1086	PANTHER	PTHR12366:SF29	15	1086
Dmagna001467	1086	Pfam	PF05118	920	1073	IPR007803	Aspartyl/asparaginy/proline hydroxylase	GO:0018193
Dmagna026349	1185	PRINTS	PR01415	812	826	IPR002110	Ankyrin repeat	GO:0005515
Dmagna026349	1185	PRINTS	PR01415	728	743	IPR002110	Ankyrin repeat	GO:0005515
Dmagna026349	1185	MobiDBLite	mobidb-lite	328	351
Dmagna026349	1185	ProSiteProfiles	PS50088	727	762	IPR002110	Ankyrin repeat	GO:0005515
Dmagna026349	1185	SUPERFAMILY	SSF48403	629	874	IPR036770	Ankyrin repeat-containing domain superfamily
Dmagna026349	1185	ProSiteProfiles	PS50088	829	861	IPR002110	Ankyrin repeat	GO:0005515
Dmagna026349	1185	PANTHER	PTHR22884:SF364	414	1165	IPR038035	Histone-lysine N-methyltransferase EHMT1	GO:0002039|GO:0018024	KEGG: 00310+2.1.1.43|Reactome: R-HSA-2559582|Reactome: R-HSA-3214841|Reactome: R-HSA-6804760|Reactome: R-HSA-8953750
Dmagna026349	1185	Gene3D	G3DSA:1.25.40.20	606	751	IPR036770	Ankyrin repeat-containing domain superfamily
Dmagna026349	1185	Gene3D	G3DSA:2.170.270.10	898	1170
Dmagna026349	1185	ProSiteProfiles	PS50088	763	795	IPR002110	Ankyrin repeat	GO:0005515
Dmagna026349	1185	ProSiteProfiles	PS50280	1018	1135	IPR001214	SET domain	GO:0005515
Dmagna026349	1185	ProSiteProfiles	PS50297	626	861	IPR020683	Ankyrin repeat-containing domain
Dmagna026349	1185	Pfam	PF12796	727	794	IPR020683	Ankyrin repeat-containing domain
Dmagna026349	1185	Pfam	PF12796	631	715	IPR020683	Ankyrin repeat-containing domain
Dmagna026349	1185	ProSiteProfiles	PS50088	796	828	IPR002110	Ankyrin repeat	GO:0005515
Dmagna026349	1185	SMART	SM00468	903	1001	IPR007728	Pre-SET domain	GO:0005634|GO:0008270|GO:0018024|GO:0034968	KEGG: 00310+2.1.1.43|Reactome: R-HSA-3214841
Dmagna026349	1185	ProSiteProfiles	PS50088	661	693	IPR002110	Ankyrin repeat	GO:0005515
Dmagna026349	1185	SMART	SM00317	1018	1141	IPR001214	SET domain	GO:0005515
Dmagna026349	1185	Pfam	PF00856	1029	1135	IPR001214	SET domain	GO:0005515
Dmagna026349	1185	SUPERFAMILY	SSF82199	897	1150
Dmagna026349	1185	PANTHER	PTHR22884	414	1165
Dmagna026349	1185	Pfam	PF13637	800	850
Dmagna026349	1185	SMART	SM00248	626	655	IPR002110	Ankyrin repeat	GO:0005515
Dmagna026349	1185	SMART	SM00248	727	759	IPR002110	Ankyrin repeat	GO:0005515
Dmagna026349	1185	SMART	SM00248	763	792	IPR002110	Ankyrin repeat	GO:0005515
Dmagna026349	1185	SMART	SM00248	694	723	IPR002110	Ankyrin repeat	GO:0005515
Dmagna026349	1185	SMART	SM00248	661	690	IPR002110	Ankyrin repeat	GO:0005515
Dmagna026349	1185	SMART	SM00248	796	825	IPR002110	Ankyrin repeat	GO:0005515
Dmagna026349	1185	SMART	SM00248	829	858	IPR002110	Ankyrin repeat	GO:0005515
Dmagna026349	1185	ProSiteProfiles	PS50867	952	1015	IPR007728	Pre-SET domain	GO:0005634|GO:0008270|GO:0018024|GO:0034968	KEGG: 00310+2.1.1.43|Reactome: R-HSA-3214841
Dmagna026349	1185	CDD	cd00204	728	850	IPR020683	Ankyrin repeat-containing domain
Dmagna026349	1185	Gene3D	G3DSA:1.25.40.20	752	897	IPR036770	Ankyrin repeat-containing domain superfamily
Dmagna026349	1185	Pfam	PF05033	906	1010	IPR007728	Pre-SET domain	GO:0005634|GO:0008270|GO:0018024|GO:0034968	KEGG: 00310+2.1.1.43|Reactome: R-HSA-3214841
Dmagna026349	1185	CDD	cd00204	657	817	IPR020683	Ankyrin repeat-containing domain
Dmagna002222	613	ProSiteProfiles	PS51387	155	337	IPR016166	FAD-binding, type 2	GO:0071949
Dmagna002222	613	Gene3D	G3DSA:1.10.45.10	571	611	IPR016171	Vanillyl-alcohol oxidase, C-terminal subdomain 2
Dmagna002222	613	Gene3D	G3DSA:3.30.70.3450	338	461
Dmagna002222	613	Pfam	PF01565	159	299	IPR006094	FAD linked oxidase, N-terminal	GO:0016491|GO:0050660|GO:0055114
Dmagna002222	613	Gene3D	G3DSA:3.30.160.650	49	99
Dmagna002222	613	Gene3D	G3DSA:3.30.43.10	40	48	IPR016167	FAD-binding, type 2, subdomain 1	GO:0003824|GO:0050660|GO:0055114
Dmagna002222	613	Gene3D	G3DSA:3.30.43.10	100	214	IPR016167	FAD-binding, type 2, subdomain 1	GO:0003824|GO:0050660|GO:0055114
Dmagna002222	613	Gene3D	G3DSA:3.30.465.10	217	337
Dmagna002222	613	SUPERFAMILY	SSF55103	341	612	IPR016164	FAD-linked oxidase-like, C-terminal	GO:0003824|GO:0050660
Dmagna002222	613	PANTHER	PTHR11748:SF3	28	610	IPR025650	Alkyldihydroxyacetonephosphate synthase	GO:0008609|GO:0008610	KEGG: 00565+2.5.1.26|MetaCyc: PWY-7782|Reactome: R-HSA-75896|Reactome: R-HSA-9033241|Reactome: R-HSA-9033500
Dmagna002222	613	Gene3D	G3DSA:3.30.300.330	462	570
Dmagna002222	613	Pfam	PF02913	338	609	IPR004113	FAD-linked oxidase, C-terminal	GO:0003824|GO:0050660
Dmagna002222	613	SUPERFAMILY	SSF56176	107	338	IPR036318	FAD-binding, type 2-like superfamily	GO:0050660
Dmagna002222	613	PANTHER	PTHR11748	28	610
Dmagna031015	189	PANTHER	PTHR22802:SF280	29	182
Dmagna031015	189	Pfam	PF00059	71	182	IPR001304	C-type lectin-like
Dmagna031015	189	CDD	cd00037	60	182
Dmagna031015	189	SUPERFAMILY	SSF56436	18	184	IPR016187	C-type lectin fold
Dmagna031015	189	ProSiteProfiles	PS50041	57	182	IPR001304	C-type lectin-like
Dmagna031015	189	SMART	SM00034	42	182	IPR001304	C-type lectin-like
Dmagna031015	189	Gene3D	G3DSA:3.10.100.10	22	184	IPR016186	C-type lectin-like/link domain superfamily
Dmagna031015	189	PANTHER	PTHR22802	29	182
Dmagna023932	449	Pfam	PF01410	54	170	IPR000885	Fibrillar collagen, C-terminal	GO:0005201	Reactome: R-HSA-1442490|Reactome: R-HSA-1650814|Reactome: R-HSA-2022090|Reactome: R-HSA-3000171|Reactome: R-HSA-8874081|Reactome: R-HSA-8948216
Dmagna023932	449	PANTHER	PTHR22923	11	447
Dmagna023932	449	SUPERFAMILY	SSF49842	306	441	IPR008983	Tumour necrosis factor-like domain superfamily	GO:0005515
Dmagna023932	449	Gene3D	G3DSA:2.60.120.1000	44	224
Dmagna023932	449	SMART	SM00038	26	220	IPR000885	Fibrillar collagen, C-terminal	GO:0005201	Reactome: R-HSA-1442490|Reactome: R-HSA-1650814|Reactome: R-HSA-2022090|Reactome: R-HSA-3000171|Reactome: R-HSA-8874081|Reactome: R-HSA-8948216
Dmagna023932	449	Gene3D	G3DSA:2.60.120.40	303	448	IPR008983	Tumour necrosis factor-like domain superfamily	GO:0005515
Dmagna023932	449	SMART	SM00110	300	444	IPR001073	C1q domain
Dmagna023932	449	PANTHER	PTHR22923:SF62	11	447
Dmagna023932	449	SUPERFAMILY	SSF56496	51	95	IPR036056	Fibrinogen-like, C-terminal
Dmagna023932	449	ProSiteProfiles	PS50871	300	447	IPR001073	C1q domain
Dmagna023932	449	Coils	Coil	2	29
Dmagna023932	449	Pfam	PF00386	308	441	IPR001073	C1q domain
Dmagna030667	172	PANTHER	PTHR11552:SF155	3	169
Dmagna030667	172	SUPERFAMILY	SSF51905	103	167	IPR036188	FAD/NAD(P)-binding domain superfamily
Dmagna030667	172	SUPERFAMILY	SSF51905	42	50	IPR036188	FAD/NAD(P)-binding domain superfamily
Dmagna030667	172	Gene3D	G3DSA:3.30.560.10	3	102
Dmagna030667	172	SUPERFAMILY	SSF54373	2	107
Dmagna030667	172	PANTHER	PTHR11552	3	169
Dmagna030667	172	Gene3D	G3DSA:3.50.50.60	103	164	IPR036188	FAD/NAD(P)-binding domain superfamily
Dmagna030667	172	Pfam	PF05199	15	158	IPR007867	Glucose-methanol-choline oxidoreductase, C-terminal	GO:0016614|GO:0055114	Reactome: R-HSA-6798163
Dmagna008698-T3	816	SMART	SM00409	181	270	IPR003599	Immunoglobulin subtype
Dmagna008698-T3	816	SMART	SM00409	66	172	IPR003599	Immunoglobulin subtype
Dmagna008698-T3	816	SMART	SM00409	485	591	IPR003599	Immunoglobulin subtype
Dmagna008698-T3	816	SMART	SM00409	601	676	IPR003599	Immunoglobulin subtype
Dmagna008698-T3	816	SMART	SM00409	282	385	IPR003599	Immunoglobulin subtype
Dmagna008698-T3	816	SMART	SM00409	394	473	IPR003599	Immunoglobulin subtype
Dmagna008698-T3	816	SMART	SM00409	681	760	IPR003599	Immunoglobulin subtype
Dmagna008698-T3	816	Pfam	PF13895	599	670	IPR007110	Immunoglobulin-like domain
Dmagna008698-T3	816	Pfam	PF13895	390	472	IPR007110	Immunoglobulin-like domain
Dmagna008698-T3	816	Gene3D	G3DSA:2.60.40.10	1	62	IPR013783	Immunoglobulin-like fold
Dmagna008698-T3	816	Gene3D	G3DSA:2.60.40.10	63	173	IPR013783	Immunoglobulin-like fold
Dmagna008698-T3	816	SUPERFAMILY	SSF48726	59	175	IPR036179	Immunoglobulin-like domain superfamily
Dmagna008698-T3	816	SUPERFAMILY	SSF48726	269	387	IPR036179	Immunoglobulin-like domain superfamily
Dmagna008698-T3	816	PANTHER	PTHR11640	2	805
Dmagna008698-T3	816	ProSiteProfiles	PS50835	272	382	IPR007110	Immunoglobulin-like domain
Dmagna008698-T3	816	SUPERFAMILY	SSF48726	688	759	IPR036179	Immunoglobulin-like domain superfamily
Dmagna008698-T3	816	ProSiteProfiles	PS50835	387	471	IPR007110	Immunoglobulin-like domain
Dmagna008698-T3	816	ProSiteProfiles	PS50835	59	164	IPR007110	Immunoglobulin-like domain
Dmagna008698-T3	816	SUPERFAMILY	SSF48726	496	596	IPR036179	Immunoglobulin-like domain superfamily
Dmagna008698-T3	816	Gene3D	G3DSA:2.60.40.10	675	760	IPR013783	Immunoglobulin-like fold
Dmagna008698-T3	816	Gene3D	G3DSA:2.60.40.10	600	674	IPR013783	Immunoglobulin-like fold
Dmagna008698-T3	816	PANTHER	PTHR11640:SF62	2	805
Dmagna008698-T3	816	ProSiteProfiles	PS50835	594	674	IPR007110	Immunoglobulin-like domain
Dmagna008698-T3	816	CDD	cd00096	614	671
Dmagna008698-T3	816	Pfam	PF08205	71	150	IPR013162	CD80-like, immunoglobulin C2-set
Dmagna008698-T3	816	SUPERFAMILY	SSF48726	169	262	IPR036179	Immunoglobulin-like domain superfamily
Dmagna008698-T3	816	Gene3D	G3DSA:2.60.40.10	174	271	IPR013783	Immunoglobulin-like fold
Dmagna008698-T3	816	Pfam	PF13927	175	254
Dmagna008698-T3	816	ProSiteProfiles	PS50835	476	589	IPR007110	Immunoglobulin-like domain
Dmagna008698-T3	816	SMART	SM00408	400	461	IPR003598	Immunoglobulin subtype 2
Dmagna008698-T3	816	SMART	SM00408	72	155	IPR003598	Immunoglobulin subtype 2
Dmagna008698-T3	816	SMART	SM00408	687	750	IPR003598	Immunoglobulin subtype 2
Dmagna008698-T3	816	SMART	SM00408	607	665	IPR003598	Immunoglobulin subtype 2
Dmagna008698-T3	816	SMART	SM00408	288	371	IPR003598	Immunoglobulin subtype 2
Dmagna008698-T3	816	SMART	SM00408	187	257	IPR003598	Immunoglobulin subtype 2
Dmagna008698-T3	816	Gene3D	G3DSA:2.60.40.10	391	481	IPR013783	Immunoglobulin-like fold
Dmagna008698-T3	816	ProSiteProfiles	PS50835	679	758	IPR007110	Immunoglobulin-like domain
Dmagna008698-T3	816	Gene3D	G3DSA:2.60.40.10	280	390	IPR013783	Immunoglobulin-like fold
Dmagna008698-T3	816	Gene3D	G3DSA:2.60.40.10	490	593	IPR013783	Immunoglobulin-like fold
Dmagna008698-T3	816	ProSiteProfiles	PS50835	175	268	IPR007110	Immunoglobulin-like domain
Dmagna008698-T3	816	SUPERFAMILY	SSF48726	617	675	IPR036179	Immunoglobulin-like domain superfamily
Dmagna008698-T3	816	SUPERFAMILY	SSF48726	395	454	IPR036179	Immunoglobulin-like domain superfamily
Dmagna004775	936	Gene3D	G3DSA:1.10.510.10	737	887
Dmagna004775	936	SMART	SM00133	868	931	IPR000961	AGC-kinase, C-terminal	GO:0004674|GO:0005524|GO:0006468
Dmagna004775	936	MobiDBLite	mobidb-lite	454	549
Dmagna004775	936	SUPERFAMILY	SSF56112	737	934	IPR011009	Protein kinase-like domain superfamily
Dmagna004775	936	SUPERFAMILY	SSF56112	564	736	IPR011009	Protein kinase-like domain superfamily
Dmagna004775	936	ProSiteProfiles	PS50011	566	867	IPR000719	Protein kinase domain	GO:0004672|GO:0005524|GO:0006468
Dmagna004775	936	Gene3D	G3DSA:3.30.200.20	888	936
Dmagna004775	936	ProSiteProfiles	PS51285	868	936	IPR000961	AGC-kinase, C-terminal	GO:0004674|GO:0005524|GO:0006468
Dmagna004775	936	Gene3D	G3DSA:3.30.200.20	551	649
Dmagna004775	936	MobiDBLite	mobidb-lite	524	545
Dmagna004775	936	SMART	SM00220	566	867	IPR000719	Protein kinase domain	GO:0004672|GO:0005524|GO:0006468
Dmagna004775	936	Pfam	PF00433	888	929	IPR017892	Protein kinase, C-terminal	GO:0004674|GO:0005524|GO:0006468
Dmagna004775	936	Pfam	PF00069	567	736	IPR000719	Protein kinase domain	GO:0004672|GO:0005524|GO:0006468
Dmagna004775	936	Pfam	PF00069	737	867	IPR000719	Protein kinase domain	GO:0004672|GO:0005524|GO:0006468
Dmagna004775	936	MobiDBLite	mobidb-lite	454	504
Dmagna004775	936	CDD	cd05592	570	932
Dmagna004775	936	Gene3D	G3DSA:1.10.510.10	650	736
Dmagna004775	936	PANTHER	PTHR24356	424	735
Dmagna004775	936	PANTHER	PTHR24356	736	935
Dmagna004775	936	PANTHER	PTHR24356:SF225	424	735
Dmagna004775	936	PANTHER	PTHR24356:SF225	736	935
Dmagna032761	1039	Pfam	PF00505	959	1011	IPR009071	High mobility group box domain
Dmagna032761	1039	Gene3D	G3DSA:1.10.30.10	961	1011	IPR036910	High mobility group box domain superfamily
Dmagna032761	1039	Pfam	PF12341	398	687	IPR022100	Minichromosome loss protein Mcl1, middle region
Dmagna032761	1039	MobiDBLite	mobidb-lite	1001	1039
Dmagna032761	1039	CDD	cd01390	959	1011
Dmagna032761	1039	Gene3D	G3DSA:2.130.10.10	2	190	IPR015943	WD40/YVTN repeat-like-containing domain superfamily	GO:0005515
Dmagna032761	1039	ProSiteProfiles	PS50082	5	37	IPR001680	WD40 repeat	GO:0005515
Dmagna032761	1039	ProSiteProfiles	PS50118	957	1009	IPR009071	High mobility group box domain
[truncated: 11,466 more rows]

## Sheet: LRV8.5_3EvsLRV12_3N
Domain functional analysis
[truncated: 4,955 more rows]

## Sheet: LRV8.5_3EvsLRII36_1N
Domain functional analysis
[truncated: 8,328 more rows]

## Sheet: LRV12_3NvsLRII36_1N
Domain functional analysis
[truncated: 7,512 more rows]
